# Supplementary material for: (Benzyl­diphenyl­phosphane-1κP)[μ-bis(diphenylphosphan­yl)methane-2:3κ2 P:P′]nona­carbonyl-1κ3 C,2κ3 C,3κ3 C-triangulo-triruthenium(0)
Source: Acta Crystallogr Sect E Struct Rep Online. 2014 Jul 11;70(Pt 8):m293–4. doi: 10.1107/S1600536814015475 (PMC4158507; doi:10.1107/S1600536814015475)
Supplement: Supplementary file 1 [file e-70-0m293-sup1.cif]

##############################################################################
#                                                                            #
# This CIF contains the data in a paper accepted for publication in          #
# Acta Crystallographica Section E. It conforms to the requirements of       #
# Notes for Authors for Acta Crystallographica Section E, and has been       #
# peer reviewed under the auspices of the IUCr Commission on Journals.       #
#                                                                            #
# Full details of the Crystallographic Information File format               #
# are given in the paper "The Crystallographic Information File (CIF):       #
# a New Standard Archive File for Crystallography" by S. R. Hall, F. H.      #
# Allen and I. D. Brown [Acta Cryst. (1991), A47, 655-685].                  #
#                                                                            #
# The current version of the core CIF dictionary is obtainable from          #
# ftp://ftp.iucr.org/pub/cif_core.dic.                                       #
#                                                                            #
# Software is freely available for graphical display of the structure(s)     #
# in this CIF. For information consult the CIF software page                 #
# http://www.iucr.org/resources/cif/software.                                #
#                                                                            #
# This file may be used for bona fide research purposes within the           #
# scientific community so long as proper attribution is given to the journal # 
# article from which it was obtained.                                        #
#                                                                            #
##############################################################################
data_I
_audit_creation_method     SHELXL-97
_database_code_depnum_ccdc_archive     'CCDC 1011638'
_chemical_name_systematic
;\
(Benzyldiphenylphosphane-1\k<i>P</i>)[\m-bis(diphenylphosphanyl)methane-\
2:3\k^2^<i>P</i>:<i>P</i>']nonacarbonyl-\
1\k^3^<i>C</i>,2\k^3^<i>C</i>,3\k^3^<i>C</i>-<i>triangulo</i>-triruthenium(0)
;
_chemical_name_common     ?
_chemical_formula_moiety     'C53 H39 O9 P3 Ru3'
_chemical_formula_sum     'C53 H39 O9 P3 Ru3'
_chemical_formula_iupac     '[Ru3 (C19 H17 P) (C25 H22 P2) (C O)9]'
_chemical_formula_weight     1215.96
_chemical_melting_point     ?
_symmetry_cell_setting     monoclinic
_symmetry_space_group_name_H-M     'P 21/n'
_symmetry_space_group_name_Hall     '-P 2yn'
loop_
    _symmetry_equiv_pos_as_xyz
    'x, y, z'
    '-x+1/2, y+1/2, -z+1/2'
    '-x, -y, -z'
    'x-1/2, -y-1/2, z-1/2'
_cell_length_a     13.4308(2)
_cell_length_b     35.3969(6)
_cell_length_c     20.6967(3)
_cell_angle_alpha     90.00
_cell_angle_beta     97.6200(10)
_cell_angle_gamma     90.00
_cell_volume     9752.5(3)
_cell_formula_units_Z     8
_cell_measurement_reflns_used     9920
_cell_measurement_theta_min     2.30
_cell_measurement_theta_max     30.20
_cell_measurement_temperature     100.0(10)
_exptl_crystal_description     'plate'
_exptl_crystal_colour     'red'
_exptl_crystal_size_max     0.51
_exptl_crystal_size_mid     0.14
_exptl_crystal_size_min     0.05
_exptl_crystal_density_diffrn     1.656
_exptl_crystal_density_meas     ?
_exptl_crystal_density_method     'not measured'
_exptl_crystal_F_000     4848
_exptl_absorpt_coefficient_mu     1.073
_exptl_absorpt_correction_type     multi-scan
_exptl_absorpt_process_details     '(<i>SADABS</i>; Bruker, 2009)'
_exptl_absorpt_correction_T_min     0.6118
_exptl_absorpt_correction_T_max     0.9503
_exptl_special_details     ?
_diffrn_ambient_temperature     100(2)
_diffrn_radiation_type     MoK\a
_diffrn_radiation_wavelength     0.71073
_diffrn_radiation_source     'fine-focus sealed tube'
_diffrn_radiation_monochromator     graphite
_diffrn_measurement_device_type
;
Bruker SMART APEXII CCD area-detector
;
_diffrn_measurement_method     '\f and \w scans'
_diffrn_detector_area_resol_mean     ?
_diffrn_reflns_number     96674
_diffrn_reflns_av_R_equivalents     0.0580
_diffrn_reflns_av_sigmaI/netI     0.0509
_diffrn_reflns_theta_min     1.15
_diffrn_reflns_theta_max     27.50
_diffrn_reflns_theta_full     27.50
_diffrn_measured_fraction_theta_max     1.000
_diffrn_measured_fraction_theta_full     1.000
_diffrn_reflns_limit_h_min     -17
_diffrn_reflns_limit_h_max     17
_diffrn_reflns_limit_k_min     -45
_diffrn_reflns_limit_k_max     45
_diffrn_reflns_limit_l_min     -26
_diffrn_reflns_limit_l_max     26
_diffrn_standards_number     0
_diffrn_standards_interval_count     .
_diffrn_standards_interval_time     .
_diffrn_standards_decay_%     ?
_refine_special_details
;
Refinement of <i>F</i>^2^ against ALL reflections. The weighted <i>R</i>-factor
<i>wR</i> and goodness of fit <i>S</i> are based on <i>F</i>^2^, conventional
<i>R</i>-factors <i>R</i> are based on <i>F</i>, with <i>F</i> set to zero for
negative <i>F</i>^2^. The threshold expression of <i>F</i>^2^ >
\s(<i>F</i>^2^) is used only for calculating <i>R</i>-factors(gt) <i>etc</i>.
and is not relevant to the choice of reflections for refinement.
<i>R</i>-factors based on <i>F</i>^2^ are statistically about twice as large
as those based on <i>F</i>, and <i>R</i>- factors based on ALL data will be
even larger.
;
_reflns_number_total     22388
_reflns_number_gt     17595
_reflns_threshold_expression     I>2\s(I)
_refine_ls_structure_factor_coef     Fsqd
_refine_ls_matrix_type     full
_refine_ls_R_factor_all     0.0627
_refine_ls_R_factor_gt     0.0433
_refine_ls_wR_factor_gt     0.0817
_refine_ls_wR_factor_ref     0.0890
_refine_ls_goodness_of_fit_ref     1.062
_refine_ls_restrained_S_all     1.062
_refine_ls_number_reflns     22388
_refine_ls_number_parameters     1225
_refine_ls_number_restraints     0
_refine_ls_hydrogen_treatment     constr
_refine_ls_weighting_scheme     calc
_refine_ls_weighting_details
        'calc w=1/[\s^2^(Fo^2^)+(0.0272P)^2^+21.4411P] where P=(Fo^2^+2Fc^2^)/3'
_atom_sites_solution_hydrogens     geom
_atom_sites_solution_primary     direct
_atom_sites_solution_secondary     difmap
_refine_ls_shift/su_max     0.002
_refine_ls_shift/su_mean     0.000
_refine_diff_density_max     1.955
_refine_diff_density_min     -0.608
_refine_ls_extinction_method     none
_refine_ls_extinction_coef     ?
loop_
    _atom_type_symbol
    _atom_type_description
    _atom_type_scat_dispersion_real
    _atom_type_scat_dispersion_imag
    _atom_type_scat_source
    'C' 'C' 0.0033 0.0016
                         'International Tables Vol C Tables 4.2.6.8 and 6.1.1.4'
    'H' 'H' 0.0000 0.0000
                         'International Tables Vol C Tables 4.2.6.8 and 6.1.1.4'
    'O' 'O' 0.0106 0.0060
                         'International Tables Vol C Tables 4.2.6.8 and 6.1.1.4'
    'P' 'P' 0.1023 0.0942
                         'International Tables Vol C Tables 4.2.6.8 and 6.1.1.4'
    'Ru' 'Ru' -1.2594 0.8363
                         'International Tables Vol C Tables 4.2.6.8 and 6.1.1.4'
_computing_data_collection     'APEX2 (Bruker, 2009)'
_computing_cell_refinement     'SAINT (Bruker, 2009)'
_computing_data_reduction     'SAINT (Bruker, 2009)'
_computing_structure_solution     'SHELXTL (Sheldrick, 2008)'
_computing_structure_refinement     'SHELXTL (Sheldrick, 2008)'
_computing_molecular_graphics     'SHELXTL (Sheldrick, 2008)'
_computing_publication_material
;
SHELXTL (Sheldrick, 2008) and PLATON (Spek, 2009)
;
loop_
    _atom_site_type_symbol
    _atom_site_label
    _atom_site_fract_x
    _atom_site_fract_y
    _atom_site_fract_z
    _atom_site_U_iso_or_equiv
    _atom_site_adp_type
    _atom_site_calc_flag
    _atom_site_refinement_flags
    _atom_site_occupancy
    _atom_site_symmetry_multiplicity
    _atom_site_disorder_assembly
    _atom_site_disorder_group
    Ru Ru1A 0.72460(2) 0.138334(8) 0.539334(13) 0.01007(6) Uani d . 1 1 . .
    Ru Ru2A 0.90993(2) 0.106019(9) 0.604698(13) 0.01080(7) Uani d . 1 1 . .
    Ru Ru3A 0.90419(2) 0.140114(9) 0.480298(13) 0.01118(7) Uani d . 1 1 . .
    P P1A 0.60626(7) 0.13535(3) 0.61229(4) 0.01132(19) Uani d . 1 1 . .
    P P2A 1.08419(7) 0.10615(3) 0.61365(4) 0.01167(19) Uani d . 1 1 . .
    P P3A 1.06732(7) 0.12496(3) 0.46467(4) 0.01180(19) Uani d . 1 1 . .
    O O1A 0.6812(2) 0.05736(8) 0.49014(13) 0.0190(6) Uani d . 1 1 . .
    O O2A 0.5845(2) 0.16919(8) 0.42524(13) 0.0232(7) Uani d . 1 1 . .
    O O3A 0.7657(2) 0.22181(8) 0.57580(14) 0.0213(6) Uani d . 1 1 . .
    O O4A 0.8945(2) 0.03101(8) 0.52916(14) 0.0283(7) Uani d . 1 1 . .
    O O5A 0.8844(2) 0.06222(9) 0.72792(14) 0.0279(7) Uani d . 1 1 . .
    O O6A 0.9021(2) 0.17726(8) 0.68794(13) 0.0188(6) Uani d . 1 1 . .
    O O7A 0.8433(2) 0.06813(8) 0.40158(14) 0.0249(7) Uani d . 1 1 . .
    O O8A 0.8176(2) 0.19088(9) 0.36830(14) 0.0294(7) Uani d . 1 1 . .
    O O9A 0.9857(2) 0.20861(8) 0.56152(13) 0.0198(6) Uani d . 1 1 . .
    C C1A 0.4736(3) 0.13267(11) 0.57326(19) 0.0165(8) Uani d . 1 1 . .
    H H1AA 0.4292 0.1372 0.6071 0.020 Uiso calc R 1 1 . .
    H H1AB 0.4616 0.1533 0.5409 0.020 Uiso calc R 1 1 . .
    C C2A 0.4433(3) 0.09552(11) 0.53939(18) 0.0154(8) Uani d . 1 1 . .
    C C3A 0.4421(3) 0.09125(11) 0.47277(19) 0.0167(8) Uani d . 1 1 . .
    H H3AA 0.4650 0.1113 0.4480 0.020 Uiso calc R 1 1 . .
    C C4A 0.4077(3) 0.05795(12) 0.4416(2) 0.0233(9) Uani d . 1 1 . .
    H H4AA 0.4053 0.0556 0.3957 0.028 Uiso calc R 1 1 . .
    C C5A 0.3770(4) 0.02826(13) 0.4777(2) 0.0284(10) Uani d . 1 1 . .
    H H5AA 0.3540 0.0055 0.4566 0.034 Uiso calc R 1 1 . .
    C C6A 0.3798(3) 0.03178(12) 0.5446(2) 0.0267(10) Uani d . 1 1 . .
    H H6AA 0.3589 0.0114 0.5694 0.032 Uiso calc R 1 1 . .
    C C7A 0.4132(3) 0.06505(12) 0.5750(2) 0.0206(9) Uani d . 1 1 . .
    H H7AA 0.4157 0.0672 0.6210 0.025 Uiso calc R 1 1 . .
    C C8A 0.6067(3) 0.09785(11) 0.67336(17) 0.0135(8) Uani d . 1 1 . .
    C C9A 0.6511(3) 0.06318(11) 0.66451(19) 0.0168(8) Uani d . 1 1 . .
    H H9AA 0.6862 0.0594 0.6281 0.020 Uiso calc R 1 1 . .
    C C10A 0.6446(3) 0.03396(12) 0.7085(2) 0.0204(9) Uani d . 1 1 . .
    H H10A 0.6747 0.0102 0.7019 0.025 Uiso calc R 1 1 . .
    C C11A 0.5948(3) 0.03925(12) 0.76183(19) 0.0207(9) Uani d . 1 1 . .
    H H11A 0.5917 0.0194 0.7923 0.025 Uiso calc R 1 1 . .
    C C12A 0.5492(3) 0.07369(12) 0.77108(18) 0.0203(9) Uani d . 1 1 . .
    H H12A 0.5144 0.0773 0.8077 0.024 Uiso calc R 1 1 . .
    C C13A 0.5543(3) 0.10282(12) 0.72690(18) 0.0175(8) Uani d . 1 1 . .
    H H13A 0.5222 0.1262 0.7330 0.021 Uiso calc R 1 1 . .
    C C14A 0.6054(3) 0.17780(11) 0.66222(18) 0.0148(8) Uani d . 1 1 . .
    C C15A 0.5429(3) 0.20827(11) 0.64259(19) 0.0185(8) Uani d . 1 1 . .
    H H15A 0.4971 0.2065 0.6036 0.022 Uiso calc R 1 1 . .
    C C16A 0.5467(3) 0.24122(12) 0.6795(2) 0.0226(9) Uani d . 1 1 . .
    H H16A 0.5030 0.2616 0.6660 0.027 Uiso calc R 1 1 . .
    C C17A 0.6145(3) 0.24419(12) 0.7359(2) 0.0232(9) Uani d . 1 1 . .
    H H17A 0.6174 0.2667 0.7610 0.028 Uiso calc R 1 1 . .
    C C18A 0.6780(3) 0.21432(12) 0.75574(19) 0.0201(9) Uani d . 1 1 . .
    H H18A 0.7247 0.2164 0.7943 0.024 Uiso calc R 1 1 . .
    C C19A 0.6731(3) 0.18144(12) 0.71899(18) 0.0172(8) Uani d . 1 1 . .
    H H19A 0.7167 0.1610 0.7328 0.021 Uiso calc R 1 1 . .
    C C20A 0.7031(3) 0.08688(11) 0.51039(17) 0.0140(8) Uani d . 1 1 . .
    C C21A 0.6377(3) 0.15730(11) 0.46847(18) 0.0143(8) Uani d . 1 1 . .
    C C22A 0.7568(3) 0.19032(11) 0.56464(18) 0.0155(8) Uani d . 1 1 . .
    C C23A 0.8975(3) 0.06004(12) 0.55399(19) 0.0186(9) Uani d . 1 1 . .
    C C24A 0.8915(3) 0.07910(11) 0.68156(19) 0.0169(8) Uani d . 1 1 . .
    C C25A 0.9020(3) 0.15224(11) 0.65249(18) 0.0153(8) Uani d . 1 1 . .
    C C26A 0.8625(3) 0.09425(12) 0.43299(18) 0.0167(8) Uani d . 1 1 . .
    C C27A 0.8528(3) 0.17142(12) 0.40919(18) 0.0185(9) Uani d . 1 1 . .
    C C28A 0.9525(3) 0.18268(11) 0.53423(17) 0.0154(8) Uani d . 1 1 . .
    C C29A 1.1497(3) 0.06687(11) 0.65981(17) 0.0131(8) Uani d . 1 1 . .
    C C30A 1.2479(3) 0.07002(12) 0.69070(18) 0.0163(8) Uani d . 1 1 . .
    H H30A 1.2827 0.0933 0.6892 0.020 Uiso calc R 1 1 . .
    C C31A 1.2954(3) 0.03952(12) 0.72368(19) 0.0200(9) Uani d . 1 1 . .
    H H31A 1.3621 0.0422 0.7451 0.024 Uiso calc R 1 1 . .
    C C32A 1.2467(3) 0.00529(12) 0.72574(19) 0.0204(9) Uani d . 1 1 . .
    H H32A 1.2798 -0.0156 0.7480 0.024 Uiso calc R 1 1 . .
    C C33A 1.1490(3) 0.00165(11) 0.69510(18) 0.0180(8) Uani d . 1 1 . .
    H H33A 1.1149 -0.0218 0.6964 0.022 Uiso calc R 1 1 . .
    C C34A 1.1006(3) 0.03221(11) 0.66248(18) 0.0173(8) Uani d . 1 1 . .
    H H34A 1.0335 0.0295 0.6418 0.021 Uiso calc R 1 1 . .
    C C35A 1.1490(3) 0.14688(11) 0.65245(18) 0.0136(8) Uani d . 1 1 . .
    C C36A 1.2073(3) 0.17161(12) 0.62093(19) 0.0187(9) Uani d . 1 1 . .
    H H36A 1.2140 0.1677 0.5763 0.022 Uiso calc R 1 1 . .
    C C37A 1.2559(3) 0.20199(12) 0.6542(2) 0.0240(9) Uani d . 1 1 . .
    H H37A 1.2944 0.2189 0.6319 0.029 Uiso calc R 1 1 . .
    C C38A 1.2487(3) 0.20764(12) 0.7193(2) 0.0241(10) Uani d . 1 1 . .
    H H38A 1.2827 0.2282 0.7419 0.029 Uiso calc R 1 1 . .
    C C39A 1.1913(3) 0.18314(12) 0.75164(19) 0.0205(9) Uani d . 1 1 . .
    H H39A 1.1869 0.1867 0.7967 0.025 Uiso calc R 1 1 . .
    C C40A 1.1408(3) 0.15377(11) 0.71835(18) 0.0174(8) Uani d . 1 1 . .
    H H40A 1.0996 0.1378 0.7404 0.021 Uiso calc R 1 1 . .
    C C41A 1.1356(3) 0.09986(11) 0.53572(16) 0.0139(8) Uani d . 1 1 . .
    H H41A 1.1360 0.0725 0.5256 0.017 Uiso calc R 1 1 . .
    H H41B 1.2063 0.1086 0.5417 0.017 Uiso calc R 1 1 . .
    C C42A 1.1501(3) 0.16317(11) 0.44539(17) 0.0147(8) Uani d . 1 1 . .
    C C43A 1.1139(3) 0.19955(11) 0.43306(18) 0.0168(8) Uani d . 1 1 . .
    H H43A 1.0457 0.2051 0.4368 0.020 Uiso calc R 1 1 . .
    C C44A 1.1767(3) 0.22808(12) 0.41526(19) 0.0192(9) Uani d . 1 1 . .
    H H44A 1.1511 0.2529 0.4067 0.023 Uiso calc R 1 1 . .
    C C45A 1.2761(3) 0.22019(12) 0.41019(19) 0.0210(9) Uani d . 1 1 . .
    H H45A 1.3194 0.2397 0.3992 0.025 Uiso calc R 1 1 . .
    C C46A 1.3126(3) 0.18380(13) 0.4211(2) 0.0252(10) Uani d . 1 1 . .
    H H46A 1.3806 0.1783 0.4168 0.030 Uiso calc R 1 1 . .
    C C47A 1.2500(3) 0.15534(12) 0.43837(19) 0.0204(9) Uani d . 1 1 . .
    H H47A 1.2753 0.1304 0.4454 0.024 Uiso calc R 1 1 . .
    C C48A 1.0805(3) 0.09275(11) 0.39672(18) 0.0150(8) Uani d . 1 1 . .
    C C49A 1.0541(3) 0.10695(13) 0.33411(19) 0.0235(9) Uani d . 1 1 . .
    H H49A 1.0323 0.1324 0.3286 0.028 Uiso calc R 1 1 . .
    C C50A 1.0591(4) 0.08461(14) 0.2798(2) 0.0287(11) Uani d . 1 1 . .
    H H50A 1.0412 0.0948 0.2374 0.034 Uiso calc R 1 1 . .
    C C51A 1.0902(3) 0.04710(14) 0.2872(2) 0.0276(10) Uani d . 1 1 . .
    H H51A 1.0922 0.0315 0.2501 0.033 Uiso calc R 1 1 . .
    C C52A 1.1182(4) 0.03287(13) 0.3491(2) 0.0266(10) Uani d . 1 1 . .
    H H52A 1.1413 0.0076 0.3544 0.032 Uiso calc R 1 1 . .
    C C53A 1.1128(3) 0.05540(12) 0.4039(2) 0.0218(9) Uani d . 1 1 . .
    H H53A 1.1312 0.0452 0.4463 0.026 Uiso calc R 1 1 . .
    Ru Ru1B 0.95027(2) 0.141361(8) 0.065726(13) 0.00935(6) Uani d . 1 1 . .
    Ru Ru2B 0.77097(2) 0.149707(9) 0.124216(13) 0.01061(7) Uani d . 1 1 . .
    Ru Ru3B 0.75930(2) 0.114774(8) -0.000365(13) 0.01013(6) Uani d . 1 1 . .
    P P1B 1.06230(7) 0.13458(3) -0.01102(4) 0.01099(19) Uani d . 1 1 . .
    P P2B 0.60760(7) 0.13624(3) 0.14157(4) 0.01093(19) Uani d . 1 1 . .
    P P3B 0.58565(7) 0.11496(3) -0.00632(4) 0.01164(19) Uani d . 1 1 . .
    O O1B 0.9909(2) 0.06047(8) 0.11646(13) 0.0166(6) Uani d . 1 1 . .
    O O2B 1.0914(2) 0.16740(8) 0.18338(13) 0.0228(6) Uani d . 1 1 . .
    O O3B 0.9172(2) 0.22463(8) 0.02485(13) 0.0197(6) Uani d . 1 1 . .
    O O4B 0.8322(2) 0.07807(9) 0.20321(14) 0.0254(7) Uani d . 1 1 . .
    O O5B 0.8601(2) 0.20092(9) 0.23486(14) 0.0299(8) Uani d . 1 1 . .
    O O6B 0.6945(2) 0.21945(8) 0.04407(13) 0.0218(6) Uani d . 1 1 . .
    O O7N 0.7780(2) 0.03940(8) 0.07390(14) 0.0248(7) Uani d . 1 1 . .
    O O8B 0.7763(2) 0.07413(9) -0.12786(14) 0.0269(7) Uani d . 1 1 . .
    O O9B 0.7655(2) 0.18688(8) -0.08184(13) 0.0187(6) Uani d . 1 1 . .
    C C1B 1.1966(3) 0.12882(11) 0.02456(18) 0.0165(8) Uani d . 1 1 . .
    H H1BA 1.2388 0.1287 -0.0112 0.020 Uiso calc R 1 1 . .
    H H1BB 1.2170 0.1508 0.0528 0.020 Uiso calc R 1 1 . .
    C C2B 1.2164(3) 0.09327(11) 0.06379(18) 0.0153(8) Uani d . 1 1 . .
    C C3B 1.2189(3) 0.05801(12) 0.0341(2) 0.0197(9) Uani d . 1 1 . .
    H H3BA 1.2144 0.0564 -0.0120 0.024 Uiso calc R 1 1 . .
    C C4B 1.2277(3) 0.02531(12) 0.0709(2) 0.0251(10) Uani d . 1 1 . .
    H H4BA 1.2254 0.0015 0.0497 0.030 Uiso calc R 1 1 . .
    C C5B 1.2400(3) 0.02696(13) 0.1386(2) 0.0249(10) Uani d . 1 1 . .
    H H5BA 1.2456 0.0044 0.1637 0.030 Uiso calc R 1 1 . .
    C C6B 1.2438(3) 0.06168(13) 0.1687(2) 0.0239(10) Uani d . 1 1 . .
    H H6BA 1.2556 0.0632 0.2149 0.029 Uiso calc R 1 1 . .
    C C7B 1.2304(3) 0.09446(12) 0.13185(19) 0.0182(8) Uani d . 1 1 . .
    H H7BA 1.2309 0.1182 0.1533 0.022 Uiso calc R 1 1 . .
    C C8B 1.0501(3) 0.09557(11) -0.06920(18) 0.0133(8) Uani d . 1 1 . .
    C C9B 1.0016(3) 0.06219(11) -0.05504(18) 0.0147(8) Uani d . 1 1 . .
    H H9BA 0.9663 0.0613 -0.0182 0.018 Uiso calc R 1 1 . .
    C C10B 1.0042(3) 0.03033(12) -0.09388(19) 0.0183(8) Uani d . 1 1 . .
    H H10B 0.9724 0.0077 -0.0830 0.022 Uiso calc R 1 1 . .
    C C11B 1.0535(3) 0.03176(12) -0.14880(19) 0.0204(9) Uani d . 1 1 . .
    H H11B 1.0554 0.0100 -0.1755 0.024 Uiso calc R 1 1 . .
    C C12B 1.1000(3) 0.06507(12) -0.16466(18) 0.0188(9) Uani d . 1 1 . .
    H H12B 1.1320 0.0663 -0.2029 0.023 Uiso calc R 1 1 . .
    C C13B 1.0996(3) 0.09638(12) -0.12477(17) 0.0160(8) Uani d . 1 1 . .
    H H13B 1.1333 0.1187 -0.1351 0.019 Uiso calc R 1 1 . .
    C C14B 1.0666(3) 0.17601(11) -0.06273(18) 0.0144(8) Uani d . 1 1 . .
    C C15B 0.9946(3) 0.18015(11) -0.11765(18) 0.0161(8) Uani d . 1 1 . .
    H H15B 0.9486 0.1602 -0.1298 0.019 Uiso calc R 1 1 . .
    C C16B 0.9894(3) 0.21294(12) -0.15472(19) 0.0199(9) Uani d . 1 1 . .
    H H16B 0.9400 0.2153 -0.1919 0.024 Uiso calc R 1 1 . .
    C C17B 1.0561(3) 0.24223(12) -0.1375(2) 0.0229(9) Uani d . 1 1 . .
    H H17B 1.0523 0.2648 -0.1626 0.028 Uiso calc R 1 1 . .
    C C18B 1.1283(3) 0.23856(12) -0.0836(2) 0.0240(9) Uani d . 1 1 . .
    H H18B 1.1746 0.2585 -0.0720 0.029 Uiso calc R 1 1 . .
    C C19B 1.1334(3) 0.20558(12) -0.0461(2) 0.0210(9) Uani d . 1 1 . .
    H H19B 1.1828 0.2033 -0.0090 0.025 Uiso calc R 1 1 . .
    C C20B 0.9702(3) 0.08984(11) 0.09573(17) 0.0121(8) Uani d . 1 1 . .
    C C21B 1.0387(3) 0.15807(10) 0.13762(18) 0.0139(8) Uani d . 1 1 . .
    C C22B 0.9234(3) 0.19355(11) 0.03834(18) 0.0147(8) Uani d . 1 1 . .
    C C23B 0.8131(3) 0.10392(12) 0.17163(19) 0.0189(9) Uani d . 1 1 . .
    C C24B 0.8253(3) 0.18124(12) 0.19488(18) 0.0173(8) Uani d . 1 1 . .
    C C25B 0.7259(3) 0.19271(12) 0.07068(18) 0.0157(8) Uani d . 1 1 . .
    C C26B 0.7733(3) 0.06860(12) 0.04949(18) 0.0173(8) Uani d . 1 1 . .
    C C27B 0.7730(3) 0.08942(11) -0.07923(19) 0.0167(8) Uani d . 1 1 . .
    C C28B 0.7662(3) 0.16171(11) -0.04736(17) 0.0145(8) Uani d . 1 1 . .
    C C29B 0.5948(3) 0.10651(11) 0.21202(17) 0.0134(8) Uani d . 1 1 . .
    C C30B 0.5342(3) 0.07484(12) 0.21128(19) 0.0217(9) Uani d . 1 1 . .
    H H30B 0.4964 0.0669 0.1715 0.026 Uiso calc R 1 1 . .
    C C31B 0.5280(4) 0.05449(13) 0.2683(2) 0.0283(10) Uani d . 1 1 . .
    H H31B 0.4875 0.0324 0.2670 0.034 Uiso calc R 1 1 . .
    C C32B 0.5804(3) 0.06624(13) 0.3264(2) 0.0259(10) Uani d . 1 1 . .
    H H32B 0.5766 0.0521 0.3651 0.031 Uiso calc R 1 1 . .
    C C33B 0.6382(3) 0.09836(13) 0.32857(19) 0.0233(9) Uani d . 1 1 . .
    H H33B 0.6730 0.1067 0.3690 0.028 Uiso calc R 1 1 . .
    C C34B 0.6458(3) 0.11862(12) 0.27211(17) 0.0183(8) Uani d . 1 1 . .
    H H34B 0.6858 0.1408 0.2741 0.022 Uiso calc R 1 1 . .
    C C35B 0.5234(3) 0.17437(11) 0.15831(17) 0.0124(7) Uani d . 1 1 . .
    C C36B 0.4232(3) 0.16650(12) 0.1637(2) 0.0189(8) Uani d . 1 1 . .
    H H36B 0.3984 0.1415 0.1563 0.023 Uiso calc R 1 1 . .
    C C37B 0.3592(3) 0.19484(12) 0.17970(19) 0.0207(9) Uani d . 1 1 . .
    H H37B 0.2909 0.1892 0.1829 0.025 Uiso calc R 1 1 . .
    C C38B 0.3950(3) 0.23121(12) 0.19101(18) 0.0175(8) Uani d . 1 1 . .
    H H38B 0.3510 0.2507 0.2014 0.021 Uiso calc R 1 1 . .
    C C39B 0.4948(3) 0.23925(11) 0.18723(18) 0.0170(8) Uani d . 1 1 . .
    H H39B 0.5197 0.2641 0.1960 0.020 Uiso calc R 1 1 . .
    C C40B 0.5586(3) 0.21108(11) 0.17060(17) 0.0150(8) Uani d . 1 1 . .
    H H40B 0.6269 0.2169 0.1676 0.018 Uiso calc R 1 1 . .
    C C41B 0.5392(3) 0.10925(11) 0.07339(17) 0.0121(7) Uani d . 1 1 . .
    H H41C 0.4677 0.1169 0.0684 0.015 Uiso calc R 1 1 . .
    H H41D 0.5423 0.0821 0.0851 0.015 Uiso calc R 1 1 . .
    C C42B 0.5198(3) 0.15548(11) -0.04562(18) 0.0145(8) Uani d . 1 1 . .
    C C43B 0.4648(3) 0.18089(12) -0.01374(19) 0.0192(9) Uani d . 1 1 . .
    H H43B 0.4598 0.1774 0.0312 0.023 Uiso calc R 1 1 . .
    C C44B 0.4166(3) 0.21164(12) -0.0470(2) 0.0251(10) Uani d . 1 1 . .
    H H44B 0.3801 0.2291 -0.0245 0.030 Uiso calc R 1 1 . .
    C C45B 0.4223(3) 0.21653(12) -0.1132(2) 0.0240(9) Uani d . 1 1 . .
    H H45B 0.3887 0.2371 -0.1362 0.029 Uiso calc R 1 1 . .
    C C46B 0.4773(3) 0.19118(12) -0.1454(2) 0.0228(9) Uani d . 1 1 . .
    H H46B 0.4812 0.1944 -0.1905 0.027 Uiso calc R 1 1 . .
    C C47B 0.5265(3) 0.16125(12) -0.11224(18) 0.0181(8) Uani d . 1 1 . .
    H H47B 0.5651 0.1444 -0.1346 0.022 Uiso calc R 1 1 . .
    C C48B 0.5174(3) 0.07522(11) -0.04912(17) 0.0135(8) Uani d . 1 1 . .
    C C49B 0.4157(3) 0.07783(12) -0.07362(19) 0.0198(9) Uani d . 1 1 . .
    H H49B 0.3809 0.1010 -0.0702 0.024 Uiso calc R 1 1 . .
    C C50B 0.3648(3) 0.04685(13) -0.1030(2) 0.0240(10) Uani d . 1 1 . .
    H H50B 0.2958 0.0490 -0.1200 0.029 Uiso calc R 1 1 . .
    C C51B 0.4146(3) 0.01286(12) -0.10756(18) 0.0217(9) Uani d . 1 1 . .
    H H51B 0.3797 -0.0083 -0.1278 0.026 Uiso calc R 1 1 . .
    C C52B 0.5151(3) 0.00967(12) -0.08257(19) 0.0198(9) Uani d . 1 1 . .
    H H52B 0.5493 -0.0136 -0.0853 0.024 Uiso calc R 1 1 . .
    C C53B 0.5654(3) 0.04081(11) -0.05346(18) 0.0164(8) Uani d . 1 1 . .
    H H53B 0.6343 0.0385 -0.0361 0.020 Uiso calc R 1 1 . .
loop_
    _atom_site_aniso_label
    _atom_site_aniso_U_11
    _atom_site_aniso_U_22
    _atom_site_aniso_U_33
    _atom_site_aniso_U_12
    _atom_site_aniso_U_13
    _atom_site_aniso_U_23
    Ru1A 0.00897(15) 0.01017(14) 0.01122(13) 0.00034(12) 0.00190(11) 0.00117(11)
    Ru2A 0.00956(15) 0.01208(15) 0.01064(13) 0.00028(12) 0.00093(11) 0.00143(11)
    Ru3A 0.00985(15) 0.01421(15) 0.00964(13) 0.00038(12) 0.00186(11) 0.00057(11)
    P1A 0.0110(5) 0.0106(5) 0.0127(4) 0.0003(4) 0.0029(4) 0.0005(4)
    P2A 0.0109(5) 0.0128(5) 0.0112(4) 0.0015(4) 0.0011(4) 0.0002(4)
    P3A 0.0104(5) 0.0156(5) 0.0096(4) 0.0007(4) 0.0022(4) -0.0001(4)
    O1A 0.0198(16) 0.0153(15) 0.0220(14) -0.0020(12) 0.0030(12) -0.0018(12)
    O2A 0.0228(16) 0.0214(16) 0.0227(15) 0.0000(13) -0.0069(13) 0.0055(12)
    O3A 0.0196(16) 0.0150(16) 0.0291(16) -0.0028(12) 0.0020(12) -0.0020(12)
    O4A 0.038(2) 0.0155(16) 0.0276(16) 0.0026(14) -0.0094(14) -0.0023(13)
    O5A 0.0244(17) 0.0380(19) 0.0213(15) -0.0017(15) 0.0032(13) 0.0149(14)
    O6A 0.0179(15) 0.0184(15) 0.0199(14) 0.0009(12) 0.0020(11) -0.0039(12)
    O7A 0.0243(17) 0.0259(17) 0.0249(15) -0.0053(14) 0.0051(13) -0.0101(13)
    O8A 0.0332(19) 0.0349(19) 0.0187(15) 0.0028(15) -0.0019(13) 0.0114(13)
    O9A 0.0217(16) 0.0200(15) 0.0182(14) -0.0043(13) 0.0051(12) -0.0042(12)
    C1A 0.014(2) 0.016(2) 0.0205(19) 0.0014(16) 0.0052(15) 0.0004(15)
    C2A 0.0095(19) 0.015(2) 0.0205(19) 0.0022(16) -0.0017(15) -0.0025(15)
    C3A 0.013(2) 0.016(2) 0.0214(19) -0.0024(16) 0.0018(15) 0.0036(16)
    C4A 0.024(2) 0.027(2) 0.019(2) 0.0002(19) 0.0020(17) -0.0041(17)
    C5A 0.030(3) 0.018(2) 0.035(2) -0.008(2) -0.002(2) -0.0049(19)
    C6A 0.028(3) 0.020(2) 0.031(2) -0.006(2) 0.0000(19) 0.0075(18)
    C7A 0.018(2) 0.022(2) 0.021(2) -0.0025(18) 0.0010(16) 0.0032(17)
    C8A 0.0101(19) 0.016(2) 0.0148(17) -0.0020(15) 0.0023(14) 0.0031(15)
    C9A 0.013(2) 0.020(2) 0.0181(19) -0.0003(16) 0.0014(15) 0.0014(16)
    C10A 0.017(2) 0.016(2) 0.028(2) -0.0006(17) 0.0022(17) 0.0075(17)
    C11A 0.019(2) 0.024(2) 0.0180(19) -0.0058(18) -0.0014(16) 0.0110(17)
    C12A 0.019(2) 0.029(2) 0.0134(18) -0.0091(18) 0.0045(16) 0.0018(16)
    C13A 0.016(2) 0.017(2) 0.0198(19) -0.0015(17) 0.0025(16) -0.0007(16)
    C14A 0.014(2) 0.017(2) 0.0146(18) -0.0007(16) 0.0071(15) 0.0016(15)
    C15A 0.016(2) 0.019(2) 0.0190(19) -0.0011(17) -0.0011(16) -0.0022(16)
    C16A 0.026(2) 0.015(2) 0.027(2) 0.0027(18) 0.0039(18) -0.0008(17)
    C17A 0.031(3) 0.018(2) 0.022(2) -0.0072(19) 0.0099(18) -0.0029(17)
    C18A 0.023(2) 0.022(2) 0.0161(19) -0.0070(18) 0.0033(16) -0.0006(16)
    C19A 0.015(2) 0.019(2) 0.0177(18) -0.0018(17) 0.0042(16) 0.0008(16)
    C20A 0.0106(19) 0.018(2) 0.0134(17) 0.0028(16) 0.0025(14) 0.0055(15)
    C21A 0.014(2) 0.0130(19) 0.0168(18) -0.0048(16) 0.0033(15) 0.0021(15)
    C22A 0.0089(19) 0.020(2) 0.0185(19) -0.0004(16) 0.0030(15) 0.0009(16)
    C23A 0.016(2) 0.019(2) 0.0192(19) 0.0020(17) -0.0052(16) 0.0045(16)
    C24A 0.0097(19) 0.017(2) 0.023(2) -0.0013(16) 0.0003(15) -0.0001(16)
    C25A 0.0106(19) 0.019(2) 0.0165(18) -0.0004(16) 0.0037(15) 0.0039(16)
    C26A 0.012(2) 0.021(2) 0.0161(18) -0.0015(17) 0.0002(15) 0.0035(16)
    C27A 0.015(2) 0.024(2) 0.0165(19) -0.0024(17) 0.0014(16) -0.0023(16)
    C28A 0.014(2) 0.020(2) 0.0128(17) 0.0027(17) 0.0052(15) 0.0014(15)
    C29A 0.0124(19) 0.018(2) 0.0094(16) 0.0042(16) 0.0029(14) -0.0008(14)
    C30A 0.011(2) 0.023(2) 0.0147(18) 0.0014(17) 0.0003(15) 0.0046(16)
    C31A 0.011(2) 0.028(2) 0.0195(19) 0.0039(17) -0.0011(16) 0.0028(17)
    C32A 0.020(2) 0.023(2) 0.0173(19) 0.0104(18) 0.0020(16) 0.0024(16)
    C33A 0.024(2) 0.012(2) 0.0179(18) 0.0007(17) 0.0040(17) 0.0003(15)
    C34A 0.017(2) 0.020(2) 0.0145(18) 0.0029(17) -0.0021(15) 0.0000(15)
    C35A 0.0078(18) 0.014(2) 0.0176(18) 0.0028(15) -0.0023(14) 0.0010(15)
    C36A 0.018(2) 0.022(2) 0.0154(18) -0.0035(17) 0.0001(16) 0.0003(16)
    C37A 0.021(2) 0.022(2) 0.028(2) -0.0048(19) -0.0021(18) 0.0035(18)
    C38A 0.021(2) 0.018(2) 0.030(2) -0.0005(18) -0.0088(18) -0.0076(18)
    C39A 0.020(2) 0.022(2) 0.0180(19) 0.0032(18) -0.0036(16) -0.0034(16)
    C40A 0.014(2) 0.020(2) 0.0184(19) 0.0012(17) 0.0014(15) -0.0003(16)
    C41A 0.0129(19) 0.017(2) 0.0110(17) 0.0055(16) -0.0018(14) -0.0007(14)
    C42A 0.014(2) 0.018(2) 0.0115(17) -0.0034(16) 0.0016(14) -0.0012(15)
    C43A 0.018(2) 0.019(2) 0.0146(18) -0.0014(17) 0.0055(15) -0.0015(15)
    C44A 0.021(2) 0.017(2) 0.0195(19) -0.0007(17) 0.0017(16) 0.0013(16)
    C45A 0.019(2) 0.023(2) 0.021(2) -0.0054(18) 0.0031(17) 0.0042(17)
    C46A 0.013(2) 0.032(3) 0.032(2) -0.0008(19) 0.0058(18) 0.0072(19)
    C47A 0.013(2) 0.023(2) 0.025(2) 0.0018(17) 0.0042(16) 0.0086(17)
    C48A 0.0092(19) 0.021(2) 0.0152(18) -0.0027(16) 0.0044(14) -0.0032(15)
    C49A 0.027(2) 0.024(2) 0.0185(19) -0.0018(19) 0.0008(17) -0.0018(17)
    C50A 0.034(3) 0.040(3) 0.0118(19) -0.006(2) 0.0017(18) -0.0033(18)
    C51A 0.025(2) 0.037(3) 0.023(2) -0.014(2) 0.0118(18) -0.0149(19)
    C52A 0.032(3) 0.021(2) 0.029(2) -0.002(2) 0.010(2) -0.0087(18)
    C53A 0.026(2) 0.020(2) 0.019(2) 0.0025(18) 0.0031(17) -0.0038(16)
    Ru1B 0.00733(14) 0.00995(14) 0.01097(13) -0.00050(12) 0.00192(11)
                                                                    -0.00086(11)
    Ru2B 0.00823(15) 0.01379(15) 0.01019(13) -0.00051(12) 0.00259(11)
                                                                    -0.00082(11)
    Ru3B 0.00708(14) 0.01262(15) 0.01073(13) -0.00025(12) 0.00130(11)
                                                                    -0.00110(11)
    P1B 0.0095(5) 0.0114(5) 0.0126(4) -0.0003(4) 0.0033(4) -0.0003(4)
    P2B 0.0091(5) 0.0128(5) 0.0111(4) -0.0002(4) 0.0023(3) -0.0013(4)
    P3B 0.0083(5) 0.0148(5) 0.0120(4) -0.0001(4) 0.0019(4) -0.0011(4)
    O1B 0.0151(15) 0.0147(15) 0.0200(13) 0.0003(12) 0.0019(11) 0.0014(11)
    O2B 0.0235(17) 0.0186(15) 0.0239(15) 0.0002(13) -0.0057(13) -0.0056(12)
    O3B 0.0211(16) 0.0133(15) 0.0245(15) 0.0024(12) 0.0022(12) 0.0033(11)
    O4B 0.0240(17) 0.0272(17) 0.0271(16) 0.0105(14) 0.0111(13) 0.0122(13)
    O5B 0.0311(19) 0.0370(19) 0.0211(15) -0.0134(15) 0.0013(14) -0.0114(14)
    O6B 0.0259(17) 0.0207(16) 0.0203(14) 0.0053(13) 0.0083(12) 0.0021(12)
    O7N 0.0214(17) 0.0198(16) 0.0310(16) -0.0047(13) -0.0042(13) 0.0085(13)
    O8B 0.0246(17) 0.0347(18) 0.0207(15) 0.0043(14) 0.0003(13) -0.0118(13)
    O9B 0.0195(16) 0.0186(15) 0.0186(14) 0.0002(12) 0.0051(12) 0.0037(12)
    C1B 0.0097(19) 0.022(2) 0.0188(19) -0.0005(16) 0.0058(15) 0.0009(16)
    C2B 0.0046(18) 0.021(2) 0.0197(19) 0.0015(16) 0.0004(14) 0.0037(16)
    C3B 0.013(2) 0.024(2) 0.021(2) 0.0057(17) 0.0009(16) 0.0009(17)
    C4B 0.022(2) 0.017(2) 0.035(2) 0.0064(18) 0.0004(19) -0.0015(18)
    C5B 0.016(2) 0.024(2) 0.033(2) 0.0043(19) -0.0023(18) 0.0127(19)
    C6B 0.013(2) 0.034(3) 0.023(2) 0.0000(19) -0.0009(17) 0.0076(18)
    C7B 0.011(2) 0.020(2) 0.024(2) -0.0015(16) 0.0017(16) -0.0014(16)
    C8B 0.0090(18) 0.0139(19) 0.0168(18) 0.0026(15) 0.0008(14) -0.0032(15)
    C9B 0.013(2) 0.016(2) 0.0156(18) 0.0018(16) 0.0027(15) -0.0030(15)
    C10B 0.016(2) 0.017(2) 0.0214(19) -0.0011(17) 0.0030(16) -0.0024(16)
    C11B 0.023(2) 0.019(2) 0.0188(19) 0.0035(18) 0.0017(17) -0.0085(16)
    C12B 0.020(2) 0.021(2) 0.0158(18) 0.0078(18) 0.0043(16) 0.0002(16)
    C13B 0.014(2) 0.021(2) 0.0136(17) 0.0027(16) 0.0025(15) 0.0014(15)
    C14B 0.015(2) 0.0133(19) 0.0171(18) 0.0009(16) 0.0095(15) -0.0014(15)
    C15B 0.015(2) 0.017(2) 0.0178(18) 0.0011(16) 0.0057(15) -0.0012(15)
    C16B 0.025(2) 0.019(2) 0.0161(19) 0.0040(18) 0.0054(17) 0.0016(16)
    C17B 0.033(3) 0.014(2) 0.023(2) 0.0043(19) 0.0083(18) 0.0064(16)
    C18B 0.031(3) 0.012(2) 0.031(2) -0.0040(18) 0.0067(19) -0.0003(17)
    C19B 0.022(2) 0.019(2) 0.022(2) 0.0002(18) 0.0037(17) 0.0029(16)
    C20B 0.0060(18) 0.018(2) 0.0129(17) -0.0021(15) 0.0031(14) -0.0045(15)
    C21B 0.0114(19) 0.0097(19) 0.0207(19) 0.0018(15) 0.0024(15) 0.0018(15)
    C22B 0.0109(19) 0.019(2) 0.0144(17) 0.0001(16) 0.0020(14) -0.0029(15)
    C23B 0.014(2) 0.026(2) 0.0183(19) 0.0020(18) 0.0072(16) -0.0007(17)
    C24B 0.015(2) 0.023(2) 0.0152(18) -0.0013(17) 0.0059(15) 0.0025(16)
    C25B 0.014(2) 0.020(2) 0.0133(17) -0.0025(17) 0.0058(15) -0.0050(16)
    C26B 0.0081(19) 0.025(2) 0.0166(18) -0.0008(17) -0.0045(15) -0.0023(16)
    C27B 0.012(2) 0.018(2) 0.0202(19) 0.0009(16) 0.0006(15) -0.0009(16)
    C28B 0.0090(19) 0.021(2) 0.0136(17) 0.0016(16) 0.0030(14) -0.0054(16)
    C29B 0.0126(19) 0.018(2) 0.0098(16) 0.0030(16) 0.0028(14) 0.0000(14)
    C30B 0.025(2) 0.023(2) 0.0183(19) -0.0064(19) 0.0064(17) -0.0014(17)
    C31B 0.037(3) 0.022(2) 0.029(2) -0.008(2) 0.012(2) 0.0029(18)
    C32B 0.027(3) 0.033(3) 0.020(2) 0.007(2) 0.0095(18) 0.0100(18)
    C33B 0.023(2) 0.034(3) 0.0148(19) 0.007(2) 0.0065(17) -0.0001(17)
    C34B 0.019(2) 0.024(2) 0.0122(17) -0.0008(18) 0.0021(15) -0.0021(16)
    C35B 0.0109(19) 0.0154(19) 0.0110(16) 0.0016(15) 0.0015(14) -0.0013(14)
    C36B 0.010(2) 0.017(2) 0.030(2) -0.0030(16) 0.0041(16) -0.0029(17)
    C37B 0.014(2) 0.025(2) 0.023(2) 0.0010(18) 0.0033(16) -0.0052(17)
    C38B 0.017(2) 0.022(2) 0.0148(18) 0.0059(17) 0.0040(15) -0.0011(15)
    C39B 0.021(2) 0.016(2) 0.0142(18) 0.0003(17) 0.0033(16) 0.0002(15)
    C40B 0.014(2) 0.019(2) 0.0126(17) -0.0008(16) 0.0035(15) -0.0007(15)
    C41B 0.0099(18) 0.0121(19) 0.0144(17) -0.0014(15) 0.0019(14) -0.0029(14)
    C42B 0.0064(18) 0.016(2) 0.0203(19) -0.0024(15) 0.0000(15) 0.0012(15)
    C43B 0.017(2) 0.022(2) 0.0179(19) 0.0037(17) -0.0015(16) 0.0005(16)
    C44B 0.024(2) 0.020(2) 0.030(2) 0.0069(19) -0.0017(19) -0.0061(18)
    C45B 0.019(2) 0.022(2) 0.028(2) 0.0027(18) -0.0069(18) 0.0061(18)
    C46B 0.015(2) 0.030(2) 0.022(2) -0.0023(18) -0.0009(17) 0.0073(18)
    C47B 0.016(2) 0.022(2) 0.0158(18) -0.0009(17) 0.0030(15) 0.0023(16)
    C48B 0.0107(19) 0.019(2) 0.0112(17) -0.0039(16) 0.0023(14) 0.0002(14)
    C49B 0.012(2) 0.028(2) 0.0201(19) 0.0000(17) 0.0018(16) -0.0043(17)
    C50B 0.011(2) 0.038(3) 0.023(2) -0.0025(19) 0.0021(17) -0.0066(19)
    C51B 0.024(2) 0.026(2) 0.0152(19) -0.0090(19) 0.0030(17) -0.0040(16)
    C52B 0.021(2) 0.020(2) 0.0184(19) -0.0043(18) 0.0017(16) -0.0007(16)
    C53B 0.012(2) 0.019(2) 0.0169(18) -0.0037(16) -0.0018(15) -0.0010(15)
_geom_special_details
;
All e.s.d.'s (except the e.s.d. in the dihedral angle between two l.s. planes)
are estimated using the full covariance matrix. The cell e.s.d.'s are taken
into account individually in the estimation of e.s.d.'s in distances, angles
and torsion angles; correlations between e.s.d.'s in cell parameters are only
used when they are defined by crystal symmetry. An approximate (isotropic)
treatment of cell e.s.d.'s is used for estimating e.s.d.'s involving l.s.
planes.
;
loop_
    _geom_bond_atom_site_label_1
    _geom_bond_atom_site_label_2
    _geom_bond_site_symmetry_2
    _geom_bond_distance
    _geom_bond_publ_flag
    Ru1A C21A . 1.873(4) ?
    Ru1A C20A . 1.927(4) ?
    Ru1A C22A . 1.946(4) ?
    Ru1A P1A . 2.3353(10) y
    Ru1A Ru3A . 2.8454(4) y
    Ru1A Ru2A . 2.9054(4) y
    Ru2A C24A . 1.898(4) ?
    Ru2A C25A . 1.922(4) ?
    Ru2A C23A . 1.932(4) ?
    Ru2A P2A . 2.3232(10) y
    Ru2A Ru3A . 2.8353(4) y
    Ru3A C27A . 1.898(4) ?
    Ru3A C28A . 1.935(4) ?
    Ru3A C26A . 1.940(4) ?
    Ru3A P3A . 2.3196(10) y
    P1A C14A . 1.825(4) ?
    P1A C8A . 1.832(4) ?
    P1A C1A . 1.859(4) ?
    P2A C35A . 1.815(4) ?
    P2A C29A . 1.843(4) ?
    P2A C41A . 1.850(4) ?
    P3A C42A . 1.828(4) ?
    P3A C48A . 1.837(4) ?
    P3A C41A . 1.854(4) ?
    O1A C20A . 1.150(5) ?
    O2A C21A . 1.149(4) ?
    O3A C22A . 1.141(5) ?
    O4A C23A . 1.147(5) ?
    O5A C24A . 1.145(5) ?
    O6A C25A . 1.150(5) ?
    O7A C26A . 1.140(5) ?
    O8A C27A . 1.144(5) ?
    O9A C28A . 1.138(5) ?
    C1A C2A . 1.520(5) ?
    C1A H1AA . 0.9900 ?
    C1A H1AB . 0.9900 ?
    C2A C3A . 1.385(5) ?
    C2A C7A . 1.397(5) ?
    C3A C4A . 1.392(6) ?
    C3A H3AA . 0.9500 ?
    C4A C5A . 1.383(6) ?
    C4A H4AA . 0.9500 ?
    C5A C6A . 1.385(6) ?
    C5A H5AA . 0.9500 ?
    C6A C7A . 1.382(6) ?
    C6A H6AA . 0.9500 ?
    C7A H7AA . 0.9500 ?
    C8A C9A . 1.388(5) ?
    C8A C13A . 1.400(5) ?
    C9A C10A . 1.389(5) ?
    C9A H9AA . 0.9500 ?
    C10A C11A . 1.376(6) ?
    C10A H10A . 0.9500 ?
    C11A C12A . 1.389(6) ?
    C11A H11A . 0.9500 ?
    C12A C13A . 1.386(5) ?
    C12A H12A . 0.9500 ?
    C13A H13A . 0.9500 ?
    C14A C19A . 1.393(5) ?
    C14A C15A . 1.394(6) ?
    C15A C16A . 1.391(5) ?
    C15A H15A . 0.9500 ?
    C16A C17A . 1.386(6) ?
    C16A H16A . 0.9500 ?
    C17A C18A . 1.386(6) ?
    C17A H17A . 0.9500 ?
    C18A C19A . 1.387(5) ?
    C18A H18A . 0.9500 ?
    C19A H19A . 0.9500 ?
    C29A C30A . 1.391(5) ?
    C29A C34A . 1.397(6) ?
    C30A C31A . 1.386(5) ?
    C30A H30A . 0.9500 ?
    C31A C32A . 1.380(6) ?
    C31A H31A . 0.9500 ?
    C32A C33A . 1.386(6) ?
    C32A H32A . 0.9500 ?
    C33A C34A . 1.390(5) ?
    C33A H33A . 0.9500 ?
    C34A H34A . 0.9500 ?
    C35A C36A . 1.393(5) ?
    C35A C40A . 1.404(5) ?
    C36A C37A . 1.392(6) ?
    C36A H36A . 0.9500 ?
    C37A C38A . 1.378(6) ?
    C37A H37A . 0.9500 ?
    C38A C39A . 1.390(6) ?
    C38A H38A . 0.9500 ?
    C39A C40A . 1.375(6) ?
    C39A H39A . 0.9500 ?
    C40A H40A . 0.9500 ?
    C41A H41A . 0.9900 ?
    C41A H41B . 0.9900 ?
    C42A C43A . 1.388(6) ?
    C42A C47A . 1.397(5) ?
    C43A C44A . 1.396(5) ?
    C43A H43A . 0.9500 ?
    C44A C45A . 1.381(6) ?
    C44A H44A . 0.9500 ?
    C45A C46A . 1.386(6) ?
    C45A H45A . 0.9500 ?
    C46A C47A . 1.389(6) ?
    C46A H46A . 0.9500 ?
    C47A H47A . 0.9500 ?
    C48A C49A . 1.391(5) ?
    C48A C53A . 1.393(6) ?
    C49A C50A . 1.383(6) ?
    C49A H49A . 0.9500 ?
    C50A C51A . 1.394(7) ?
    C50A H50A . 0.9500 ?
    C51A C52A . 1.380(6) ?
    C51A H51A . 0.9500 ?
    C52A C53A . 1.397(5) ?
    C52A H52A . 0.9500 ?
    C53A H53A . 0.9500 ?
    Ru1B C21B . 1.873(4) ?
    Ru1B C20B . 1.934(4) ?
    Ru1B C22B . 1.952(4) ?
    Ru1B P1B . 2.3406(10) y
    Ru1B Ru2B . 2.8504(4) y
    Ru1B Ru3B . 2.8992(4) y
    Ru2B C24B . 1.906(4) ?
    Ru2B C25B . 1.932(4) ?
    Ru2B C23B . 1.940(4) ?
    Ru2B P2B . 2.3195(10) y
    Ru2B Ru3B . 2.8451(4) y
    Ru3B C27B . 1.893(4) ?
    Ru3B C26B . 1.929(4) ?
    Ru3B C28B . 1.933(4) ?
    Ru3B P3B . 2.3191(10) y
    P1B C14B . 1.821(4) ?
    P1B C8B . 1.825(4) ?
    P1B C1B . 1.867(4) ?
    P2B C35B . 1.823(4) ?
    P2B C29B . 1.825(4) ?
    P2B C41B . 1.845(4) ?
    P3B C42B . 1.820(4) ?
    P3B C48B . 1.841(4) ?
    P3B C41B . 1.850(4) ?
    O1B C20B . 1.145(4) ?
    O2B C21B . 1.153(5) ?
    O3B C22B . 1.136(5) ?
    O4B C23B . 1.134(5) ?
    O5B C24B . 1.134(5) ?
    O6B C25B . 1.147(5) ?
    O7N C26B . 1.148(5) ?
    O8B C27B . 1.149(5) ?
    O9B C28B . 1.141(5) ?
    C1B C2B . 1.502(5) ?
    C1B H1BA . 0.9900 ?
    C1B H1BB . 0.9900 ?
    C2B C3B . 1.393(6) ?
    C2B C7B . 1.397(5) ?
    C3B C4B . 1.382(6) ?
    C3B H3BA . 0.9500 ?
    C4B C5B . 1.389(6) ?
    C4B H4BA . 0.9500 ?
    C5B C6B . 1.376(6) ?
    C5B H5BA . 0.9500 ?
    C6B C7B . 1.387(6) ?
    C6B H6BA . 0.9500 ?
    C7B H7BA . 0.9500 ?
    C8B C9B . 1.399(5) ?
    C8B C13B . 1.403(5) ?
    C9B C10B . 1.388(5) ?
    C9B H9BA . 0.9500 ?
    C10B C11B . 1.390(5) ?
    C10B H10B . 0.9500 ?
    C11B C12B . 1.394(6) ?
    C11B H11B . 0.9500 ?
    C12B C13B . 1.382(5) ?
    C12B H12B . 0.9500 ?
    C13B H13B . 0.9500 ?
    C14B C19B . 1.391(6) ?
    C14B C15B . 1.399(5) ?
    C15B C16B . 1.388(5) ?
    C15B H15B . 0.9500 ?
    C16B C17B . 1.386(6) ?
    C16B H16B . 0.9500 ?
    C17B C18B . 1.383(6) ?
    C17B H17B . 0.9500 ?
    C18B C19B . 1.399(6) ?
    C18B H18B . 0.9500 ?
    C19B H19B . 0.9500 ?
    C29B C30B . 1.385(6) ?
    C29B C34B . 1.405(5) ?
    C30B C31B . 1.395(6) ?
    C30B H30B . 0.9500 ?
    C31B C32B . 1.374(6) ?
    C31B H31B . 0.9500 ?
    C32B C33B . 1.374(6) ?
    C32B H32B . 0.9500 ?
    C33B C34B . 1.386(5) ?
    C33B H33B . 0.9500 ?
    C34B H34B . 0.9500 ?
    C35B C36B . 1.393(5) ?
    C35B C40B . 1.395(5) ?
    C36B C37B . 1.389(6) ?
    C36B H36B . 0.9500 ?
    C37B C38B . 1.383(6) ?
    C37B H37B . 0.9500 ?
    C38B C39B . 1.382(6) ?
    C38B H38B . 0.9500 ?
    C39B C40B . 1.388(5) ?
    C39B H39B . 0.9500 ?
    C40B H40B . 0.9500 ?
    C41B H41C . 0.9900 ?
    C41B H41D . 0.9900 ?
    C42B C43B . 1.385(5) ?
    C42B C47B . 1.409(5) ?
    C43B C44B . 1.400(6) ?
    C43B H43B . 0.9500 ?
    C44B C45B . 1.392(6) ?
    C44B H44B . 0.9500 ?
    C45B C46B . 1.388(6) ?
    C45B H45B . 0.9500 ?
    C46B C47B . 1.382(6) ?
    C46B H46B . 0.9500 ?
    C47B H47B . 0.9500 ?
    C48B C53B . 1.387(5) ?
    C48B C49B . 1.396(5) ?
    C49B C50B . 1.389(6) ?
    C49B H49B . 0.9500 ?
    C50B C51B . 1.385(6) ?
    C50B H50B . 0.9500 ?
    C51B C52B . 1.385(6) ?
    C51B H51B . 0.9500 ?
    C52B C53B . 1.388(5) ?
    C52B H52B . 0.9500 ?
    C53B H53B . 0.9500 ?
loop_
    _geom_angle_atom_site_label_1
    _geom_angle_atom_site_label_2
    _geom_angle_atom_site_label_3
    _geom_angle_site_symmetry_1
    _geom_angle_site_symmetry_3
    _geom_angle
    _geom_angle_publ_flag
    C21A Ru1A C20A . . 92.48(16) ?
    C21A Ru1A C22A . . 88.00(16) ?
    C20A Ru1A C22A . . 174.93(16) ?
    C21A Ru1A P1A . . 96.65(12) ?
    C20A Ru1A P1A . . 94.10(11) ?
    C22A Ru1A P1A . . 90.85(11) ?
    C21A Ru1A Ru3A . . 97.54(11) ?
    C20A Ru1A Ru3A . . 89.31(11) ?
    C22A Ru1A Ru3A . . 85.63(11) ?
    P1A Ru1A Ru3A . . 165.24(3) ?
    C21A Ru1A Ru2A . . 155.76(12) ?
    C20A Ru1A Ru2A . . 81.74(11) ?
    C22A Ru1A Ru2A . . 95.78(11) ?
    P1A Ru1A Ru2A . . 107.20(3) ?
    Ru3A Ru1A Ru2A . . 59.067(10) ?
    C24A Ru2A C25A . . 88.49(16) ?
    C24A Ru2A C23A . . 91.20(17) ?
    C25A Ru2A C23A . . 171.90(17) ?
    C24A Ru2A P2A . . 100.14(12) ?
    C25A Ru2A P2A . . 94.67(12) ?
    C23A Ru2A P2A . . 93.35(13) ?
    C24A Ru2A Ru3A . . 169.64(12) ?
    C25A Ru2A Ru3A . . 96.22(11) ?
    C23A Ru2A Ru3A . . 82.83(11) ?
    P2A Ru2A Ru3A . . 88.70(3) ?
    C24A Ru2A Ru1A . . 112.89(12) ?
    C25A Ru2A Ru1A . . 78.57(11) ?
    C23A Ru2A Ru1A . . 94.12(12) ?
    P2A Ru2A Ru1A . . 145.91(3) ?
    Ru3A Ru2A Ru1A . . 59.411(10) ?
    C27A Ru3A C28A . . 93.00(17) ?
    C27A Ru3A C26A . . 92.66(17) ?
    C28A Ru3A C26A . . 174.30(16) ?
    C27A Ru3A P3A . . 106.25(12) ?
    C28A Ru3A P3A . . 90.55(12) ?
    C26A Ru3A P3A . . 87.18(12) ?
    C27A Ru3A Ru2A . . 156.38(12) ?
    C28A Ru3A Ru2A . . 80.85(11) ?
    C26A Ru3A Ru2A . . 94.21(11) ?
    P3A Ru3A Ru2A . . 96.65(3) ?
    C27A Ru3A Ru1A . . 95.98(12) ?
    C28A Ru3A Ru1A . . 90.47(11) ?
    C26A Ru3A Ru1A . . 89.65(12) ?
    P3A Ru3A Ru1A . . 157.65(3) ?
    Ru2A Ru3A Ru1A . . 61.522(10) ?
    C14A P1A C8A . . 101.86(17) ?
    C14A P1A C1A . . 102.16(18) ?
    C8A P1A C1A . . 100.24(17) ?
    C14A P1A Ru1A . . 112.63(12) ?
    C8A P1A Ru1A . . 122.60(13) ?
    C1A P1A Ru1A . . 114.63(12) ?
    C35A P2A C29A . . 101.65(17) ?
    C35A P2A C41A . . 105.59(18) ?
    C29A P2A C41A . . 98.81(16) ?
    C35A P2A Ru2A . . 117.11(13) ?
    C29A P2A Ru2A . . 116.51(13) ?
    C41A P2A Ru2A . . 114.77(12) ?
    C42A P3A C48A . . 99.72(17) ?
    C42A P3A C41A . . 106.04(18) ?
    C48A P3A C41A . . 102.82(17) ?
    C42A P3A Ru3A . . 118.19(13) ?
    C48A P3A Ru3A . . 116.05(13) ?
    C41A P3A Ru3A . . 112.18(12) ?
    C2A C1A P1A . . 115.3(3) ?
    C2A C1A H1AA . . 108.5 ?
    P1A C1A H1AA . . 108.5 ?
    C2A C1A H1AB . . 108.5 ?
    P1A C1A H1AB . . 108.5 ?
    H1AA C1A H1AB . . 107.5 ?
    C3A C2A C7A . . 118.4(4) ?
    C3A C2A C1A . . 121.4(4) ?
    C7A C2A C1A . . 120.2(3) ?
    C2A C3A C4A . . 120.8(4) ?
    C2A C3A H3AA . . 119.6 ?
    C4A C3A H3AA . . 119.6 ?
    C5A C4A C3A . . 119.8(4) ?
    C5A C4A H4AA . . 120.1 ?
    C3A C4A H4AA . . 120.1 ?
    C4A C5A C6A . . 120.0(4) ?
    C4A C5A H5AA . . 120.0 ?
    C6A C5A H5AA . . 120.0 ?
    C7A C6A C5A . . 119.8(4) ?
    C7A C6A H6AA . . 120.1 ?
    C5A C6A H6AA . . 120.1 ?
    C6A C7A C2A . . 121.1(4) ?
    C6A C7A H7AA . . 119.5 ?
    C2A C7A H7AA . . 119.5 ?
    C9A C8A C13A . . 119.1(4) ?
    C9A C8A P1A . . 120.8(3) ?
    C13A C8A P1A . . 119.9(3) ?
    C8A C9A C10A . . 120.4(4) ?
    C8A C9A H9AA . . 119.8 ?
    C10A C9A H9AA . . 119.8 ?
    C11A C10A C9A . . 120.2(4) ?
    C11A C10A H10A . . 119.9 ?
    C9A C10A H10A . . 119.9 ?
    C10A C11A C12A . . 120.0(4) ?
    C10A C11A H11A . . 120.0 ?
    C12A C11A H11A . . 120.0 ?
    C13A C12A C11A . . 120.0(4) ?
    C13A C12A H12A . . 120.0 ?
    C11A C12A H12A . . 120.0 ?
    C12A C13A C8A . . 120.2(4) ?
    C12A C13A H13A . . 119.9 ?
    C8A C13A H13A . . 119.9 ?
    C19A C14A C15A . . 118.4(4) ?
    C19A C14A P1A . . 120.1(3) ?
    C15A C14A P1A . . 121.4(3) ?
    C16A C15A C14A . . 120.8(4) ?
    C16A C15A H15A . . 119.6 ?
    C14A C15A H15A . . 119.6 ?
    C17A C16A C15A . . 119.9(4) ?
    C17A C16A H16A . . 120.0 ?
    C15A C16A H16A . . 120.0 ?
    C16A C17A C18A . . 120.1(4) ?
    C16A C17A H17A . . 120.0 ?
    C18A C17A H17A . . 120.0 ?
    C17A C18A C19A . . 119.7(4) ?
    C17A C18A H18A . . 120.2 ?
    C19A C18A H18A . . 120.2 ?
    C18A C19A C14A . . 121.2(4) ?
    C18A C19A H19A . . 119.4 ?
    C14A C19A H19A . . 119.4 ?
    O1A C20A Ru1A . . 173.2(3) ?
    O2A C21A Ru1A . . 179.5(4) ?
    O3A C22A Ru1A . . 172.5(3) ?
    O4A C23A Ru2A . . 173.4(3) ?
    O5A C24A Ru2A . . 177.1(4) ?
    O6A C25A Ru2A . . 171.3(3) ?
    O7A C26A Ru3A . . 174.3(3) ?
    O8A C27A Ru3A . . 176.1(4) ?
    O9A C28A Ru3A . . 173.8(3) ?
    C30A C29A C34A . . 118.4(4) ?
    C30A C29A P2A . . 122.4(3) ?
    C34A C29A P2A . . 119.2(3) ?
    C31A C30A C29A . . 120.7(4) ?
    C31A C30A H30A . . 119.7 ?
    C29A C30A H30A . . 119.7 ?
    C32A C31A C30A . . 120.7(4) ?
    C32A C31A H31A . . 119.7 ?
    C30A C31A H31A . . 119.7 ?
    C31A C32A C33A . . 119.4(4) ?
    C31A C32A H32A . . 120.3 ?
    C33A C32A H32A . . 120.3 ?
    C32A C33A C34A . . 120.2(4) ?
    C32A C33A H33A . . 119.9 ?
    C34A C33A H33A . . 119.9 ?
    C33A C34A C29A . . 120.7(4) ?
    C33A C34A H34A . . 119.7 ?
    C29A C34A H34A . . 119.7 ?
    C36A C35A C40A . . 117.8(4) ?
    C36A C35A P2A . . 123.9(3) ?
    C40A C35A P2A . . 118.2(3) ?
    C37A C36A C35A . . 120.6(4) ?
    C37A C36A H36A . . 119.7 ?
    C35A C36A H36A . . 119.7 ?
    C38A C37A C36A . . 120.4(4) ?
    C38A C37A H37A . . 119.8 ?
    C36A C37A H37A . . 119.8 ?
    C37A C38A C39A . . 119.7(4) ?
    C37A C38A H38A . . 120.1 ?
    C39A C38A H38A . . 120.1 ?
    C40A C39A C38A . . 119.9(4) ?
    C40A C39A H39A . . 120.1 ?
    C38A C39A H39A . . 120.1 ?
    C39A C40A C35A . . 121.4(4) ?
    C39A C40A H40A . . 119.3 ?
    C35A C40A H40A . . 119.3 ?
    P2A C41A P3A . . 115.5(2) ?
    P2A C41A H41A . . 108.4 ?
    P3A C41A H41A . . 108.4 ?
    P2A C41A H41B . . 108.4 ?
    P3A C41A H41B . . 108.4 ?
    H41A C41A H41B . . 107.5 ?
    C43A C42A C47A . . 118.9(4) ?
    C43A C42A P3A . . 121.2(3) ?
    C47A C42A P3A . . 119.8(3) ?
    C42A C43A C44A . . 120.7(4) ?
    C42A C43A H43A . . 119.6 ?
    C44A C43A H43A . . 119.6 ?
    C45A C44A C43A . . 119.8(4) ?
    C45A C44A H44A . . 120.1 ?
    C43A C44A H44A . . 120.1 ?
    C44A C45A C46A . . 120.0(4) ?
    C44A C45A H45A . . 120.0 ?
    C46A C45A H45A . . 120.0 ?
    C45A C46A C47A . . 120.2(4) ?
    C45A C46A H46A . . 119.9 ?
    C47A C46A H46A . . 119.9 ?
    C46A C47A C42A . . 120.3(4) ?
    C46A C47A H47A . . 119.8 ?
    C42A C47A H47A . . 119.8 ?
    C49A C48A C53A . . 118.7(4) ?
    C49A C48A P3A . . 116.8(3) ?
    C53A C48A P3A . . 124.5(3) ?
    C50A C49A C48A . . 121.1(4) ?
    C50A C49A H49A . . 119.4 ?
    C48A C49A H49A . . 119.4 ?
    C49A C50A C51A . . 120.0(4) ?
    C49A C50A H50A . . 120.0 ?
    C51A C50A H50A . . 120.0 ?
    C52A C51A C50A . . 119.4(4) ?
    C52A C51A H51A . . 120.3 ?
    C50A C51A H51A . . 120.3 ?
    C51A C52A C53A . . 120.5(4) ?
    C51A C52A H52A . . 119.7 ?
    C53A C52A H52A . . 119.7 ?
    C48A C53A C52A . . 120.2(4) ?
    C48A C53A H53A . . 119.9 ?
    C52A C53A H53A . . 119.9 ?
    C21B Ru1B C20B . . 89.79(15) ?
    C21B Ru1B C22B . . 90.29(16) ?
    C20B Ru1B C22B . . 176.63(15) ?
    C21B Ru1B P1B . . 100.04(12) ?
    C20B Ru1B P1B . . 92.70(11) ?
    C22B Ru1B P1B . . 90.60(11) ?
    C21B Ru1B Ru2B . . 96.46(12) ?
    C20B Ru1B Ru2B . . 92.88(10) ?
    C22B Ru1B Ru2B . . 83.77(11) ?
    P1B Ru1B Ru2B . . 162.58(3) ?
    C21B Ru1B Ru3B . . 154.94(12) ?
    C20B Ru1B Ru3B . . 85.51(11) ?
    C22B Ru1B Ru3B . . 93.01(11) ?
    P1B Ru1B Ru3B . . 104.75(3) ?
    Ru2B Ru1B Ru3B . . 59.310(10) ?
    C24B Ru2B C25B . . 92.16(16) ?
    C24B Ru2B C23B . . 92.57(17) ?
    C25B Ru2B C23B . . 175.23(16) ?
    C24B Ru2B P2B . . 105.96(12) ?
    C25B Ru2B P2B . . 91.13(12) ?
    C23B Ru2B P2B . . 88.18(12) ?
    C24B Ru2B Ru3B . . 156.83(11) ?
    C25B Ru2B Ru3B . . 81.21(11) ?
    C23B Ru2B Ru3B . . 94.17(12) ?
    P2B Ru2B Ru3B . . 96.40(3) ?
    C24B Ru2B Ru1B . . 97.34(12) ?
    C25B Ru2B Ru1B . . 93.23(11) ?
    C23B Ru2B Ru1B . . 85.54(11) ?
    P2B Ru2B Ru1B . . 156.11(3) ?
    Ru3B Ru2B Ru1B . . 61.198(10) ?
    C27B Ru3B C26B . . 92.62(17) ?
    C27B Ru3B C28B . . 87.53(16) ?
    C26B Ru3B C28B . . 171.69(16) ?
    C27B Ru3B P3B . . 99.65(12) ?
    C26B Ru3B P3B . . 93.26(12) ?
    C28B Ru3B P3B . . 94.90(11) ?
    C27B Ru3B Ru2B . . 170.95(12) ?
    C26B Ru3B Ru2B . . 83.90(12) ?
    C28B Ru3B Ru2B . . 94.70(11) ?
    P3B Ru3B Ru2B . . 88.92(3) ?
    C27B Ru3B Ru1B . . 112.31(12) ?
    C26B Ru3B Ru1B . . 90.30(11) ?
    C28B Ru3B Ru1B . . 81.97(11) ?
    P3B Ru3B Ru1B . . 147.64(3) ?
    Ru2B Ru3B Ru1B . . 59.492(10) ?
    C14B P1B C8B . . 103.22(17) ?
    C14B P1B C1B . . 102.44(18) ?
    C8B P1B C1B . . 100.09(18) ?
    C14B P1B Ru1B . . 112.94(12) ?
    C8B P1B Ru1B . . 121.04(13) ?
    C1B P1B Ru1B . . 114.71(12) ?
    C35B P2B C29B . . 98.54(17) ?
    C35B P2B C41B . . 105.67(17) ?
    C29B P2B C41B . . 102.85(17) ?
    C35B P2B Ru2B . . 120.05(13) ?
    C29B P2B Ru2B . . 115.70(13) ?
    C41B P2B Ru2B . . 111.91(12) ?
    C42B P3B C48B . . 101.87(17) ?
    C42B P3B C41B . . 106.45(17) ?
    C48B P3B C41B . . 98.07(16) ?
    C42B P3B Ru3B . . 116.88(13) ?
    C48B P3B Ru3B . . 117.15(13) ?
    C41B P3B Ru3B . . 114.07(12) ?
    C2B C1B P1B . . 113.4(3) ?
    C2B C1B H1BA . . 108.9 ?
    P1B C1B H1BA . . 108.9 ?
    C2B C1B H1BB . . 108.9 ?
    P1B C1B H1BB . . 108.9 ?
    H1BA C1B H1BB . . 107.7 ?
    C3B C2B C7B . . 117.6(4) ?
    C3B C2B C1B . . 121.7(3) ?
    C7B C2B C1B . . 120.7(4) ?
    C4B C3B C2B . . 120.9(4) ?
    C4B C3B H3BA . . 119.6 ?
    C2B C3B H3BA . . 119.6 ?
    C3B C4B C5B . . 120.7(4) ?
    C3B C4B H4BA . . 119.7 ?
    C5B C4B H4BA . . 119.7 ?
    C6B C5B C4B . . 119.1(4) ?
    C6B C5B H5BA . . 120.4 ?
    C4B C5B H5BA . . 120.4 ?
    C5B C6B C7B . . 120.3(4) ?
    C5B C6B H6BA . . 119.9 ?
    C7B C6B H6BA . . 119.9 ?
    C6B C7B C2B . . 121.3(4) ?
    C6B C7B H7BA . . 119.4 ?
    C2B C7B H7BA . . 119.4 ?
    C9B C8B C13B . . 118.3(3) ?
    C9B C8B P1B . . 120.3(3) ?
    C13B C8B P1B . . 121.0(3) ?
    C10B C9B C8B . . 121.1(4) ?
    C10B C9B H9BA . . 119.4 ?
    C8B C9B H9BA . . 119.4 ?
    C9B C10B C11B . . 119.7(4) ?
    C9B C10B H10B . . 120.2 ?
    C11B C10B H10B . . 120.2 ?
    C10B C11B C12B . . 120.0(4) ?
    C10B C11B H11B . . 120.0 ?
    C12B C11B H11B . . 120.0 ?
    C13B C12B C11B . . 120.0(4) ?
    C13B C12B H12B . . 120.0 ?
    C11B C12B H12B . . 120.0 ?
    C12B C13B C8B . . 120.9(4) ?
    C12B C13B H13B . . 119.6 ?
    C8B C13B H13B . . 119.6 ?
    C19B C14B C15B . . 118.4(4) ?
    C19B C14B P1B . . 122.0(3) ?
    C15B C14B P1B . . 119.3(3) ?
    C16B C15B C14B . . 121.1(4) ?
    C16B C15B H15B . . 119.5 ?
    C14B C15B H15B . . 119.5 ?
    C17B C16B C15B . . 119.9(4) ?
    C17B C16B H16B . . 120.0 ?
    C15B C16B H16B . . 120.0 ?
    C18B C17B C16B . . 119.8(4) ?
    C18B C17B H17B . . 120.1 ?
    C16B C17B H17B . . 120.1 ?
    C17B C18B C19B . . 120.2(4) ?
    C17B C18B H18B . . 119.9 ?
    C19B C18B H18B . . 119.9 ?
    C14B C19B C18B . . 120.5(4) ?
    C14B C19B H19B . . 119.7 ?
    C18B C19B H19B . . 119.7 ?
    O1B C20B Ru1B . . 173.4(3) ?
    O2B C21B Ru1B . . 177.3(4) ?
    O3B C22B Ru1B . . 173.3(3) ?
    O4B C23B Ru2B . . 173.9(3) ?
    O5B C24B Ru2B . . 176.6(3) ?
    O6B C25B Ru2B . . 173.1(3) ?
    O7N C26B Ru3B . . 173.6(3) ?
    O8B C27B Ru3B . . 176.6(4) ?
    O9B C28B Ru3B . . 171.4(3) ?
    C30B C29B C34B . . 118.3(3) ?
    C30B C29B P2B . . 125.2(3) ?
    C34B C29B P2B . . 116.4(3) ?
    C29B C30B C31B . . 120.6(4) ?
    C29B C30B H30B . . 119.7 ?
    C31B C30B H30B . . 119.7 ?
    C32B C31B C30B . . 120.2(4) ?
    C32B C31B H31B . . 119.9 ?
    C30B C31B H31B . . 119.9 ?
    C33B C32B C31B . . 120.1(4) ?
    C33B C32B H32B . . 120.0 ?
    C31B C32B H32B . . 120.0 ?
    C32B C33B C34B . . 120.3(4) ?
    C32B C33B H33B . . 119.8 ?
    C34B C33B H33B . . 119.8 ?
    C33B C34B C29B . . 120.4(4) ?
    C33B C34B H34B . . 119.8 ?
    C29B C34B H34B . . 119.8 ?
    C36B C35B C40B . . 118.7(4) ?
    C36B C35B P2B . . 119.8(3) ?
    C40B C35B P2B . . 121.4(3) ?
    C37B C36B C35B . . 120.6(4) ?
    C37B C36B H36B . . 119.7 ?
    C35B C36B H36B . . 119.7 ?
    C38B C37B C36B . . 120.0(4) ?
    C38B C37B H37B . . 120.0 ?
    C36B C37B H37B . . 120.0 ?
    C39B C38B C37B . . 120.0(4) ?
    C39B C38B H38B . . 120.0 ?
    C37B C38B H38B . . 120.0 ?
    C38B C39B C40B . . 120.1(4) ?
    C38B C39B H39B . . 119.9 ?
    C40B C39B H39B . . 119.9 ?
    C39B C40B C35B . . 120.6(4) ?
    C39B C40B H40B . . 119.7 ?
    C35B C40B H40B . . 119.7 ?
    P2B C41B P3B . . 115.6(2) ?
    P2B C41B H41C . . 108.4 ?
    P3B C41B H41C . . 108.4 ?
    P2B C41B H41D . . 108.4 ?
    P3B C41B H41D . . 108.4 ?
    H41C C41B H41D . . 107.4 ?
    C43B C42B C47B . . 118.7(4) ?
    C43B C42B P3B . . 123.9(3) ?
    C47B C42B P3B . . 117.5(3) ?
    C42B C43B C44B . . 120.7(4) ?
    C42B C43B H43B . . 119.6 ?
    C44B C43B H43B . . 119.6 ?
    C45B C44B C43B . . 119.9(4) ?
    C45B C44B H44B . . 120.0 ?
    C43B C44B H44B . . 120.0 ?
    C46B C45B C44B . . 119.6(4) ?
    C46B C45B H45B . . 120.2 ?
    C44B C45B H45B . . 120.2 ?
    C47B C46B C45B . . 120.5(4) ?
    C47B C46B H46B . . 119.8 ?
    C45B C46B H46B . . 119.8 ?
    C46B C47B C42B . . 120.6(4) ?
    C46B C47B H47B . . 119.7 ?
    C42B C47B H47B . . 119.7 ?
    C53B C48B C49B . . 118.4(4) ?
    C53B C48B P3B . . 119.8(3) ?
    C49B C48B P3B . . 121.7(3) ?
    C50B C49B C48B . . 120.5(4) ?
    C50B C49B H49B . . 119.8 ?
    C48B C49B H49B . . 119.8 ?
    C51B C50B C49B . . 120.2(4) ?
    C51B C50B H50B . . 119.9 ?
    C49B C50B H50B . . 119.9 ?
    C52B C51B C50B . . 120.0(4) ?
    C52B C51B H51B . . 120.0 ?
    C50B C51B H51B . . 120.0 ?
    C51B C52B C53B . . 119.5(4) ?
    C51B C52B H52B . . 120.3 ?
    C53B C52B H52B . . 120.3 ?
    C48B C53B C52B . . 121.4(4) ?
    C48B C53B H53B . . 119.3 ?
    C52B C53B H53B . . 119.3 ?
loop_
    _geom_torsion_atom_site_label_1
    _geom_torsion_atom_site_label_2
    _geom_torsion_atom_site_label_3
    _geom_torsion_atom_site_label_4
    _geom_torsion_site_symmetry_1
    _geom_torsion_site_symmetry_2
    _geom_torsion_site_symmetry_3
    _geom_torsion_site_symmetry_4
    _geom_torsion
    _geom_torsion_publ_flag
    C21A Ru1A Ru2A C24A . . . . -155.6(3) ?
    C20A Ru1A Ru2A C24A . . . . -78.05(17) ?
    C22A Ru1A Ru2A C24A . . . . 106.41(17) ?
    P1A Ru1A Ru2A C24A . . . . 13.71(13) ?
    Ru3A Ru1A Ru2A C24A . . . . -172.22(13) ?
    C21A Ru1A Ru2A C25A . . . . 121.0(3) ?
    C20A Ru1A Ru2A C25A . . . . -161.48(15) ?
    C22A Ru1A Ru2A C25A . . . . 22.98(16) ?
    P1A Ru1A Ru2A C25A . . . . -69.71(12) ?
    Ru3A Ru1A Ru2A C25A . . . . 104.35(11) ?
    C21A Ru1A Ru2A C23A . . . . -62.5(3) ?
    C20A Ru1A Ru2A C23A . . . . 15.00(16) ?
    C22A Ru1A Ru2A C23A . . . . -160.55(16) ?
    P1A Ru1A Ru2A C23A . . . . 106.76(12) ?
    Ru3A Ru1A Ru2A C23A . . . . -79.17(12) ?
    C21A Ru1A Ru2A P2A . . . . 39.7(3) ?
    C20A Ru1A Ru2A P2A . . . . 117.18(12) ?
    C22A Ru1A Ru2A P2A . . . . -58.36(12) ?
    P1A Ru1A Ru2A P2A . . . . -151.05(5) ?
    Ru3A Ru1A Ru2A P2A . . . . 23.01(5) ?
    C21A Ru1A Ru2A Ru3A . . . . 16.6(3) ?
    C20A Ru1A Ru2A Ru3A . . . . 94.17(11) ?
    C22A Ru1A Ru2A Ru3A . . . . -81.37(11) ?
    P1A Ru1A Ru2A Ru3A . . . . -174.06(3) ?
    C24A Ru2A Ru3A C27A . . . . 63.1(7) ?
    C25A Ru2A Ru3A C27A . . . . -53.6(3) ?
    C23A Ru2A Ru3A C27A . . . . 118.3(3) ?
    P2A Ru2A Ru3A C27A . . . . -148.1(3) ?
    Ru1A Ru2A Ru3A C27A . . . . 19.2(3) ?
    C24A Ru2A Ru3A C28A . . . . 139.4(7) ?
    C25A Ru2A Ru3A C28A . . . . 22.77(16) ?
    C23A Ru2A Ru3A C28A . . . . -165.33(17) ?
    P2A Ru2A Ru3A C28A . . . . -71.78(12) ?
    Ru1A Ru2A Ru3A C28A . . . . 95.56(12) ?
    C24A Ru2A Ru3A C26A . . . . -43.4(7) ?
    C25A Ru2A Ru3A C26A . . . . -160.09(17) ?
    C23A Ru2A Ru3A C26A . . . . 11.80(17) ?
    P2A Ru2A Ru3A C26A . . . . 105.35(12) ?
    Ru1A Ru2A Ru3A C26A . . . . -87.31(12) ?
    C24A Ru2A Ru3A P3A . . . . -131.1(7) ?
    C25A Ru2A Ru3A P3A . . . . 112.26(12) ?
    C23A Ru2A Ru3A P3A . . . . -75.84(13) ?
    P2A Ru2A Ru3A P3A . . . . 17.70(4) ?
    Ru1A Ru2A Ru3A P3A . . . . -174.96(3) ?
    C24A Ru2A Ru3A Ru1A . . . . 43.9(7) ?
    C25A Ru2A Ru3A Ru1A . . . . -72.78(12) ?
    C23A Ru2A Ru3A Ru1A . . . . 99.11(12) ?
    P2A Ru2A Ru3A Ru1A . . . . -167.34(3) ?
    C21A Ru1A Ru3A C27A . . . . 14.43(17) ?
    C20A Ru1A Ru3A C27A . . . . 106.84(16) ?
    C22A Ru1A Ru3A C27A . . . . -72.97(17) ?
    P1A Ru1A Ru3A C27A . . . . -149.57(16) ?
    Ru2A Ru1A Ru3A C27A . . . . -172.38(12) ?
    C21A Ru1A Ru3A C28A . . . . 107.50(16) ?
    C20A Ru1A Ru3A C28A . . . . -160.09(15) ?
    C22A Ru1A Ru3A C28A . . . . 20.10(16) ?
    P1A Ru1A Ru3A C28A . . . . -56.50(16) ?
    Ru2A Ru1A Ru3A C28A . . . . -79.32(11) ?
    C21A Ru1A Ru3A C26A . . . . -78.21(16) ?
    C20A Ru1A Ru3A C26A . . . . 14.20(15) ?
    C22A Ru1A Ru3A C26A . . . . -165.60(16) ?
    P1A Ru1A Ru3A C26A . . . . 117.80(16) ?
    Ru2A Ru1A Ru3A C26A . . . . 94.98(11) ?
    C21A Ru1A Ru3A P3A . . . . -159.91(14) ?
    C20A Ru1A Ru3A P3A . . . . -67.50(13) ?
    C22A Ru1A Ru3A P3A . . . . 112.70(13) ?
    P1A Ru1A Ru3A P3A . . . . 36.10(14) ?
    Ru2A Ru1A Ru3A P3A . . . . 13.28(7) ?
    C21A Ru1A Ru3A Ru2A . . . . -173.19(12) ?
    C20A Ru1A Ru3A Ru2A . . . . -80.78(11) ?
    C22A Ru1A Ru3A Ru2A . . . . 99.42(11) ?
    P1A Ru1A Ru3A Ru2A . . . . 22.82(11) ?
    C21A Ru1A P1A C14A . . . . -93.36(18) ?
    C20A Ru1A P1A C14A . . . . 173.65(18) ?
    C22A Ru1A P1A C14A . . . . -5.28(18) ?
    Ru3A Ru1A P1A C14A . . . . 70.66(18) ?
    Ru2A Ru1A P1A C14A . . . . 91.04(14) ?
    C21A Ru1A P1A C8A . . . . 144.57(19) ?
    C20A Ru1A P1A C8A . . . . 51.58(18) ?
    C22A Ru1A P1A C8A . . . . -127.35(19) ?
    Ru3A Ru1A P1A C8A . . . . -51.4(2) ?
    Ru2A Ru1A P1A C8A . . . . -31.03(15) ?
    C21A Ru1A P1A C1A . . . . 22.88(18) ?
    C20A Ru1A P1A C1A . . . . -70.10(18) ?
    C22A Ru1A P1A C1A . . . . 110.96(18) ?
    Ru3A Ru1A P1A C1A . . . . -173.10(15) ?
    Ru2A Ru1A P1A C1A . . . . -152.72(14) ?
    C24A Ru2A P2A C35A . . . . -93.65(18) ?
    C25A Ru2A P2A C35A . . . . -4.34(18) ?
    C23A Ru2A P2A C35A . . . . 174.53(18) ?
    Ru3A Ru2A P2A C35A . . . . 91.79(14) ?
    Ru1A Ru2A P2A C35A . . . . 72.12(15) ?
    C24A Ru2A P2A C29A . . . . 26.94(18) ?
    C25A Ru2A P2A C29A . . . . 116.24(17) ?
    C23A Ru2A P2A C29A . . . . -64.88(17) ?
    Ru3A Ru2A P2A C29A . . . . -147.63(13) ?
    Ru1A Ru2A P2A C29A . . . . -167.30(12) ?
    C24A Ru2A P2A C41A . . . . 141.69(18) ?
    C25A Ru2A P2A C41A . . . . -129.01(18) ?
    C23A Ru2A P2A C41A . . . . 49.87(18) ?
    Ru3A Ru2A P2A C41A . . . . -32.88(14) ?
    Ru1A Ru2A P2A C41A . . . . -52.55(15) ?
    C27A Ru3A P3A C42A . . . . 48.17(19) ?
    C28A Ru3A P3A C42A . . . . -45.12(17) ?
    C26A Ru3A P3A C42A . . . . 140.12(17) ?
    Ru2A Ru3A P3A C42A . . . . -125.97(13) ?
    Ru1A Ru3A P3A C42A . . . . -137.70(14) ?
    C27A Ru3A P3A C48A . . . . -70.20(19) ?
    C28A Ru3A P3A C48A . . . . -163.49(18) ?
    C26A Ru3A P3A C48A . . . . 21.74(18) ?
    Ru2A Ru3A P3A C48A . . . . 115.66(14) ?
    Ru1A Ru3A P3A C48A . . . . 103.93(15) ?
    C27A Ru3A P3A C41A . . . . 172.02(18) ?
    C28A Ru3A P3A C41A . . . . 78.74(18) ?
    C26A Ru3A P3A C41A . . . . -96.03(18) ?
    Ru2A Ru3A P3A C41A . . . . -2.12(14) ?
    Ru1A Ru3A P3A C41A . . . . -13.84(17) ?
    C14A P1A C1A C2A . . . . -167.3(3) ?
    C8A P1A C1A C2A . . . . -62.7(3) ?
    Ru1A P1A C1A C2A . . . . 70.6(3) ?
    P1A C1A C2A C3A . . . . -97.4(4) ?
    P1A C1A C2A C7A . . . . 84.3(4) ?
    C7A C2A C3A C4A . . . . 2.7(6) ?
    C1A C2A C3A C4A . . . . -175.6(4) ?
    C2A C3A C4A C5A . . . . -1.9(6) ?
    C3A C4A C5A C6A . . . . 0.5(7) ?
    C4A C5A C6A C7A . . . . 0.1(7) ?
    C5A C6A C7A C2A . . . . 0.7(7) ?
    C3A C2A C7A C6A . . . . -2.1(6) ?
    C1A C2A C7A C6A . . . . 176.2(4) ?
    C14A P1A C8A C9A . . . . -150.7(3) ?
    C1A P1A C8A C9A . . . . 104.4(3) ?
    Ru1A P1A C8A C9A . . . . -23.7(4) ?
    C14A P1A C8A C13A . . . . 34.9(4) ?
    C1A P1A C8A C13A . . . . -70.0(3) ?
    Ru1A P1A C8A C13A . . . . 161.8(3) ?
    C13A C8A C9A C10A . . . . -0.7(6) ?
    P1A C8A C9A C10A . . . . -175.2(3) ?
    C8A C9A C10A C11A . . . . -0.6(6) ?
    C9A C10A C11A C12A . . . . 1.2(6) ?
    C10A C11A C12A C13A . . . . -0.4(6) ?
    C11A C12A C13A C8A . . . . -0.9(6) ?
    C9A C8A C13A C12A . . . . 1.5(6) ?
    P1A C8A C13A C12A . . . . 176.0(3) ?
    C8A P1A C14A C19A . . . . 48.6(3) ?
    C1A P1A C14A C19A . . . . 151.9(3) ?
    Ru1A P1A C14A C19A . . . . -84.6(3) ?
    C8A P1A C14A C15A . . . . -136.0(3) ?
    C1A P1A C14A C15A . . . . -32.6(4) ?
    Ru1A P1A C14A C15A . . . . 90.9(3) ?
    C19A C14A C15A C16A . . . . -1.2(6) ?
    P1A C14A C15A C16A . . . . -176.7(3) ?
    C14A C15A C16A C17A . . . . 1.0(6) ?
    C15A C16A C17A C18A . . . . -0.3(6) ?
    C16A C17A C18A C19A . . . . -0.2(6) ?
    C17A C18A C19A C14A . . . . 0.1(6) ?
    C15A C14A C19A C18A . . . . 0.6(6) ?
    P1A C14A C19A C18A . . . . 176.2(3) ?
    C20A Ru1A C21A O2A . . . .  17E1(10)
                                        ?
    Ru3A Ru1A C21A O2A . . . .  -10E1(10)
                                         ?
    Ru2A Ru1A C21A O2A . . . .  -12E1(10)
                                         ?
    Ru2A Ru1A C22A O3A . . . .  -18E1(10)
                                         ?
    C35A P2A C29A C30A . . . . -25.8(3) ?
    C41A P2A C29A C30A . . . . 82.2(3) ?
    Ru2A P2A C29A C30A . . . . -154.3(3) ?
    C35A P2A C29A C34A . . . . 156.2(3) ?
    C41A P2A C29A C34A . . . . -95.8(3) ?
    Ru2A P2A C29A C34A . . . . 27.7(3) ?
    C34A C29A C30A C31A . . . . -0.5(5) ?
    P2A C29A C30A C31A . . . . -178.5(3) ?
    C29A C30A C31A C32A . . . . 0.9(6) ?
    C30A C31A C32A C33A . . . . -0.8(6) ?
    C31A C32A C33A C34A . . . . 0.1(6) ?
    C32A C33A C34A C29A . . . . 0.3(6) ?
    C30A C29A C34A C33A . . . . -0.2(5) ?
    P2A C29A C34A C33A . . . . 177.9(3) ?
    C29A P2A C35A C36A . . . . 115.1(3) ?
    C41A P2A C35A C36A . . . . 12.4(4) ?
    Ru2A P2A C35A C36A . . . . -116.8(3) ?
    C29A P2A C35A C40A . . . . -64.3(3) ?
    C41A P2A C35A C40A . . . . -167.0(3) ?
    Ru2A P2A C35A C40A . . . . 63.9(3) ?
    C40A C35A C36A C37A . . . . 0.2(6) ?
    P2A C35A C36A C37A . . . . -179.1(3) ?
    C35A C36A C37A C38A . . . . 1.3(6) ?
    C36A C37A C38A C39A . . . . -0.9(7) ?
    C37A C38A C39A C40A . . . . -1.0(6) ?
    C38A C39A C40A C35A . . . . 2.6(6) ?
    C36A C35A C40A C39A . . . . -2.2(6) ?
    P2A C35A C40A C39A . . . . 177.2(3) ?
    C35A P2A C41A P3A . . . . -90.8(2) ?
    C29A P2A C41A P3A . . . . 164.4(2) ?
    Ru2A P2A C41A P3A . . . . 39.7(3) ?
    C42A P3A C41A P2A . . . . 109.5(2) ?
    C48A P3A C41A P2A . . . . -146.2(2) ?
    Ru3A P3A C41A P2A . . . . -20.9(3) ?
    C48A P3A C42A C43A . . . . 119.5(3) ?
    C41A P3A C42A C43A . . . . -134.1(3) ?
    Ru3A P3A C42A C43A . . . . -7.2(4) ?
    C48A P3A C42A C47A . . . . -56.0(3) ?
    C41A P3A C42A C47A . . . . 50.5(3) ?
    Ru3A P3A C42A C47A . . . . 177.3(3) ?
    C47A C42A C43A C44A . . . . -1.3(6) ?
    P3A C42A C43A C44A . . . . -176.8(3) ?
    C42A C43A C44A C45A . . . . -0.4(6) ?
    C43A C44A C45A C46A . . . . 1.7(6) ?
    C44A C45A C46A C47A . . . . -1.2(6) ?
    C45A C46A C47A C42A . . . . -0.5(6) ?
    C43A C42A C47A C46A . . . . 1.8(6) ?
    P3A C42A C47A C46A . . . . 177.4(3) ?
    C42A P3A C48A C49A . . . . -58.6(3) ?
    C41A P3A C48A C49A . . . . -167.6(3) ?
    Ru3A P3A C48A C49A . . . . 69.6(3) ?
    C42A P3A C48A C53A . . . . 122.8(4) ?
    C41A P3A C48A C53A . . . . 13.8(4) ?
    Ru3A P3A C48A C53A . . . . -109.0(3) ?
    C53A C48A C49A C50A . . . . 0.3(6) ?
    P3A C48A C49A C50A . . . . -178.4(3) ?
    C48A C49A C50A C51A . . . . 0.5(7) ?
    C49A C50A C51A C52A . . . . -1.5(7) ?
    C50A C51A C52A C53A . . . . 1.8(7) ?
    C49A C48A C53A C52A . . . . 0.0(6) ?
    P3A C48A C53A C52A . . . . 178.6(3) ?
    C51A C52A C53A C48A . . . . -1.0(7) ?
    C21B Ru1B Ru2B C24B . . . . 16.11(17) ?
    C20B Ru1B Ru2B C24B . . . . 106.22(16) ?
    C22B Ru1B Ru2B C24B . . . . -73.48(16) ?
    P1B Ru1B Ru2B C24B . . . . -145.24(15) ?
    Ru3B Ru1B Ru2B C24B . . . . -170.73(12) ?
    C21B Ru1B Ru2B C25B . . . . 108.70(16) ?
    C20B Ru1B Ru2B C25B . . . . -161.18(15) ?
    C22B Ru1B Ru2B C25B . . . . 19.12(16) ?
    P1B Ru1B Ru2B C25B . . . . -52.64(15) ?
    Ru3B Ru1B Ru2B C25B . . . . -78.13(11) ?
    C21B Ru1B Ru2B C23B . . . . -75.91(17) ?
    C20B Ru1B Ru2B C23B . . . . 14.20(16) ?
    C22B Ru1B Ru2B C23B . . . . -165.50(16) ?
    P1B Ru1B Ru2B C23B . . . . 122.74(15) ?
    Ru3B Ru1B Ru2B C23B . . . . 97.25(12) ?
    C21B Ru1B Ru2B P2B . . . . -151.15(13) ?
    C20B Ru1B Ru2B P2B . . . . -61.04(12) ?
    C22B Ru1B Ru2B P2B . . . . 119.26(13) ?
    P1B Ru1B Ru2B P2B . . . . 47.50(12) ?
    Ru3B Ru1B Ru2B P2B . . . . 22.01(7) ?
    C21B Ru1B Ru2B Ru3B . . . . -173.16(11) ?
    C20B Ru1B Ru2B Ru3B . . . . -83.04(10) ?
    C22B Ru1B Ru2B Ru3B . . . . 97.25(11) ?
    P1B Ru1B Ru2B Ru3B . . . . 25.50(9) ?
    C24B Ru2B Ru3B C26B . . . . 117.9(3) ?
    C25B Ru2B Ru3B C26B . . . . -167.41(16) ?
    C23B Ru2B Ru3B C26B . . . . 11.38(17) ?
    P2B Ru2B Ru3B C26B . . . . -77.26(12) ?
    Ru1B Ru2B Ru3B C26B . . . . 93.96(12) ?
    C24B Ru2B Ru3B C28B . . . . -53.9(3) ?
    C25B Ru2B Ru3B C28B . . . . 20.82(16) ?
    C23B Ru2B Ru3B C28B . . . . -160.39(16) ?
    P2B Ru2B Ru3B C28B . . . . 110.97(11) ?
    Ru1B Ru2B Ru3B C28B . . . . -77.81(11) ?
    C24B Ru2B Ru3B P3B . . . . -148.7(3) ?
    C25B Ru2B Ru3B P3B . . . . -74.01(12) ?
    C23B Ru2B Ru3B P3B . . . . 104.78(12) ?
    P2B Ru2B Ru3B P3B . . . . 16.14(4) ?
    Ru1B Ru2B Ru3B P3B . . . . -172.64(3) ?
    C24B Ru2B Ru3B Ru1B . . . . 24.0(3) ?
    C25B Ru2B Ru3B Ru1B . . . . 98.63(12) ?
    C23B Ru2B Ru3B Ru1B . . . . -82.58(12) ?
    P2B Ru2B Ru3B Ru1B . . . . -171.22(3) ?
    C21B Ru1B Ru3B C27B . . . . -159.5(3) ?
    C20B Ru1B Ru3B C27B . . . . -79.65(17) ?
    C22B Ru1B Ru3B C27B . . . . 103.37(17) ?
    P1B Ru1B Ru3B C27B . . . . 11.96(13) ?
    Ru2B Ru1B Ru3B C27B . . . . -175.70(13) ?
    C21B Ru1B Ru3B C26B . . . . -66.5(3) ?
    C20B Ru1B Ru3B C26B . . . . 13.31(15) ?
    C22B Ru1B Ru3B C26B . . . . -163.67(16) ?
    P1B Ru1B Ru3B C26B . . . . 104.92(12) ?
    Ru2B Ru1B Ru3B C26B . . . . -82.74(12) ?
    C21B Ru1B Ru3B C28B . . . . 116.5(3) ?
    C20B Ru1B Ru3B C28B . . . . -163.63(15) ?
    C22B Ru1B Ru3B C28B . . . . 19.39(15) ?
    P1B Ru1B Ru3B C28B . . . . -72.02(11) ?
    Ru2B Ru1B Ru3B C28B . . . . 100.32(11) ?
    C21B Ru1B Ru3B P3B . . . . 30.1(3) ?
    C20B Ru1B Ru3B P3B . . . . 109.89(11) ?
    C22B Ru1B Ru3B P3B . . . . -67.09(12) ?
    P1B Ru1B Ru3B P3B . . . . -158.50(6) ?
    Ru2B Ru1B Ru3B P3B . . . . 13.84(5) ?
    C21B Ru1B Ru3B Ru2B . . . . 16.2(3) ?
    C20B Ru1B Ru3B Ru2B . . . . 96.04(10) ?
    C22B Ru1B Ru3B Ru2B . . . . -80.93(11) ?
    P1B Ru1B Ru3B Ru2B . . . . -172.34(3) ?
    C21B Ru1B P1B C14B . . . . -94.96(18) ?
    C20B Ru1B P1B C14B . . . . 174.77(18) ?
    C22B Ru1B P1B C14B . . . . -4.56(18) ?
    Ru2B Ru1B P1B C14B . . . . 66.21(17) ?
    Ru3B Ru1B P1B C14B . . . . 88.71(14) ?
    C21B Ru1B P1B C8B . . . . 142.05(18) ?
    C20B Ru1B P1B C8B . . . . 51.78(18) ?
    C22B Ru1B P1B C8B . . . . -127.55(18) ?
    Ru2B Ru1B P1B C8B . . . . -56.79(18) ?
    Ru3B Ru1B P1B C8B . . . . -34.28(15) ?
    C21B Ru1B P1B C1B . . . . 21.92(18) ?
    C20B Ru1B P1B C1B . . . . -68.35(18) ?
    C22B Ru1B P1B C1B . . . . 112.32(18) ?
    Ru2B Ru1B P1B C1B . . . . -176.92(15) ?
    Ru3B Ru1B P1B C1B . . . . -154.41(14) ?
    C24B Ru2B P2B C35B . . . . 50.18(18) ?
    C25B Ru2B P2B C35B . . . . -42.39(17) ?
    C23B Ru2B P2B C35B . . . . 142.33(18) ?
    Ru3B Ru2B P2B C35B . . . . -123.68(13) ?
    Ru1B Ru2B P2B C35B . . . . -142.97(13) ?
    C24B Ru2B P2B C29B . . . . -67.78(19) ?
    C25B Ru2B P2B C29B . . . . -160.35(18) ?
    C23B Ru2B P2B C29B . . . . 24.37(18) ?
    Ru3B Ru2B P2B C29B . . . . 118.37(14) ?
    Ru1B Ru2B P2B C29B . . . . 99.07(15) ?
    C24B Ru2B P2B C41B . . . . 174.86(18) ?
    C25B Ru2B P2B C41B . . . . 82.29(17) ?
    C23B Ru2B P2B C41B . . . . -92.99(18) ?
    Ru3B Ru2B P2B C41B . . . . 1.00(14) ?
    Ru1B Ru2B P2B C41B . . . . -18.29(16) ?
    C27B Ru3B P3B C42B . . . . -90.63(19) ?
    C26B Ru3B P3B C42B . . . . 176.15(18) ?
    C28B Ru3B P3B C42B . . . . -2.30(18) ?
    Ru2B Ru3B P3B C42B . . . . 92.32(14) ?
    Ru1B Ru3B P3B C42B . . . . 80.42(15) ?
    C27B Ru3B P3B C48B . . . . 30.65(18) ?
    C26B Ru3B P3B C48B . . . . -62.58(18) ?
    C28B Ru3B P3B C48B . . . . 118.97(17) ?
    Ru2B Ru3B P3B C48B . . . . -146.40(13) ?
    Ru1B Ru3B P3B C48B . . . . -158.30(13) ?
    C27B Ru3B P3B C41B . . . . 144.34(18) ?
    C26B Ru3B P3B C41B . . . . 51.12(18) ?
    C28B Ru3B P3B C41B . . . . -127.33(17) ?
    Ru2B Ru3B P3B C41B . . . . -32.71(13) ?
    Ru1B Ru3B P3B C41B . . . . -44.61(15) ?
    C14B P1B C1B C2B . . . . -173.1(3) ?
    C8B P1B C1B C2B . . . . -67.0(3) ?
    Ru1B P1B C1B C2B . . . . 64.2(3) ?
    P1B C1B C2B C3B . . . . 74.7(4) ?
    P1B C1B C2B C7B . . . . -103.7(4) ?
    C7B C2B C3B C4B . . . . 4.5(6) ?
    C1B C2B C3B C4B . . . . -173.9(4) ?
    C2B C3B C4B C5B . . . . -3.6(6) ?
    C3B C4B C5B C6B . . . . -0.4(7) ?
    C4B C5B C6B C7B . . . . 3.2(6) ?
    C5B C6B C7B C2B . . . . -2.2(6) ?
    C3B C2B C7B C6B . . . . -1.7(6) ?
    C1B C2B C7B C6B . . . . 176.8(4) ?
    C14B P1B C8B C9B . . . . -151.7(3) ?
    C1B P1B C8B C9B . . . . 102.9(3) ?
    Ru1B P1B C8B C9B . . . . -24.2(4) ?
    C14B P1B C8B C13B . . . . 36.5(4) ?
    C1B P1B C8B C13B . . . . -69.0(3) ?
    Ru1B P1B C8B C13B . . . . 164.0(3) ?
    C13B C8B C9B C10B . . . . 1.5(6) ?
    P1B C8B C9B C10B . . . . -170.5(3) ?
    C8B C9B C10B C11B . . . . -1.7(6) ?
    C9B C10B C11B C12B . . . . 0.0(6) ?
    C10B C11B C12B C13B . . . . 1.8(6) ?
    C11B C12B C13B C8B . . . . -2.0(6) ?
    C9B C8B C13B C12B . . . . 0.4(6) ?
    P1B C8B C13B C12B . . . . 172.3(3) ?
    C8B P1B C14B C19B . . . . -137.6(3) ?
    C1B P1B C14B C19B . . . . -34.0(4) ?
    Ru1B P1B C14B C19B . . . . 90.0(3) ?
    C8B P1B C14B C15B . . . . 48.7(3) ?
    C1B P1B C14B C15B . . . . 152.3(3) ?
    Ru1B P1B C14B C15B . . . . -83.8(3) ?
    C19B C14B C15B C16B . . . . -0.2(6) ?
    P1B C14B C15B C16B . . . . 173.7(3) ?
    C14B C15B C16B C17B . . . . 0.0(6) ?
    C15B C16B C17B C18B . . . . 0.5(6) ?
    C16B C17B C18B C19B . . . . -0.7(6) ?
    C15B C14B C19B C18B . . . . 0.0(6) ?
    P1B C14B C19B C18B . . . . -173.8(3) ?
    C17B C18B C19B C14B . . . . 0.5(6) ?
    Ru3B Ru1B C20B O1B . . . .  18E1(10)
                                        ?
    C35B P2B C29B C30B . . . . 99.8(4) ?
    C41B P2B C29B C30B . . . . -8.6(4) ?
    Ru2B P2B C29B C30B . . . . -130.9(3) ?
    C35B P2B C29B C34B . . . . -75.8(3) ?
    C41B P2B C29B C34B . . . . 175.9(3) ?
    Ru2B P2B C29B C34B . . . . 53.6(3) ?
    C34B C29B C30B C31B . . . . -3.1(6) ?
    P2B C29B C30B C31B . . . . -178.5(3) ?
    C29B C30B C31B C32B . . . . 1.6(7) ?
    C30B C31B C32B C33B . . . . 0.7(7) ?
    C31B C32B C33B C34B . . . . -1.4(7) ?
    C32B C33B C34B C29B . . . . -0.1(6) ?
    C30B C29B C34B C33B . . . . 2.4(6) ?
    P2B C29B C34B C33B . . . . 178.2(3) ?
    C29B P2B C35B C36B . . . . -58.6(3) ?
    C41B P2B C35B C36B . . . . 47.4(3) ?
    Ru2B P2B C35B C36B . . . . 175.0(3) ?
    C29B P2B C35B C40B . . . . 116.7(3) ?
    C41B P2B C35B C40B . . . . -137.3(3) ?
    Ru2B P2B C35B C40B . . . . -9.7(3) ?
    C40B C35B C36B C37B . . . . 1.3(6) ?
    P2B C35B C36B C37B . . . . 176.7(3) ?
    C35B C36B C37B C38B . . . . -0.6(6) ?
    C36B C37B C38B C39B . . . . -0.9(6) ?
    C37B C38B C39B C40B . . . . 1.5(6) ?
    C38B C39B C40B C35B . . . . -0.8(6) ?
    C36B C35B C40B C39B . . . . -0.6(5) ?
    P2B C35B C40B C39B . . . . -176.0(3) ?
    C35B P2B C41B P3B . . . . 107.6(2) ?
    C29B P2B C41B P3B . . . . -149.6(2) ?
    Ru2B P2B C41B P3B . . . . -24.7(2) ?
    C42B P3B C41B P2B . . . . -88.3(2) ?
    C48B P3B C41B P2B . . . . 166.7(2) ?
    Ru3B P3B C41B P2B . . . . 42.1(2) ?
    C48B P3B C42B C43B . . . . 115.4(4) ?
    C41B P3B C42B C43B . . . . 13.2(4) ?
    Ru3B P3B C42B C43B . . . . -115.6(3) ?
    C48B P3B C42B C47B . . . . -65.3(3) ?
    C41B P3B C42B C47B . . . . -167.5(3) ?
    Ru3B P3B C42B C47B . . . . 63.7(3) ?
    C47B C42B C43B C44B . . . . 0.2(6) ?
    P3B C42B C43B C44B . . . . 179.5(3) ?
    C42B C43B C44B C45B . . . . 1.1(7) ?
    C43B C44B C45B C46B . . . . -1.1(7) ?
    C44B C45B C46B C47B . . . . -0.1(7) ?
    C45B C46B C47B C42B . . . . 1.4(6) ?
    C43B C42B C47B C46B . . . . -1.4(6) ?
    P3B C42B C47B C46B . . . . 179.2(3) ?
    C42B P3B C48B C53B . . . . 154.1(3) ?
    C41B P3B C48B C53B . . . . -97.1(3) ?
    Ru3B P3B C48B C53B . . . . 25.3(3) ?
    C42B P3B C48B C49B . . . . -30.6(3) ?
    C41B P3B C48B C49B . . . . 78.2(3) ?
    Ru3B P3B C48B C49B . . . . -159.4(3) ?
    C53B C48B C49B C50B . . . . -1.5(6) ?
    P3B C48B C49B C50B . . . . -177.0(3) ?
    C48B C49B C50B C51B . . . . 0.8(6) ?
    C49B C50B C51B C52B . . . . 0.2(6) ?
    C50B C51B C52B C53B . . . . -0.4(6) ?
    C49B C48B C53B C52B . . . . 1.4(6) ?
    P3B C48B C53B C52B . . . . 176.8(3) ?
    C51B C52B C53B C48B . . . . -0.4(6) ?
loop_
    _geom_hbond_atom_site_label_D
    _geom_hbond_atom_site_label_H
    _geom_hbond_atom_site_label_A
    _geom_hbond_site_symmetry_A
    _geom_hbond_distance_DH
    _geom_hbond_distance_HA
    _geom_hbond_distance_DA
    _geom_hbond_angle_DHA
    _geom_hbond_publ_flag
    C5A H5AA O1A 3_656 0.9500 2.5500 3.221(5) 127.00 yes
    C10B H10B O1B 3_755 0.9500 2.5800 3.250(5) 128.00 yes
    C3B H3BA Cg1 . 0.9500 2.7800 3.485(4) 131.00 yes
    C12B H12B Cg2 1_554 0.9500 2.6700 3.539(4) 153.00 yes
_iucr_refine_instructions_details
;
TITL iak142a_0m in P2(1)/n (100K)
CELL 0.71073  13.4308  35.3969  20.6967  90.000  97.620  90.000
ZERR    8.00   0.0002   0.0006   0.0003   0.000   0.001   0.000
LATT  1
SYMM 0.5-X, 0.5+Y, 0.5-Z
SFAC C H O P RU
UNIT 424 312 72 24 24
TEMP -173.000
SIZE 0.048 0.138 0.508
L.S. 10
BOND $H
FMAP 2 1 60
PLAN 20
OMIT -4 55
OMIT 4 0 6
OMIT 1 1 0
OMIT 3 0 7
ACTA
CONF
WGHT    0.027200   21.441099
FVAR       0.07884
RU1A  5    0.724598    0.138334    0.539334    11.00000    0.00897    0.01017 =
         0.01122    0.00117    0.00190    0.00034
RU2A  5    0.909933    0.106019    0.604698    11.00000    0.00956    0.01208 =
         0.01064    0.00143    0.00093    0.00028
RU3A  5    0.904186    0.140114    0.480298    11.00000    0.00985    0.01421 =
         0.00964    0.00057    0.00186    0.00038
P1A   4    0.606260    0.135348    0.612289    11.00000    0.01100    0.01062 =
         0.01271    0.00049    0.00288    0.00025
P2A   4    1.084194    0.106154    0.613647    11.00000    0.01092    0.01282 =
         0.01117    0.00021    0.00115    0.00149
P3A   4    1.067315    0.124963    0.464666    11.00000    0.01040    0.01563 =
         0.00961   -0.00014    0.00219    0.00068
O1A   3    0.681164    0.057359    0.490143    11.00000    0.01981    0.01535 =
         0.02200   -0.00182    0.00296   -0.00198
O2A   3    0.584474    0.169191    0.425244    11.00000    0.02279    0.02135 =
         0.02266    0.00554   -0.00692    0.00004
O3A   3    0.765721    0.221807    0.575804    11.00000    0.01956    0.01505 =
         0.02908   -0.00197    0.00198   -0.00277
O4A   3    0.894539    0.031013    0.529157    11.00000    0.03809    0.01552 =
         0.02764   -0.00230   -0.00944    0.00260
O5A   3    0.884419    0.062219    0.727923    11.00000    0.02440    0.03802 =
         0.02128    0.01489    0.00324   -0.00168
O6A   3    0.902143    0.177257    0.687940    11.00000    0.01787    0.01836 =
         0.01992   -0.00388    0.00196    0.00093
O7A   3    0.843349    0.068130    0.401584    11.00000    0.02432    0.02590 =
         0.02488   -0.01014    0.00511   -0.00533
O8A   3    0.817613    0.190878    0.368304    11.00000    0.03321    0.03494 =
         0.01865    0.01137   -0.00190    0.00283
O9A   3    0.985748    0.208613    0.561519    11.00000    0.02166    0.02002 =
         0.01825   -0.00422    0.00509   -0.00430
C1A   1    0.473584    0.132666    0.573258    11.00000    0.01350    0.01631 =
         0.02054    0.00041    0.00521    0.00141
AFIX  23
H1AA  2    0.429241    0.137188    0.607056    11.00000   -1.20000
H1AB  2    0.461637    0.153300    0.540869    11.00000   -1.20000
AFIX   0
C2A   1    0.443312    0.095523    0.539391    11.00000    0.00951    0.01519 =
         0.02051   -0.00253   -0.00165    0.00217
C3A   1    0.442073    0.091249    0.472770    11.00000    0.01258    0.01595 =
         0.02138    0.00359    0.00183   -0.00243
AFIX  43
H3AA  2    0.464981    0.111290    0.448000    11.00000   -1.20000
AFIX   0
C4A   1    0.407677    0.057951    0.441639    11.00000    0.02378    0.02654 =
         0.01921   -0.00412    0.00200    0.00016
AFIX  43
H4AA  2    0.405286    0.055630    0.395730    11.00000   -1.20000
AFIX   0
C5A   1    0.376999    0.028262    0.477707    11.00000    0.02994    0.01847 =
         0.03528   -0.00488   -0.00168   -0.00763
AFIX  43
H5AA  2    0.353966    0.005451    0.456609    11.00000   -1.20000
AFIX   0
C6A   1    0.379848    0.031779    0.544591    11.00000    0.02803    0.02002 =
         0.03102    0.00749    0.00001   -0.00559
AFIX  43
H6AA  2    0.358931    0.011392    0.569439    11.00000   -1.20000
AFIX   0
C7A   1    0.413227    0.065051    0.575044    11.00000    0.01819    0.02247 =
         0.02084    0.00318    0.00096   -0.00248
AFIX  43
H7AA  2    0.415745    0.067226    0.620982    11.00000   -1.20000
AFIX   0
C8A   1    0.606658    0.097852    0.673361    11.00000    0.01009    0.01593 =
         0.01480    0.00314    0.00228   -0.00203
C9A   1    0.651102    0.063177    0.664511    11.00000    0.01251    0.01956 =
         0.01809    0.00139    0.00138   -0.00027
AFIX  43
H9AA  2    0.686184    0.059399    0.628084    11.00000   -1.20000
AFIX   0
C10A  1    0.644648    0.033961    0.708540    11.00000    0.01743    0.01590 =
         0.02770    0.00751    0.00218   -0.00059
AFIX  43
H10A  2    0.674721    0.010234    0.701857    11.00000   -1.20000
AFIX   0
C11A  1    0.594840    0.039252    0.761828    11.00000    0.01869    0.02437 =
         0.01800    0.01103   -0.00136   -0.00578
AFIX  43
H11A  2    0.591700    0.019350    0.792286    11.00000   -1.20000
AFIX   0
C12A  1    0.549163    0.073685    0.771082    11.00000    0.01906    0.02899 =
         0.01345    0.00184    0.00454   -0.00914
AFIX  43
H12A  2    0.514400    0.077265    0.807707    11.00000   -1.20000
AFIX   0
C13A  1    0.554283    0.102823    0.726900    11.00000    0.01563    0.01715 =
         0.01980   -0.00065    0.00246   -0.00155
AFIX  43
H13A  2    0.522171    0.126228    0.732963    11.00000   -1.20000
AFIX   0
C14A  1    0.605421    0.177804    0.662224    11.00000    0.01414    0.01689 =
         0.01465    0.00160    0.00707   -0.00069
C15A  1    0.542856    0.208273    0.642594    11.00000    0.01630    0.01921 =
         0.01898   -0.00218   -0.00106   -0.00106
AFIX  43
H15A  2    0.497065    0.206516    0.603577    11.00000   -1.20000
AFIX   0
C16A  1    0.546712    0.241215    0.679482    11.00000    0.02642    0.01454 =
         0.02695   -0.00077    0.00388    0.00269
AFIX  43
H16A  2    0.502962    0.261647    0.666024    11.00000   -1.20000
AFIX   0
C17A  1    0.614472    0.244190    0.735901    11.00000    0.03139    0.01771 =
         0.02221   -0.00286    0.00988   -0.00717
AFIX  43
H17A  2    0.617391    0.266727    0.761005    11.00000   -1.20000
AFIX   0
C18A  1    0.677993    0.214315    0.755742    11.00000    0.02269    0.02166 =
         0.01607   -0.00064    0.00334   -0.00704
AFIX  43
H18A  2    0.724656    0.216351    0.794311    11.00000   -1.20000
AFIX   0
C19A  1    0.673074    0.181436    0.718994    11.00000    0.01522    0.01923 =
         0.01774    0.00078    0.00424   -0.00184
AFIX  43
H19A  2    0.716661    0.161016    0.732808    11.00000   -1.20000
AFIX   0
C20A  1    0.703123    0.086881    0.510390    11.00000    0.01061    0.01806 =
         0.01342    0.00551    0.00248    0.00279
C21A  1    0.637728    0.157296    0.468471    11.00000    0.01355    0.01298 =
         0.01677    0.00212    0.00335   -0.00485
C22A  1    0.756817    0.190324    0.564644    11.00000    0.00891    0.01951 =
         0.01847    0.00094    0.00303   -0.00041
C23A  1    0.897518    0.060043    0.553992    11.00000    0.01593    0.01867 =
         0.01919    0.00448   -0.00515    0.00200
C24A  1    0.891511    0.079099    0.681560    11.00000    0.00965    0.01745 =
         0.02322   -0.00006    0.00033   -0.00129
C25A  1    0.901970    0.152241    0.652488    11.00000    0.01062    0.01940 =
         0.01650    0.00389    0.00367   -0.00037
C26A  1    0.862501    0.094247    0.432991    11.00000    0.01221    0.02144 =
         0.01607    0.00352    0.00017   -0.00152
C27A  1    0.852814    0.171421    0.409188    11.00000    0.01496    0.02390 =
         0.01653   -0.00225    0.00141   -0.00237
C28A  1    0.952520    0.182676    0.534227    11.00000    0.01393    0.02026 =
         0.01279    0.00144    0.00515    0.00266
C29A  1    1.149707    0.066874    0.659809    11.00000    0.01238    0.01783 =
         0.00942   -0.00075    0.00291    0.00424
C30A  1    1.247882    0.070015    0.690702    11.00000    0.01133    0.02250 =
         0.01475    0.00458    0.00032    0.00140
AFIX  43
H30A  2    1.282726    0.093287    0.689178    11.00000   -1.20000
AFIX   0
C31A  1    1.295355    0.039524    0.723682    11.00000    0.01135    0.02830 =
         0.01950    0.00275   -0.00107    0.00385
AFIX  43
H31A  2    1.362056    0.042217    0.745076    11.00000   -1.20000
AFIX   0
C32A  1    1.246657    0.005286    0.725739    11.00000    0.02049    0.02316 =
         0.01731    0.00243    0.00196    0.01044
AFIX  43
H32A  2    1.279840   -0.015599    0.747972    11.00000   -1.20000
AFIX   0
C33A  1    1.148961    0.001648    0.695096    11.00000    0.02431    0.01226 =
         0.01787    0.00028    0.00397    0.00068
AFIX  43
H33A  2    1.114921   -0.021811    0.696385    11.00000   -1.20000
AFIX   0
C34A  1    1.100605    0.032214    0.662477    11.00000    0.01661    0.01961 =
         0.01450   -0.00004   -0.00209    0.00294
AFIX  43
H34A  2    1.033497    0.029516    0.641787    11.00000   -1.20000
AFIX   0
C35A  1    1.148982    0.146880    0.652452    11.00000    0.00785    0.01425 =
         0.01760    0.00100   -0.00234    0.00278
C36A  1    1.207318    0.171611    0.620927    11.00000    0.01756    0.02246 =
         0.01543    0.00026    0.00011   -0.00347
AFIX  43
H36A  2    1.213976    0.167706    0.576290    11.00000   -1.20000
AFIX   0
C37A  1    1.255934    0.201986    0.654213    11.00000    0.02084    0.02212 =
         0.02758    0.00346   -0.00210   -0.00475
AFIX  43
H37A  2    1.294384    0.218928    0.631915    11.00000   -1.20000
AFIX   0
C38A  1    1.248660    0.207641    0.719287    11.00000    0.02096    0.01832 =
         0.02966   -0.00765   -0.00876   -0.00054
AFIX  43
H38A  2    1.282739    0.228208    0.741948    11.00000   -1.20000
AFIX   0
C39A  1    1.191280    0.183144    0.751641    11.00000    0.01979    0.02218 =
         0.01799   -0.00340   -0.00361    0.00318
AFIX  43
H39A  2    1.186910    0.186683    0.796678    11.00000   -1.20000
AFIX   0
C40A  1    1.140838    0.153773    0.718353    11.00000    0.01356    0.02017 =
         0.01836   -0.00032    0.00137    0.00122
AFIX  43
H40A  2    1.099584    0.137799    0.740422    11.00000   -1.20000
AFIX   0
C41A  1    1.135637    0.099856    0.535723    11.00000    0.01294    0.01684 =
         0.01100   -0.00072   -0.00181    0.00547
AFIX  23
H41A  2    1.135969    0.072529    0.525562    11.00000   -1.20000
H41B  2    1.206300    0.108573    0.541727    11.00000   -1.20000
AFIX   0
C42A  1    1.150106    0.163172    0.445393    11.00000    0.01441    0.01807 =
         0.01147   -0.00117    0.00162   -0.00341
C43A  1    1.113935    0.199549    0.433065    11.00000    0.01787    0.01877 =
         0.01457   -0.00148    0.00546   -0.00144
AFIX  43
H43A  2    1.045721    0.205093    0.436784    11.00000   -1.20000
AFIX   0
C44A  1    1.176700    0.228077    0.415260    11.00000    0.02108    0.01673 =
         0.01952    0.00128    0.00165   -0.00071
AFIX  43
H44A  2    1.151127    0.252851    0.406652    11.00000   -1.20000
AFIX   0
C45A  1    1.276053    0.220193    0.410193    11.00000    0.01869    0.02334 =
         0.02096    0.00423    0.00314   -0.00542
AFIX  43
H45A  2    1.319377    0.239710    0.399215    11.00000   -1.20000
AFIX   0
C46A  1    1.312592    0.183798    0.421124    11.00000    0.01258    0.03206 =
         0.03171    0.00723    0.00584   -0.00077
AFIX  43
H46A  2    1.380636    0.178316    0.416803    11.00000   -1.20000
AFIX   0
C47A  1    1.250026    0.155336    0.438371    11.00000    0.01288    0.02350 =
         0.02524    0.00862    0.00420    0.00177
AFIX  43
H47A  2    1.275315    0.130403    0.445431    11.00000   -1.20000
AFIX   0
C48A  1    1.080532    0.092754    0.396716    11.00000    0.00918    0.02132 =
         0.01520   -0.00319    0.00442   -0.00270
C49A  1    1.054123    0.106952    0.334105    11.00000    0.02707    0.02420 =
         0.01850   -0.00177    0.00080   -0.00180
AFIX  43
H49A  2    1.032324    0.132418    0.328563    11.00000   -1.20000
AFIX   0
C50A  1    1.059078    0.084607    0.279785    11.00000    0.03382    0.04017 =
         0.01176   -0.00335    0.00172   -0.00626
AFIX  43
H50A  2    1.041241    0.094819    0.237382    11.00000   -1.20000
AFIX   0
C51A  1    1.090242    0.047102    0.287247    11.00000    0.02465    0.03706 =
         0.02339   -0.01488    0.01176   -0.01415
AFIX  43
H51A  2    1.092203    0.031485    0.250107    11.00000   -1.20000
AFIX   0
C52A  1    1.118219    0.032868    0.349088    11.00000    0.03181    0.02070 =
         0.02903   -0.00874    0.00995   -0.00207
AFIX  43
H52A  2    1.141348    0.007553    0.354390    11.00000   -1.20000
AFIX   0
C53A  1    1.112792    0.055395    0.403938    11.00000    0.02619    0.02010 =
         0.01922   -0.00376    0.00306    0.00247
AFIX  43
H53A  2    1.131160    0.045208    0.446308    11.00000   -1.20000
AFIX   0
RU1B  5    0.950275    0.141361    0.065726    11.00000    0.00733    0.00995 =
         0.01097   -0.00086    0.00192   -0.00050
RU2B  5    0.770973    0.149707    0.124216    11.00000    0.00823    0.01379 =
         0.01019   -0.00082    0.00259   -0.00051
RU3B  5    0.759299    0.114774   -0.000365    11.00000    0.00708    0.01262 =
         0.01073   -0.00110    0.00130   -0.00025
P1B   4    1.062304    0.134583   -0.011023    11.00000    0.00950    0.01139 =
         0.01256   -0.00030    0.00329   -0.00026
P2B   4    0.607601    0.136241    0.141575    11.00000    0.00912    0.01281 =
         0.01111   -0.00128    0.00233   -0.00019
P3B   4    0.585653    0.114961   -0.006319    11.00000    0.00828    0.01480 =
         0.01201   -0.00111    0.00189   -0.00013
O1B   3    0.990884    0.060465    0.116463    11.00000    0.01513    0.01465 =
         0.02004    0.00144    0.00190    0.00034
O2B   3    1.091408    0.167396    0.183379    11.00000    0.02354    0.01856 =
         0.02386   -0.00562   -0.00567    0.00018
O3B   3    0.917220    0.224634    0.024849    11.00000    0.02109    0.01330 =
         0.02450    0.00330    0.00225    0.00244
O4B   3    0.832208    0.078066    0.203212    11.00000    0.02405    0.02722 =
         0.02715    0.01223    0.01105    0.01051
O5B   3    0.860126    0.200917    0.234856    11.00000    0.03112    0.03699 =
         0.02108   -0.01142    0.00130   -0.01344
O6B   3    0.694546    0.219450    0.044073    11.00000    0.02589    0.02071 =
         0.02034    0.00210    0.00833    0.00533
O7N   3    0.778048    0.039405    0.073905    11.00000    0.02139    0.01983 =
         0.03098    0.00850   -0.00425   -0.00472
O8B   3    0.776266    0.074130   -0.127861    11.00000    0.02463    0.03471 =
         0.02071   -0.01175    0.00027    0.00427
O9B   3    0.765491    0.186883   -0.081839    11.00000    0.01952    0.01858 =
         0.01861    0.00371    0.00514    0.00024
C1B   1    1.196641    0.128824    0.024562    11.00000    0.00965    0.02207 =
         0.01876    0.00090    0.00577   -0.00053
AFIX  23
H1BA  2    1.238797    0.128723   -0.011216    11.00000   -1.20000
H1BB  2    1.216990    0.150806    0.052836    11.00000   -1.20000
AFIX   0
C2B   1    1.216369    0.093272    0.063791    11.00000    0.00462    0.02116 =
         0.01971    0.00374    0.00038    0.00152
C3B   1    1.218855    0.058015    0.034146    11.00000    0.01348    0.02419 =
         0.02102    0.00094    0.00092    0.00572
AFIX  43
H3BA  2    1.214399    0.056435   -0.011969    11.00000   -1.20000
AFIX   0
C4B   1    1.227714    0.025309    0.070912    11.00000    0.02223    0.01719 =
         0.03502   -0.00155    0.00036    0.00644
AFIX  43
H4BA  2    1.225411    0.001460    0.049714    11.00000   -1.20000
AFIX   0
C5B   1    1.239951    0.026957    0.138553    11.00000    0.01632    0.02427 =
         0.03267    0.01266   -0.00231    0.00426
AFIX  43
H5BA  2    1.245620    0.004415    0.163684    11.00000   -1.20000
AFIX   0
C6B   1    1.243752    0.061680    0.168671    11.00000    0.01349    0.03437 =
         0.02303    0.00763   -0.00091   -0.00001
AFIX  43
H6BA  2    1.255554    0.063204    0.214880    11.00000   -1.20000
AFIX   0
C7B   1    1.230427    0.094456    0.131847    11.00000    0.01080    0.02019 =
         0.02355   -0.00140    0.00169   -0.00151
AFIX  43
H7BA  2    1.230868    0.118185    0.153330    11.00000   -1.20000
AFIX   0
C8B   1    1.050105    0.095571   -0.069196    11.00000    0.00903    0.01392 =
         0.01679   -0.00319    0.00083    0.00261
C9B   1    1.001621    0.062186   -0.055036    11.00000    0.01258    0.01607 =
         0.01564   -0.00302    0.00275    0.00184
AFIX  43
H9BA  2    0.966329    0.061303   -0.018206    11.00000   -1.20000
AFIX   0
C10B  1    1.004204    0.030333   -0.093881    11.00000    0.01625    0.01740 =
         0.02137   -0.00236    0.00298   -0.00111
AFIX  43
H10B  2    0.972445    0.007658   -0.082985    11.00000   -1.20000
AFIX   0
C11B  1    1.053476    0.031762   -0.148804    11.00000    0.02286    0.01916 =
         0.01877   -0.00854    0.00170    0.00352
AFIX  43
H11B  2    1.055432    0.010031   -0.175542    11.00000   -1.20000
AFIX   0
C12B  1    1.100018    0.065071   -0.164664    11.00000    0.01964    0.02137 =
         0.01582    0.00018    0.00431    0.00784
AFIX  43
H12B  2    1.132004    0.066256   -0.202894    11.00000   -1.20000
AFIX   0
C13B  1    1.099638    0.096379   -0.124775    11.00000    0.01413    0.02060 =
         0.01359    0.00138    0.00252    0.00266
AFIX  43
H13B  2    1.133344    0.118732   -0.135118    11.00000   -1.20000
AFIX   0
C14B  1    1.066616    0.176012   -0.062731    11.00000    0.01481    0.01331 =
         0.01709   -0.00140    0.00947    0.00091
C15B  1    0.994646    0.180154   -0.117651    11.00000    0.01451    0.01702 =
         0.01775   -0.00122    0.00570    0.00112
AFIX  43
H15B  2    0.948637    0.160201   -0.129773    11.00000   -1.20000
AFIX   0
C16B  1    0.989364    0.212942   -0.154723    11.00000    0.02494    0.01947 =
         0.01608    0.00160    0.00543    0.00398
AFIX  43
H16B  2    0.940039    0.215308   -0.191891    11.00000   -1.20000
AFIX   0
C17B  1    1.056121    0.242234   -0.137470    11.00000    0.03279    0.01436 =
         0.02291    0.00641    0.00825    0.00431
AFIX  43
H17B  2    1.052308    0.264776   -0.162587    11.00000   -1.20000
AFIX   0
C18B  1    1.128284    0.238562   -0.083607    11.00000    0.03055    0.01158 =
         0.03052   -0.00031    0.00665   -0.00402
AFIX  43
H18B  2    1.174556    0.258508   -0.072043    11.00000   -1.20000
AFIX   0
C19B  1    1.133362    0.205577   -0.046101    11.00000    0.02246    0.01909 =
         0.02175    0.00288    0.00369    0.00017
AFIX  43
H19B  2    1.182798    0.203345   -0.008964    11.00000   -1.20000
AFIX   0
C20B  1    0.970228    0.089839    0.095732    11.00000    0.00604    0.01795 =
         0.01289   -0.00448    0.00310   -0.00213
C21B  1    1.038734    0.158070    0.137621    11.00000    0.01140    0.00967 =
         0.02075    0.00177    0.00240    0.00180
C22B  1    0.923449    0.193546    0.038341    11.00000    0.01086    0.01896 =
         0.01441   -0.00294    0.00201    0.00012
C23B  1    0.813082    0.103924    0.171630    11.00000    0.01362    0.02628 =
         0.01826   -0.00071    0.00716    0.00200
C24B  1    0.825257    0.181238    0.194883    11.00000    0.01457    0.02305 =
         0.01524    0.00250    0.00588   -0.00127
C25B  1    0.725872    0.192710    0.070677    11.00000    0.01438    0.02047 =
         0.01329   -0.00496    0.00581   -0.00254
C26B  1    0.773312    0.068597    0.049491    11.00000    0.00814    0.02543 =
         0.01655   -0.00229   -0.00450   -0.00083
C27B  1    0.773002    0.089421   -0.079230    11.00000    0.01171    0.01773 =
         0.02023   -0.00089    0.00061    0.00086
C28B  1    0.766158    0.161706   -0.047361    11.00000    0.00904    0.02119 =
         0.01362   -0.00536    0.00303    0.00164
C29B  1    0.594785    0.106513    0.212017    11.00000    0.01263    0.01808 =
         0.00979    0.00005    0.00279    0.00304
C30B  1    0.534150    0.074835    0.211283    11.00000    0.02503    0.02285 =
         0.01829   -0.00144    0.00644   -0.00641
AFIX  43
H30B  2    0.496380    0.066886    0.171538    11.00000   -1.20000
AFIX   0
C31B  1    0.527984    0.054485    0.268317    11.00000    0.03665    0.02170 =
         0.02880    0.00285    0.01234   -0.00773
AFIX  43
H31B  2    0.487452    0.032433    0.267021    11.00000   -1.20000
AFIX   0
C32B  1    0.580372    0.066243    0.326384    11.00000    0.02699    0.03277 =
         0.01954    0.01000    0.00948    0.00658
AFIX  43
H32B  2    0.576629    0.052149    0.365050    11.00000   -1.20000
AFIX   0
C33B  1    0.638164    0.098365    0.328574    11.00000    0.02268    0.03357 =
         0.01476   -0.00011    0.00650    0.00650
AFIX  43
H33B  2    0.673048    0.106735    0.368973    11.00000   -1.20000
AFIX   0
C34B  1    0.645811    0.118619    0.272108    11.00000    0.01858    0.02416 =
         0.01224   -0.00209    0.00210   -0.00079
AFIX  43
H34B  2    0.685812    0.140828    0.274060    11.00000   -1.20000
AFIX   0
C35B  1    0.523391    0.174367    0.158308    11.00000    0.01086    0.01541 =
         0.01098   -0.00131    0.00146    0.00161
C36B  1    0.423214    0.166500    0.163690    11.00000    0.01007    0.01719 =
         0.02995   -0.00291    0.00414   -0.00303
AFIX  43
H36B  2    0.398412    0.141520    0.156344    11.00000   -1.20000
AFIX   0
C37B  1    0.359211    0.194837    0.179700    11.00000    0.01446    0.02542 =
         0.02256   -0.00520    0.00333    0.00102
AFIX  43
H37B  2    0.290858    0.189232    0.182878    11.00000   -1.20000
AFIX   0
C38B  1    0.394991    0.231210    0.191012    11.00000    0.01660    0.02170 =
         0.01479   -0.00111    0.00399    0.00588
AFIX  43
H38B  2    0.351005    0.250657    0.201380    11.00000   -1.20000
AFIX   0
C39B  1    0.494754    0.239251    0.187227    11.00000    0.02093    0.01617 =
         0.01416    0.00021    0.00329    0.00028
AFIX  43
H39B  2    0.519661    0.264099    0.196021    11.00000   -1.20000
AFIX   0
C40B  1    0.558616    0.211078    0.170596    11.00000    0.01428    0.01867 =
         0.01264   -0.00073    0.00350   -0.00081
AFIX  43
H40B  2    0.626915    0.216853    0.167558    11.00000   -1.20000
AFIX   0
C41B  1    0.539213    0.109250    0.073387    11.00000    0.00993    0.01214 =
         0.01442   -0.00290    0.00192   -0.00143
AFIX  23
H41C  2    0.467705    0.116900    0.068447    11.00000   -1.20000
H41D  2    0.542335    0.082113    0.085057    11.00000   -1.20000
AFIX   0
C42B  1    0.519766    0.155481   -0.045617    11.00000    0.00643    0.01616 =
         0.02032    0.00120    0.00004   -0.00240
C43B  1    0.464817    0.180894   -0.013736    11.00000    0.01693    0.02182 =
         0.01790    0.00049   -0.00154    0.00367
AFIX  43
H43B  2    0.459785    0.177423    0.031231    11.00000   -1.20000
AFIX   0
C44B  1    0.416602    0.211640   -0.047031    11.00000    0.02408    0.01950 =
         0.03043   -0.00610   -0.00167    0.00693
AFIX  43
H44B  2    0.380051    0.229139   -0.024515    11.00000   -1.20000
AFIX   0
C45B  1    0.422306    0.216531   -0.113189    11.00000    0.01860    0.02232 =
         0.02830    0.00613   -0.00690    0.00271
AFIX  43
H45B  2    0.388732    0.237099   -0.136157    11.00000   -1.20000
AFIX   0
C46B  1    0.477328    0.191181   -0.145375    11.00000    0.01516    0.02999 =
         0.02219    0.00734   -0.00091   -0.00229
AFIX  43
H46B  2    0.481225    0.194433   -0.190533    11.00000   -1.20000
AFIX   0
C47B  1    0.526483    0.161248   -0.112241    11.00000    0.01633    0.02230 =
         0.01584    0.00230    0.00301   -0.00093
AFIX  43
H47B  2    0.565150    0.144408   -0.134583    11.00000   -1.20000
AFIX   0
C48B  1    0.517429    0.075224   -0.049117    11.00000    0.01070    0.01895 =
         0.01117    0.00018    0.00227   -0.00386
C49B  1    0.415662    0.077834   -0.073619    11.00000    0.01152    0.02764 =
         0.02009   -0.00435    0.00177    0.00000
AFIX  43
H49B  2    0.380941    0.100977   -0.070162    11.00000   -1.20000
AFIX   0
C50B  1    0.364844    0.046851   -0.102999    11.00000    0.01141    0.03770 =
         0.02292   -0.00661    0.00213   -0.00247
AFIX  43
H50B  2    0.295818    0.048970   -0.120013    11.00000   -1.20000
AFIX   0
C51B  1    0.414559    0.012860   -0.107559    11.00000    0.02431    0.02557 =
         0.01523   -0.00396    0.00304   -0.00901
AFIX  43
H51B  2    0.379686   -0.008266   -0.127831    11.00000   -1.20000
AFIX   0
C52B  1    0.515095    0.009670   -0.082571    11.00000    0.02078    0.01995 =
         0.01843   -0.00066    0.00166   -0.00427
AFIX  43
H52B  2    0.549327   -0.013642   -0.085329    11.00000   -1.20000
AFIX   0
C53B  1    0.565441    0.040811   -0.053461    11.00000    0.01197    0.01926 =
         0.01687   -0.00101   -0.00182   -0.00369
AFIX  43
H53B  2    0.634294    0.038495   -0.036137    11.00000   -1.20000
HKLF 4
REM  iak142a_0m in P2(1)/n (100K)
REM R1 =  0.0433 for  17595 Fo > 4sig(Fo)  and  0.0627 for all  22388 data
REM   1225 parameters refined using      0 restraints
END
WGHT      0.0271     21.4918
REM Highest difference peak  1.955,  deepest hole -0.608,  1-sigma level  0.123
Q1    1   0.4230  0.1002  0.8006  11.00000  0.05    1.96
Q2    1   1.3885  0.1400  0.3403  11.00000  0.05    1.75
Q3    1   0.5776  0.1198  0.4026  11.00000  0.05    1.69
Q4    1   0.6067  0.1393 -0.1381  11.00000  0.05    1.54
Q5    1   0.4295  0.1400 -0.0770  11.00000  0.05    1.54
Q6    1   0.5630  0.1574  0.2802  11.00000  0.05    1.26
Q7    1   0.7469  0.1247  0.4062  11.00000  0.05    0.56
Q8    1   1.2707  0.1411  0.4194  11.00000  0.05    0.56
Q9    1   1.2632  0.1212 -0.0592  11.00000  0.05    0.56
Q10   1   0.7311  0.1394  0.2615  11.00000  0.05    0.53
Q11   1   0.4352  0.1180  0.3633  11.00000  0.05    0.50
Q12   1   1.2363  0.0987  0.5249  11.00000  0.05    0.49
Q13   1   0.8434  0.1611  0.2003  11.00000  0.05    0.48
Q14   1   0.9933  0.1416  0.0948  11.00000  0.05    0.46
Q15   1   0.9306  0.0829  0.6388  11.00000  0.05    0.45
Q16   1   0.8672  0.1180  0.0581  11.00000  0.05    0.45
Q17   1   0.7158  0.1175  0.1340  11.00000  0.05    0.45
Q18   1   0.6799  0.1409  0.5177  11.00000  0.05    0.45
Q19   1   0.8930  0.1348  0.4193  11.00000  0.05    0.44
Q20   1   0.6194  0.1775  0.6984  11.00000  0.05    0.44
;
data_New_Global_Publ_Block
_journal_date_recd_electronic     2014-06-24
_journal_date_accepted     2014-07-02
_journal_name_full     'Acta Crystallographica, Section E'
_journal_year     2014
_journal_volume     70
_journal_issue      8
_journal_page_first     m293
_journal_page_last     m294
_journal_paper_category     QM
_journal_paper_doi     10.1107/S1600536814015475
_journal_coeditor_code     SJ5417
_publ_contact_author_name     'Omar bin Shawkataly'
_publ_contact_author_address
;
Chemical Sciences Programme
School of Distance Education
Universiti Sains Malaysia
11800 USM, Penang
Malaysia
;
_publ_contact_author_email     'omarsa@usm.my'
_publ_contact_author_fax     '(6)04-6576000'
_publ_contact_author_phone     '(6)04-6533936'
_publ_section_title
;\
(Benzyldiphenylphosphane-1\k<i>P</i>)[\m-bis(diphenylphosphanyl)methane-2:\
3\k^2^<i>P</i>:<i>P</i>']nonacarbonyl-1\k^3^<i>C</i>,2\k^3^<i>C</i>,\
3\k^3^<i>C</i>-<i>triangulo</i>-triruthenium(0)
;
loop_
    _publ_author_name
    _publ_author_footnote
    _publ_author_address
    'Shawkataly, Omar bin'
;
Thomson Reuters ResearcherID: B-6034-2009.
;
;
Chemical Sciences Programme
School of Distance Education
Universiti Sains Malaysia
11800 USM, Penang
Malaysia
;
    'Khan, Imthyaz Ahmed'
;
Thomson Reuters ResearcherID: E-2833-2010.
;
;
Department of Chemistry
Gokhale Centenary College
Ankola 581 314
NK, Karnataka
India.
;
    'Sirat, Siti Syaida'
;
Thomson Reuters Researcher ID: E-6050-2011.
;
;
Chemical Sciences Programme
School of Distance Education
Universiti Sains Malaysia
11800 USM, Penang
Malaysia
;
    'Rosli, Mohd Mustaqim' ?
;
X-Ray Crystallography Unit
School of Physics
Universiti Sains Malaysia
11800 USM, Penang
Malaysia
;
