# Supplementary material for: (Benzyl­diphenyl­phosphane-1κP)[μ-bis(diphenylphosphan­yl)methane-2:3κ2 P:P′]nona­carbonyl-1κ3 C,2κ3 C,3κ3 C-triangulo-triruthenium(0)
Source: Acta Crystallogr Sect E Struct Rep Online. 2014 Jul 11;70(Pt 8):m293–4. doi: 10.1107/S1600536814015475 (PMC4158507; doi:10.1107/S1600536814015475)
Supplement: Supplementary file 2 [file e-70-0m293-Isup2.hkl]

# 
# h,k,l, Fc-squared, Fo-squared, sigma(Fo-squared) and status flag 
# 
data_I
_shelx_title ' iak142a_0m in P2(1)/n (100K)' 
_shelx_refln_list_code          4 
_shelx_F_calc_maximum     1202.43 
_exptl_crystal_F_000      4848.00 
_reflns_d_resolution_high  0.7696 
 
loop_ 
 _symmetry_equiv_pos_as_xyz 
 'x, y, z' 
 '-x+1/2, y+1/2, -z+1/2' 
 '-x, -y, -z' 
 'x-1/2, -y-1/2, z-1/2' 
 
_cell_length_a    13.4308 
_cell_length_b    35.3969 
_cell_length_c    20.6967 
_cell_angle_alpha  90.000 
_cell_angle_beta   97.620 
_cell_angle_gamma  90.000 
 
_shelx_F_squared_multiplier     1.000 
 
loop_ 
 _refln_index_h 
 _refln_index_k 
 _refln_index_l 
 _refln_F_squared_calc 
 _refln_F_squared_meas 
 _refln_F_squared_sigma 
 _refln_observed_status 
   2   0   0     6623.14     5140.76    358.70 o 
   4   0   0     1490.57     1585.17    391.76 o 
   6   0   0   823063.44   886458.13  12277.17 o 
   8   0   0    21982.50    21984.01    798.35 o 
  10   0   0      248.51      346.00    239.96 o 
  12   0   0    26455.20    25659.87   1092.84 o 
  14   0   0     2674.54     2161.09    862.08 o 
  16   0   0    25367.89    24389.84   2104.29 o 
   2   1   0     6127.33     5382.00    287.81 o 
   3   1   0    19768.32    22102.61    638.23 o 
   4   1   0     6814.80     6329.56    416.06 o 
   5   1   0     7483.94     6018.23    255.92 o 
   6   1   0     2584.21     2573.56    253.65 o 
   7   1   0    48578.05    43994.95   1180.04 o 
   8   1   0    11773.58    12526.57    426.64 o 
   9   1   0     7101.35     8437.57    417.49 o 
  10   1   0     1121.00      747.40    212.24 o 
  11   1   0     1096.84     1084.57    254.49 o 
  12   1   0      194.80      -91.00    212.91 o 
  13   1   0    17986.06    16483.21    793.83 o 
  14   1   0    19752.88    19421.41   1201.78 o 
  15   1   0    10752.03    10493.62   1083.65 o 
  16   1   0     7899.43     6964.74    986.77 o 
  17   1   0     3724.88     2315.34   1026.36 o 
   0   2   0      508.88     -118.24     59.12 o 
   1   2   0   606751.81   503768.81  69173.14 o 
   2   2   0      830.98      681.30    135.48 o 
   3   2   0        5.61     -387.67    193.84 o 
   4   2   0    18539.28    17847.89    466.67 o 
   5   2   0   120036.80   120504.27   1449.22 o 
   6   2   0     1548.24     2358.97    206.30 o 
   7   2   0   103384.52    96878.75   1333.63 o 
   8   2   0     3721.15     3868.27    287.27 o 
   9   2   0     3122.22     2988.39    283.73 o 
  10   2   0     1305.97     1290.33    318.37 o 
  11   2   0     5633.15     5623.14    423.35 o 
  12   2   0      803.71      780.44    240.19 o 
  13   2   0    43610.35    43053.78   1926.83 o 
  14   2   0      310.61      524.38    443.67 o 
  15   2   0     1057.59      493.08    526.85 o 
  16   2   0      203.30      633.51    558.70 o 
  17   2   0    48716.00    48917.87   3180.16 o 
   1   3   0   111795.09    82836.72    797.32 o 
   2   3   0     6257.78     5733.12    854.92 o 
   3   3   0     3403.43     3814.22    324.85 o 
   4   3   0     3466.30     4341.06    339.35 o 
   5   3   0    17353.48    14835.70    471.99 o 
   6   3   0     1439.09     1782.99    229.52 o 
   7   3   0    40214.42    38098.36    722.09 o 
   8   3   0     2270.32     1732.90    214.31 o 
   9   3   0    10156.62    10419.49    429.50 o 
  10   3   0      115.94      209.48    171.05 o 
  11   3   0      922.73      648.46    252.73 o 
  12   3   0     1239.58     1067.16    266.01 o 
  13   3   0     6611.74     6350.33    794.68 o 
  14   3   0      937.97      737.35    351.31 o 
  15   3   0      539.57      671.63    548.63 o 
  16   3   0     9087.09     8245.66   1203.85 o 
  17   3   0      803.81     1163.17    668.01 o 
   0   4   0  1445831.75  1608657.38  38408.34 o 
   1   4   0    33005.33    32090.66    490.83 o 
   2   4   0       22.37      -29.39     46.65 o 
   3   4   0       63.55     -363.72    181.86 o 
   4   4   0     6565.35     6290.76    305.16 o 
   5   4   0    41282.93    44865.07    875.66 o 
   6   4   0   404698.72   422197.81   4351.93 o 
   7   4   0    11878.39    12947.86    517.59 o 
   8   4   0     1570.72     1895.70    220.99 o 
   9   4   0        9.36      -66.23    135.48 o 
  10   4   0      750.81      571.91    195.60 o 
  11   4   0        0.69      146.39    205.95 o 
  12   4   0     7408.66     7516.67    498.17 o 
  13   4   0      794.70     1157.33    456.91 o 
  14   4   0     1892.10     2237.66    429.17 o 
  15   4   0      109.12      137.38    391.88 o 
  16   4   0    24397.31    22864.54   1225.76 o 
  17   4   0     6301.74     6706.33   1097.67 o 
   1   5   0    44995.99    39008.71    777.70 o 
   2   5   0     1641.93     1675.95    123.49 o 
   3   5   0      923.85     1058.60    154.10 o 
   4   5   0    24878.88    25168.70    581.54 o 
   5   5   0    11730.90    10826.29    416.19 o 
   6   5   0    21565.92    21522.84    488.78 o 
   7   5   0    33074.18    32538.83    657.15 o 
   8   5   0     1618.90     2270.45    231.91 o 
   9   5   0        1.43      -31.30    143.94 o 
  10   5   0      177.11       53.28    161.88 o 
  11   5   0     1764.95     1880.91    289.24 o 
  12   5   0      480.33      426.78    292.01 o 
  13   5   0     4722.49     4051.83    512.95 o 
  14   5   0      525.83      901.82    327.37 o 
  15   5   0     3380.04     3010.96    586.88 o 
  16   5   0    17026.93    16649.45   2000.73 o 
  17   5   0      289.06     2221.31   1199.45 o 
   0   6   0     1477.59     1807.33    255.62 o 
   1   6   0   314227.16   321000.53   6583.44 o 
   2   6   0    20382.00    17803.41    289.61 o 
   3   6   0      355.51      333.71    102.92 o 
   4   6   0    19165.51    17954.69    583.89 o 
   5   6   0    68476.27    66776.93   1158.34 o 
   6   6   0      339.09      172.20    108.78 o 
   7   6   0   214426.52   222448.09   2552.92 o 
   8   6   0     1935.15     1996.27    227.35 o 
   9   6   0      505.05      576.66    172.52 o 
  10   6   0     2635.96     2633.74    290.19 o 
  11   6   0     2899.63     3037.67    333.95 o 
  12   6   0     7797.41     8479.83   1077.82 o 
  13   6   0    18515.02    17476.91    867.66 o 
  14   6   0       51.42      157.00    288.33 o 
  15   6   0        8.81      163.78    327.21 o 
  16   6   0     1151.94     2630.00    667.76 o 
  17   6   0    21668.60    24317.97   1612.64 o 
   1   7   0    37081.88    33255.39    686.69 o 
   2   7   0    11399.28    11374.13    321.49 o 
   3   7   0    14354.57    14691.08    289.92 o 
   4   7   0       55.88      173.76    112.32 o 
   5   7   0     7275.26     6148.38    309.99 o 
   6   7   0      789.94      642.45    119.92 o 
   7   7   0    58799.48    55407.45    871.02 o 
   8   7   0      801.55      810.61    145.06 o 
   9   7   0    46724.19    49199.10    932.21 o 
  10   7   0      411.12      337.30    178.67 o 
  11   7   0     3807.72     4150.98    295.14 o 
  12   7   0     2144.17     2634.85    386.26 o 
  13   7   0       36.95      -12.85    260.37 o 
  14   7   0     7712.99     7737.64    574.48 o 
  15   7   0       70.38      421.25    361.84 o 
  16   7   0      460.55     1858.20   1437.51 o 
  17   7   0      382.94      196.51   1085.73 o 
   0   8   0    13253.34    12412.35    632.67 o 
   1   8   0     6410.07     6412.80    314.30 o 
   2   8   0      783.03      773.03    179.33 o 
   3   8   0       13.31       65.06     86.83 o 
   4   8   0      630.68      342.35    146.04 o 
   5   8   0    30020.72    30528.72    572.64 o 
   6   8   0   198665.80   203155.41   1852.75 o 
   7   8   0     6373.93     7035.17    263.97 o 
   8   8   0      135.71      285.94    120.25 o 
   9   8   0       13.57       42.95    154.21 o 
  10   8   0      854.58      822.71    174.47 o 
  11   8   0     1540.44     1472.90    324.87 o 
  12   8   0     1228.87      896.38    317.50 o 
  13   8   0     4661.44     4753.15    449.76 o 
  14   8   0      923.85      990.27    324.99 o 
  15   8   0      101.27      499.29    313.69 o 
  16   8   0     3021.23     3709.29    811.93 o 
  17   8   0    21572.09    23147.80   2713.97 o 
   1   9   0      970.41      914.89    213.68 o 
   2   9   0    11741.49    12089.98    385.13 o 
   3   9   0     5806.24     6369.38    174.35 o 
   4   9   0    15955.07    16201.13    460.23 o 
   5   9   0     9982.41     9383.00    227.37 o 
   6   9   0     2104.79     2135.95    152.40 o 
   7   9   0     2811.63     2528.00    229.55 o 
   8   9   0       33.03       63.00    114.67 o 
   9   9   0     3129.09     3399.02    239.09 o 
  10   9   0       28.71      159.71    168.39 o 
  11   9   0     6603.30     6646.82    469.68 o 
  12   9   0      598.39      701.51    260.68 o 
  13   9   0     2773.79     2700.15    372.26 o 
  14   9   0     1188.70      904.83    371.87 o 
  15   9   0        9.57      371.62    324.62 o 
  16   9   0     4935.01    10607.74   3633.41 o 
   0  10   0    45156.55    45662.48    890.78 o 
   1  10   0    24967.44    25317.93    448.35 o 
   2  10   0      136.74       36.89    121.72 o 
   3  10   0        6.34        9.26     87.33 o 
   4  10   0     1112.46      592.65    111.03 o 
   5  10   0    39319.05    38999.02    524.25 o 
   6  10   0     2832.07     2990.62    171.13 o 
   7  10   0    46142.51    45835.07    613.17 o 
   8  10   0     3492.08     3541.97    216.26 o 
   9  10   0     1708.13     1711.55    175.06 o 
  10  10   0       22.48      159.12    121.15 o 
  11  10   0      129.29      125.03    194.84 o 
  12  10   0    25175.17    25158.20    837.11 o 
  13  10   0     5700.83     5634.37    529.97 o 
  14  10   0      147.78      124.14    433.22 o 
  15  10   0        4.19      563.19    413.75 o 
  16  10   0     5409.91     4986.83   1445.59 o 
   1  11   0    10004.96     9851.32    245.17 o 
   2  11   0      322.05      416.40     95.48 o 
   3  11   0    77047.07    81992.83    939.98 o 
   4  11   0     1521.06     1836.40    136.99 o 
   5  11   0     4408.81     3800.54    186.15 o 
   6  11   0     1961.41     1747.56    143.54 o 
   7  11   0     1209.10     1053.80    136.81 o 
   8  11   0     3092.69     3585.80    212.92 o 
   9  11   0    20367.72    20338.50    500.68 o 
  10  11   0     1060.83     1036.08    246.47 o 
  11  11   0     1319.30      942.75    262.14 o 
  12  11   0     2833.59     3187.28    392.37 o 
  13  11   0     1919.95     1946.78    350.04 o 
  14  11   0     2011.65     1640.09    416.88 o 
  15  11   0      327.35     1235.82    724.17 o 
  16  11   0     2733.85     2087.77    621.74 o 
   0  12   0    81335.75    78381.67   1359.00 o 
   1  12   0    41462.81    41546.29    514.43 o 
   2  12   0     3065.56     3376.49    176.99 o 
   3  12   0      495.26      501.49     96.24 o 
   4  12   0       42.89       41.38     64.44 o 
   5  12   0    41427.63    44509.95    585.69 o 
   6  12   0    57418.73    57294.19    715.83 o 
   7  12   0     2240.49     2685.74    186.08 o 
   8  12   0      907.22     1030.83    141.18 o 
   9  12   0      701.50      588.26    137.34 o 
  10  12   0      650.19      538.23    278.42 o 
  11  12   0    15051.60    15452.27    654.07 o 
  12  12   0     1837.06     1813.20    381.09 o 
  13  12   0    13733.12    14176.10    857.36 o 
  14  12   0      812.61     1078.35    570.77 o 
  15  12   0      127.28      652.82    580.69 o 
  16  12   0      952.81     1006.39    547.90 o 
   1  13   0        3.72      -18.19     90.41 o 
   2  13   0     2187.84     2412.41    161.37 o 
   3  13   0     8064.98    10509.69    436.78 o 
   4  13   0    41467.94    43135.69    537.08 o 
   5  13   0      954.18      959.87    128.99 o 
   6  13   0      382.32      237.40    108.01 o 
   7  13   0     3713.75     3375.87    205.65 o 
   8  13   0     4098.75     4044.88    308.15 o 
   9  13   0     2421.73     2758.52    211.92 o 
  10  13   0        5.69       25.82    202.11 o 
  11  13   0    15005.24    14844.06    635.67 o 
  12  13   0      899.64      348.46    268.31 o 
  13  13   0      625.81      849.33    369.01 o 
  14  13   0       47.40     -130.72    399.28 o 
  15  13   0     1108.43      977.29    693.25 o 
  16  13   0        3.48      151.63    870.45 o 
   0  14   0    52156.93    49035.78   1463.24 o 
   1  14   0    19588.16    19477.79    346.42 o 
   2  14   0     6505.54     6687.24    232.75 o 
   3  14   0      449.45      611.91    124.15 o 
   4  14   0    36074.66    36813.42    630.71 o 
   5  14   0     2609.07     2833.57    200.05 o 
   6  14   0      119.41       75.11     98.33 o 
   7  14   0     7214.03     7359.15    269.73 o 
   8  14   0      426.73      688.34    160.12 o 
   9  14   0       55.94      196.03    176.04 o 
  10  14   0     4359.21     4288.26    414.22 o 
  11  14   0     1741.03     1656.06    315.95 o 
  12  14   0    17651.09    18721.27    862.40 o 
  13  14   0     3080.98     4073.26    558.56 o 
  14  14   0      170.37      221.52    797.46 o 
  15  14   0     1505.40     1056.22    549.07 o 
  16  14   0     5054.17     3813.37    820.99 o 
   1  15   0     2307.94     1919.24    151.09 o 
   2  15   0    21009.44    21635.97    403.84 o 
   3  15   0     9001.12     8722.18    268.73 o 
   4  15   0    39980.60    43426.41    693.00 o 
   5  15   0      636.24      636.03    135.86 o 
   6  15   0     1512.50     1173.37    181.65 o 
   7  15   0    12728.05    12599.13    332.92 o 
   8  15   0     6060.07     6292.40    320.10 o 
   9  15   0    34461.04    33045.33    854.61 o 
  10  15   0     5146.40     5169.32    444.84 o 
  11  15   0      606.89      122.23    366.51 o 
  12  15   0     1036.68      738.92    435.99 o 
  13  15   0     8774.19     8108.67    901.25 o 
  14  15   0       85.23      491.36    477.03 o 
  15  15   0    11931.83    12990.34   1201.63 o 
  16  15   0      861.69      784.69   1262.27 o 
   0  16   0      533.89      967.26    213.40 o 
   1  16   0    23191.45    21696.21    389.75 o 
   2  16   0        0.06       33.75    110.39 o 
   3  16   0     2531.14     2283.76    178.38 o 
   4  16   0      182.86      205.19     94.22 o 
   5  16   0     5317.74     5789.53    260.96 o 
   6  16   0     4191.31     4807.91    263.35 o 
   7  16   0     3936.26     4560.58    238.10 o 
   8  16   0       53.28      146.13    135.22 o 
   9  16   0      158.91      344.56    216.52 o 
  10  16   0       92.21      295.34    212.43 o 
  11  16   0    24302.26    23032.93    901.94 o 
  12  16   0     4313.78     4985.25    740.71 o 
  13  16   0    14083.47    14782.95   1086.56 o 
  14  16   0     2579.18     2257.73    959.98 o 
  15  16   0        0.02      461.06    465.23 o 
  16  16   0     4340.73     3540.67   1395.02 o 
   1  17   0    26024.49    26742.02    451.41 o 
   2  17   0     1946.22     2655.46    194.27 o 
   3  17   0     6348.04     6279.81    259.73 o 
   4  17   0     6757.22     7150.41    226.94 o 
   5  17   0     2506.37     2870.95    156.28 o 
   6  17   0     1848.29     1907.82    199.15 o 
   7  17   0      377.57      253.46    134.72 o 
   8  17   0    41029.48    41939.62    742.81 o 
   9  17   0     2219.52     2518.96    453.94 o 
  10  17   0     8474.84     8548.98    504.76 o 
  11  17   0      151.99       62.34    736.09 o 
  12  17   0     7604.73     7585.42   1089.42 o 
  13  17   0     2185.67     1595.34    566.97 o 
  14  17   0     5187.24     5390.65    829.50 o 
  15  17   0     2968.30     2382.11    721.11 o 
  16  17   0      724.27     -565.16    761.48 o 
   0  18   0    21984.59    19713.75    681.84 o 
   1  18   0     1659.15     1772.36    170.21 o 
   2  18   0      517.13      624.71    138.43 o 
   3  18   0      775.72      694.98    204.45 o 
   4  18   0     1013.93     1279.06    135.30 o 
   5  18   0    12533.53    13021.99    408.37 o 
   6  18   0      507.39      951.20    164.71 o 
   7  18   0      781.03      924.68    164.68 o 
   8  18   0      447.01      468.86    176.81 o 
   9  18   0     3958.81     3595.06    368.60 o 
  10  18   0      467.70      -66.10    332.22 o 
  11  18   0       27.44       55.50    371.34 o 
  12  18   0    55194.41    53486.77   1854.57 o 
  13  18   0     1135.92     1460.31    551.35 o 
  14  18   0      100.85     -339.05    645.53 o 
  15  18   0     1475.66      956.47    558.88 o 
   1  19   0      579.90      664.86    148.32 o 
   2  19   0    11881.09    12106.61    345.70 o 
   3  19   0     7691.81     7660.04    287.09 o 
   4  19   0    13067.03    12173.17    479.82 o 
   5  19   0       13.34      -16.00     93.96 o 
   6  19   0     8606.03     8484.08    335.22 o 
   7  19   0      271.49      497.82    154.24 o 
   8  19   0     5915.50     6355.78    420.22 o 
   9  19   0    72487.91    72665.74   1734.25 o 
  10  19   0     6301.92     5878.26   1430.15 o 
  11  19   0      447.32      575.65    395.57 o 
  12  19   0      966.42      857.45    451.96 o 
  13  19   0    10000.67    10017.67   1022.15 o 
  14  19   0     1704.10     1666.06    605.65 o 
  15  19   0    16405.10    18628.46   1318.94 o 
   0  20   0    33421.32    32334.38   1117.70 o 
   1  20   0     8742.44     8550.04    322.51 o 
   2  20   0       18.68      -15.10    125.13 o 
   3  20   0     1962.74     2139.75    196.66 o 
   4  20   0       22.05       40.38    116.45 o 
   5  20   0     1689.73     1805.61    164.79 o 
   6  20   0    12945.26    13272.88    406.82 o 
   7  20   0     7902.32     7777.72    340.13 o 
   8  20   0     1648.38     1506.89    345.85 o 
   9  20   0     3072.01     2637.68    594.83 o 
  10  20   0      392.26      327.73    400.90 o 
  11  20   0     5063.11     5773.82    768.17 o 
  12  20   0      618.76      147.88    405.82 o 
  13  20   0     3495.01     2532.69    646.93 o 
  14  20   0      316.15      180.95    448.66 o 
  15  20   0        2.38     -439.12    455.49 o 
   1  21   0    35459.13    36655.46    643.58 o 
   2  21   0     3048.58     2554.83    271.66 o 
   3  21   0     5571.51     5950.15    292.03 o 
   4  21   0      913.72     1206.73    184.59 o 
   5  21   0    26514.42    25969.93    541.64 o 
   6  21   0     3920.28     4132.19    277.38 o 
   7  21   0    10925.68    10861.20    472.66 o 
   8  21   0    46978.47    46289.52   1187.27 o 
   9  21   0    18839.51    18423.94   1000.77 o 
  10  21   0     1219.26     1655.00    511.67 o 
  11  21   0     3604.70     4491.27    718.15 o 
  12  21   0     3735.99     4775.73    851.28 o 
  13  21   0     2587.51     2432.06   1249.31 o 
  14  21   0     9913.08    10108.94   1074.62 o 
  15  21   0        3.19     -731.23    467.13 o 
   0  22   0    11168.34    11413.00    598.60 o 
   1  22   0    27512.48    26460.75    555.77 o 
   2  22   0     5149.09     5778.59    304.35 o 
   3  22   0     6427.24     6801.60    313.37 o 
   4  22   0     3660.86     4073.79    272.25 o 
   5  22   0    35955.88    36091.57    656.69 o 
   6  22   0      361.63      420.63    223.48 o 
   7  22   0     4572.50     4907.89    324.42 o 
   8  22   0    27368.61    28117.05   1228.29 o 
   9  22   0     7071.98     6593.61    758.19 o 
  10  22   0     7584.03     7185.05    824.64 o 
  11  22   0      345.73      406.04    799.40 o 
  12  22   0    29401.23    26829.15   1925.16 o 
  13  22   0       81.57      263.19    492.72 o 
  14  22   0        1.21     -323.18    589.73 o 
  15  22   0      218.83      117.71    503.65 o 
   1  23   0    11094.33    11126.07    422.71 o 
   2  23   0    23883.86    25075.50    610.01 o 
   3  23   0    20661.90    20981.77    503.82 o 
   4  23   0    99446.82   100586.23   1275.16 o 
   5  23   0        1.33      388.58    191.65 o 
   6  23   0      497.63      645.67    182.47 o 
   7  23   0    17274.75    17582.73    543.68 o 
   8  23   0     4926.85     5115.48    703.11 o 
   9  23   0    37065.11    36331.61   1415.52 o 
  10  23   0    13399.84    11733.74   1015.35 o 
  11  23   0     1479.43     1108.05    521.73 o 
  12  23   0     4247.81     4623.81    755.98 o 
  13  23   0     8656.52     7507.98    971.72 o 
  14  23   0     2108.08     1443.56    623.03 o 
   0  24   0   159787.88   160125.58   3462.96 o 
   1  24   0       47.10      163.88    178.42 o 
   2  24   0     1125.76      963.42    212.56 o 
   3  24   0    21385.88    21607.30    516.03 o 
   4  24   0       18.15      331.24    217.63 o 
   5  24   0     9568.54    10343.21    559.18 o 
   6  24   0    42020.87    42382.77   1579.61 o 
   7  24   0       90.94     -106.84    524.46 o 
   8  24   0      257.66        7.36    381.26 o 
   9  24   0      756.70      980.82    424.54 o 
  10  24   0     4162.69     3904.68   1224.49 o 
  11  24   0    22790.42    21387.62   1645.18 o 
  12  24   0     3233.45     3805.65    710.67 o 
  13  24   0       10.57     -641.97    903.71 o 
  14  24   0     2687.56     2501.22    731.90 o 
   1  25   0    47729.26    47629.44    911.31 o 
   2  25   0    38120.81    36939.75    791.70 o 
   3  25   0    23056.68    22838.18    544.24 o 
   4  25   0       15.16     -228.40    166.70 o 
   5  25   0    25003.00    26238.18    675.67 o 
   6  25   0    12117.58    12819.76    487.66 o 
   7  25   0     1174.43      873.84    431.43 o 
   8  25   0    54124.25    54541.23   1744.75 o 
   9  25   0     7777.53     7630.70   1342.30 o 
  10  25   0     5712.89     5557.99    799.04 o 
  11  25   0    14446.87    13579.77   1144.55 o 
  12  25   0     4017.11     3514.52    724.41 o 
  13  25   0     1024.13      333.00    714.68 o 
  14  25   0     6107.61     5952.95    929.71 o 
   0  26   0    14406.52    15404.07    779.12 o 
   1  26   0    85570.66    86814.72   1342.68 o 
   2  26   0    49509.14    50797.47    964.99 o 
   3  26   0    22350.11    22641.33    639.59 o 
   4  26   0    18998.63    19225.30    589.54 o 
   5  26   0    41486.79    41554.30   1143.79 o 
   6  26   0      155.98      547.72    208.82 o 
   7  26   0    13031.65    13918.99    903.51 o 
   8  26   0    12053.32    10157.64   2182.59 o 
   9  26   0     7310.56     6374.70    794.67 o 
  10  26   0    15909.96    15392.53   1069.29 o 
  11  26   0     1257.58     1223.12    679.04 o 
  12  26   0     8727.31     8897.54   1054.64 o 
  13  26   0      969.30     1279.48    615.17 o 
  14  26   0      242.19     -617.94    477.79 o 
   1  27   0     7594.41     9303.90    898.66 o 
   2  27   0     3464.41     4476.83    367.68 o 
   3  27   0     4349.54     4667.31    377.35 o 
   4  27   0    49671.64    51731.18   1171.65 o 
   5  27   0        4.67      581.82    195.15 o 
   6  27   0     3043.63     3286.35    559.08 o 
   7  27   0    16927.21    18523.24   1028.91 o 
   8  27   0     7493.96     6795.14    851.96 o 
   9  27   0    11313.00    12294.93   1288.26 o 
  10  27   0    20318.02    20818.84   1329.56 o 
  11  27   0     1102.16     1788.10    624.75 o 
  12  27   0    17689.58    15247.14   1292.78 o 
  13  27   0     6588.91     6162.84    989.86 o 
  14  27   0     1500.37      807.40    623.07 o 
   0  28   0   202064.61   206553.63   3579.90 o 
   1  28   0    17364.67    18953.56    617.12 o 
   2  28   0     2487.17     2722.72    318.81 o 
   3  28   0    32230.92    33295.17    810.55 o 
   4  28   0      850.60      607.24    276.64 o 
   5  28   0    33609.28    35374.37   1087.89 o 
   6  28   0    53367.78    56599.91   1564.75 o 
   7  28   0     4272.90     4279.57    635.06 o 
   8  28   0      948.15     1254.89    505.81 o 
   9  28   0     5731.23     5076.07    930.33 o 
  10  28   0     2979.96     4722.26    779.69 o 
  11  28   0    17161.71    15658.70   2160.37 o 
  12  28   0     3153.42     3430.22    741.18 o 
  13  28   0      233.17     -340.62    641.25 o 
   1  29   0    25873.76    26335.56    732.37 o 
   2  29   0    21451.99    22427.07    681.34 o 
   3  29   0     2911.52     3933.40    370.52 o 
   4  29   0      164.69      549.71    229.79 o 
   5  29   0    28749.95    29399.51    875.31 o 
   6  29   0    12505.88    12951.93    883.76 o 
   7  29   0      641.50      729.53    391.25 o 
   8  29   0    19920.46    18239.78   1092.77 o 
   9  29   0    15377.65    17389.52   1315.40 o 
  10  29   0     5333.40     4676.60    941.56 o 
  11  29   0    23544.28    21211.16   1301.81 o 
  12  29   0     7606.18     8449.40   1534.59 o 
  13  29   0     2808.69      580.36    597.07 o 
   0  30   0    12269.92    13098.67    658.72 o 
   1  30   0    52879.40    52299.84   1056.68 o 
   2  30   0    26399.46    26859.95    750.07 o 
   3  30   0    33026.43    33467.54    833.44 o 
   4  30   0    48892.49    48158.65   1005.13 o 
   5  30   0    45815.08    43925.68   1095.37 o 
   6  30   0      681.46      780.72    371.73 o 
   7  30   0     4427.93     3545.23    629.94 o 
   8  30   0      257.64       -4.86    390.48 o 
   9  30   0     2314.14     2237.75    984.32 o 
  10  30   0     8800.49     8609.24    997.50 o 
  11  30   0      311.95      270.55    513.96 o 
  12  30   0     1968.04     1989.83    634.56 o 
  13  30   0     1367.82      585.63    594.54 o 
   1  31   0      901.75     2501.71    338.34 o 
   2  31   0      949.11     1446.87    302.69 o 
   3  31   0       69.79     1255.41    279.65 o 
   4  31   0     6808.47     8969.56    558.39 o 
   5  31   0      233.74     1101.49    406.50 o 
   6  31   0     4213.11     3034.72    575.54 o 
   7  31   0     1658.48     2099.15    594.71 o 
   8  31   0     4375.52     3377.38    655.69 o 
   9  31   0     1394.44      382.88    765.32 o 
  10  31   0    28024.04    25183.38   1341.01 o 
  11  31   0     3486.08     3142.26    746.56 o 
  12  31   0    10533.78     8840.01   1165.37 o 
   0  32   0    37472.74    36967.55   1196.59 o 
   1  32   0     4428.81     5390.83    437.76 o 
   2  32   0     7249.30     7614.03    515.23 o 
   3  32   0     9768.28    10161.18    539.00 o 
   4  32   0     2284.56     2167.71    696.22 o 
   5  32   0     8723.95    10077.57    584.11 o 
   6  32   0    41017.03    43158.00   1591.35 o 
   7  32   0      547.70     -302.10    548.77 o 
   8  32   0     1578.46      587.63    689.23 o 
   9  32   0     8436.41     7574.57   1971.75 o 
  10  32   0     2907.30     1745.80    635.28 o 
  11  32   0     5397.25     7807.22   1447.98 o 
  12  32   0      764.35      926.08    949.77 o 
   1  33   0     2998.59     3081.54    364.41 o 
   2  33   0    10422.79    11453.23    602.01 o 
   3  33   0      431.91      643.99    304.29 o 
   4  33   0    10445.67    11644.59    879.68 o 
   5  33   0    35568.34    35906.92   1045.34 o 
   6  33   0       99.97      160.61    457.09 o 
   7  33   0       85.57      201.75    527.57 o 
   8  33   0       52.32      326.01    474.43 o 
   9  33   0    36544.88    33862.39   1546.64 o 
  10  33   0      160.47      325.21    529.02 o 
  11  33   0    31326.54    29522.30   1550.50 o 
  12  33   0      504.59      304.12    718.31 o 
   0  34   0     3452.66     3872.09    544.75 o 
   1  34   0    29441.66    30626.35    938.86 o 
   2  34   0     6171.69     5653.77    465.56 o 
   3  34   0    15233.45    15371.64    735.28 o 
   4  34   0    13985.15    13298.98    980.32 o 
   5  34   0    28471.05    27475.44   1792.77 o 
   6  34   0      162.05      975.92    506.83 o 
   7  34   0     8390.06     7950.14    921.00 o 
   8  34   0     9973.22     9156.38    995.84 o 
   9  34   0     2671.04     1393.64    668.84 o 
  10  34   0     8863.51     8223.93    995.17 o 
  11  34   0      135.27      658.75    642.31 o 
   1  35   0    13507.11    14743.96    792.25 o 
   2  35   0     1793.30     2460.92    435.75 o 
   3  35   0     2258.42     3079.30    447.55 o 
   4  35   0     9530.56    10573.12    655.18 o 
   5  35   0     1104.81      947.79    881.50 o 
   6  35   0     9736.86     8054.86    901.83 o 
   7  35   0       84.30      445.96    506.05 o 
   8  35   0     3889.83     3330.52   1062.44 o 
   9  35   0      151.93        7.15    464.80 o 
  10  35   0    20752.91    20318.71   1307.59 o 
  11  35   0     1074.91      264.82    544.03 o 
   0  36   0    45999.50    44977.21   1501.44 o 
   1  36   0     1521.68     2101.47    479.78 o 
   2  36   0       35.49      659.57    341.42 o 
   3  36   0     2398.62     2789.45    422.83 o 
   4  36   0      880.13     1066.13    341.24 o 
   5  36   0     7966.77     8930.08    937.94 o 
   6  36   0    32099.79    30350.51   1427.18 o 
   7  36   0      163.00      -91.00    728.26 o 
   8  36   0       62.08      561.78    490.99 o 
   9  36   0     3830.39     3325.67    715.03 o 
  10  36   0     2595.30     1286.79    606.74 o 
   1  37   0      758.37      692.92    297.17 o 
   2  37   0     4289.88     4147.90    514.04 o 
   3  37   0     5500.72     6698.73    929.35 o 
   4  37   0    17265.33    16577.81    786.89 o 
   5  37   0    17554.81    16196.81   1474.97 o 
   6  37   0      946.12      381.24    832.62 o 
   7  37   0        6.56      230.84    463.28 o 
   8  37   0     3558.92     3399.26    769.49 o 
   9  37   0    10447.95    11579.44   1188.63 o 
  10  37   0       26.34     -366.28    518.20 o 
   0  38   0      381.27      456.54    816.86 o 
   1  38   0    26453.20    29072.68    886.68 o 
   2  38   0     8642.68     8462.48    835.08 o 
   3  38   0     2238.38     3337.19    462.39 o 
   4  38   0     5712.40     6635.30    839.88 o 
   5  38   0     8871.58     9715.17    995.55 o 
   6  38   0     2545.35     2334.57    646.74 o 
   7  38   0     6600.04     7339.48    939.35 o 
   8  38   0      519.81     1300.22    617.41 o 
   9  38   0      252.17      201.93    519.33 o 
   1  39   0       51.67      818.45    369.76 o 
   2  39   0     1090.49      810.06    362.39 o 
   3  39   0     8015.31     8842.05    710.74 o 
   4  39   0     3583.41     4588.28    772.34 o 
   5  39   0      104.25     -237.18    490.86 o 
   6  39   0     5058.27     3745.12    771.73 o 
   7  39   0     2708.36     2875.35    727.33 o 
   8  39   0      370.66      313.90    649.24 o 
   9  39   0     3483.18     3023.39    744.79 o 
   0  40   0    40318.40    39784.87   2059.24 o 
   1  40   0     6307.24     6357.53    723.86 o 
   2  40   0      615.11     1027.77    309.69 o 
   3  40   0     1327.97     1252.13    399.56 o 
   4  40   0      910.42     1322.37    669.53 o 
   5  40   0    10688.50    12501.65   1672.82 o 
   6  40   0     9718.64     8992.48    988.63 o 
   7  40   0       28.83     -168.39   1054.79 o 
   8  40   0      286.45      852.96   1176.56 o 
   1  41   0       10.10      943.10    542.04 o 
   2  41   0      120.57      481.51    467.34 o 
   3  41   0     3205.38     3956.90    550.07 o 
   4  41   0     7946.07     6804.11   1582.16 o 
   5  41   0      800.72     1100.39    577.68 o 
   6  41   0     1794.37     1228.61    877.47 o 
   7  41   0     1300.51     1127.23    627.44 o 
   0  42   0      612.38     1082.65    698.76 o 
   1  42   0    10736.87    12271.94   1133.82 o 
   2  42   0      855.90     1468.02    391.42 o 
   3  42   0      585.21      413.70    585.41 o 
   4  42   0     4911.63     4907.35    804.75 o 
   5  42   0     5409.22     6074.47    900.88 o 
   6  42   0      479.04     -112.88    548.86 o 
   7  42   0     6288.22     6741.99   1000.74 o 
   1  43   0      190.58      205.51    421.68 o 
   2  43   0     2421.57     2760.40    503.16 o 
   3  43   0     2912.71     2424.52    670.32 o 
   4  43   0      393.01     1013.72    580.71 o 
   5  43   0      981.58     1308.56    645.39 o 
   6  43   0      165.96      -83.54    538.71 o 
   0  44   0     7414.23    10518.99   1442.53 o 
   1  44   0      191.66      -50.64    419.76 o 
   2  44   0     3378.14     3666.40    549.98 o 
   3  44   0      301.46     1209.09    593.32 o 
   4  44   0     2343.44     2321.36    802.54 o 
   5  44   0     6579.28     5719.74   1080.06 o 
   1  45   0     1848.95     1166.27    671.45 o 
   2  45   0      262.06      117.07    449.57 o 
   3  45   0        1.33      315.20    674.89 o 
 -17   0   1    76108.12    75275.75   3856.60 o 
 -15   0   1     1298.57     1280.75    739.86 o 
 -13   0   1    24710.16    25167.91   1478.28 o 
 -11   0   1   192991.02   192523.38   3570.94 o 
  -9   0   1      506.65      556.46    258.91 o 
  -7   0   1   171181.61   184038.95   3088.18 o 
  -5   0   1   446638.72   429513.72  13334.18 o 
  -3   0   1     9106.07     7171.16    519.32 o 
  -1   0   1    59772.96    62130.43   1647.11 o 
   1   0   1      793.44      360.53    112.24 o 
   3   0   1    25166.48    19994.02    907.77 o 
   5   0   1   339056.44   361350.69   5245.00 o 
   7   0   1    13179.38    12838.62    563.96 o 
   9   0   1    27689.66    25649.63    906.98 o 
  11   0   1   300757.44   313643.59   5196.39 o 
  13   0   1      351.51      578.85    606.73 o 
  15   0   1     1925.06     1415.02    774.50 o 
  17   0   1    94975.58    91949.14   3207.12 o 
 -17   1   1    16634.46    17280.21   2264.35 o 
 -16   1   1    21652.76    22276.23   1980.74 o 
 -15   1   1    24032.99    24848.24   1397.49 o 
 -14   1   1      134.11      167.27    292.07 o 
 -13   1   1     1762.53     1689.85    308.82 o 
 -12   1   1     1004.44      860.76    246.13 o 
 -11   1   1    52124.70    51191.49   1523.70 o 
 -10   1   1    53987.80    56274.04   1064.16 o 
  -9   1   1    14315.34    14183.47    492.38 o 
  -8   1   1     5548.11     7091.31    363.96 o 
  -7   1   1     2704.53     2561.69    224.00 o 
  -6   1   1     1605.14     1365.36    169.47 o 
  -5   1   1   124432.61   121410.90   1461.91 o 
  -4   1   1   633520.44   678245.56   7884.73 o 
  -3   1   1   109864.45   115271.37   2001.29 o 
  -2   1   1     5779.04     5429.13    396.16 o 
  -1   1   1     2432.17     1643.84     99.46 o 
   0   1   1       21.94        7.70      5.92 o 
   1   1   1     1515.27     1381.02    167.27 o 
   2   1   1      204.31      221.21    135.98 o 
   3   1   1    61487.26    65604.15   1350.85 o 
   4   1   1   232588.23   227243.55   3869.66 o 
   5   1   1     5101.34     4461.44    291.52 o 
   6   1   1    10214.39     8603.20    421.64 o 
   7   1   1    31964.64    33073.69    660.73 o 
   8   1   1    18708.48    18876.31    615.62 o 
   9   1   1    45089.68    46049.82    888.64 o 
  10   1   1    35817.73    35432.50    808.24 o 
  11   1   1        2.21      487.06    213.12 o 
  12   1   1    14229.44    14861.67    585.58 o 
  13   1   1     1399.14     1229.14    505.30 o 
  14   1   1      371.48       27.02    409.76 o 
  15   1   1     2370.96     2270.88    626.11 o 
  16   1   1     4538.48     3965.61    829.92 o 
  17   1   1       18.54     1068.58    541.72 o 
 -17   2   1       32.83     1324.58   1156.29 o 
 -16   2   1    13612.99    14573.75   1455.75 o 
 -15   2   1       85.87      279.27    450.98 o 
 -14   2   1       18.19      -11.28    298.43 o 
 -13   2   1     1991.70     2446.95    336.51 o 
 -12   2   1   160804.77   162936.91   2291.27 o 
 -11   2   1        2.16      258.09    196.32 o 
 -10   2   1    14418.30    13537.70    511.39 o 
  -9   2   1      783.22     1115.66    198.88 o 
  -8   2   1      902.12     1038.50    188.47 o 
  -7   2   1      503.11      467.30    134.05 o 
  -6   2   1   142845.97   135764.89   1655.60 o 
  -5   2   1    49606.57    51444.70    775.59 o 
  -4   2   1    41500.25    35414.27    869.49 o 
  -3   2   1     2903.95     1897.54    370.44 o 
  -2   2   1    22215.42    20165.14    446.92 o 
  -1   2   1       23.62       -6.69     53.94 o 
   0   2   1      147.60      -80.16     40.08 o 
   1   2   1     1149.13     1180.85     68.51 o 
   2   2   1        0.55     -192.85    105.77 o 
   3   2   1       15.10     -246.77    271.86 o 
   4   2   1   184802.28   175256.27   3099.07 o 
   5   2   1    21415.81    22458.20    573.56 o 
   6   2   1    57806.01    54398.59    845.44 o 
   7   2   1     4227.95     4500.15    281.38 o 
   8   2   1     2549.40     2548.67    241.25 o 
   9   2   1     1938.52     1750.00    234.38 o 
  10   2   1   132684.55   133754.84   1863.36 o 
  11   2   1     1491.33     2049.18    288.01 o 
  12   2   1    73706.04    71937.34   1323.83 o 
  13   2   1      197.14      218.21    275.18 o 
  14   2   1        0.95      184.82    460.30 o 
  15   2   1       35.19      758.34    493.80 o 
  16   2   1    30491.89    30342.95   1382.28 o 
  17   2   1       14.80      440.72    446.56 o 
 -17   3   1    20201.77    19855.84   2514.98 o 
 -16   3   1    30671.56    31214.42   2530.74 o 
 -15   3   1     4536.80     5332.24    683.56 o 
 -14   3   1     1082.92      739.84    361.57 o 
 -13   3   1       16.30       97.24    219.16 o 
 -12   3   1      152.74       61.09    265.26 o 
 -11   3   1    49496.93    50571.89   1048.73 o 
 -10   3   1    76905.03    79024.78   1313.62 o 
  -9   3   1    40908.47    41778.15    852.42 o 
  -8   3   1        1.45      136.11    128.79 o 
  -7   3   1     1109.91     1074.62    173.15 o 
  -6   3   1     7597.29     6790.58    289.35 o 
  -5   3   1   220999.66   219239.19   3095.32 o 
  -4   3   1   103068.69   110019.73   1559.91 o 
  -3   3   1     1962.30     2947.09    272.02 o 
  -2   3   1     1013.94      917.15    120.92 o 
  -1   3   1       17.55       79.79    145.65 o 
   0   3   1       13.18       45.28     40.86 o 
   1   3   1        3.18       12.51     40.88 o 
   2   3   1    41844.75    44952.49   1618.96 o 
   3   3   1     1454.58     1135.54    242.32 o 
   4   3   1     1546.11     2114.84    221.11 o 
   5   3   1     1922.43     1724.34    223.88 o 
   6   3   1    13292.31    10589.40    412.34 o 
   7   3   1     9204.22     9181.59    342.70 o 
   8   3   1     6806.79     7430.52    338.35 o 
   9   3   1    50791.05    49674.16    942.32 o 
  10   3   1    21867.15    21637.65    626.06 o 
  11   3   1        0.10      176.53    198.52 o 
  12   3   1    24739.10    24175.50   1428.60 o 
  13   3   1     1864.92     2037.08    402.01 o 
  14   3   1     4257.37     2999.43    665.29 o 
  15   3   1    12625.71    13014.11   1626.87 o 
  16   3   1     2848.28     2136.10    611.48 o 
  17   3   1       88.18     -158.12    481.01 o 
 -17   4   1    67886.20    75731.81   3999.29 o 
 -16   4   1     4176.06     5485.45   1336.39 o 
 -15   4   1      524.41      349.81    357.69 o 
 -14   4   1     1669.20     1583.36    369.77 o 
 -13   4   1     3664.16     4324.55    525.19 o 
 -12   4   1     6318.39     7268.41    613.00 o 
 -11   4   1   164003.81   164592.19   2247.64 o 
 -10   4   1     2191.70     2051.80    273.51 o 
  -9   4   1     2805.22     2578.12    282.37 o 
  -8   4   1     5978.30     6350.46    361.64 o 
  -7   4   1    43279.41    45220.00    805.73 o 
  -6   4   1     4575.11     5260.80    283.39 o 
  -5   4   1   285078.28   279950.72   2964.79 o 
  -4   4   1      730.73      591.21    139.73 o 
  -3   4   1       16.15     -205.74    102.87 o 
  -2   4   1    14176.85    13099.84    321.18 o 
  -1   4   1    26041.51    27048.96    538.78 o 
   0   4   1     8852.80    10043.96    395.29 o 
   1   4   1       26.37       12.59     50.52 o 
   2   4   1    12307.69     8687.49    327.47 o 
   3   4   1     3074.37     2513.14    351.00 o 
   4   4   1   126711.50   127283.23   1784.39 o 
   5   4   1   164811.19   169082.38   2336.08 o 
   6   4   1    18647.90    19944.55    459.40 o 
   7   4   1    11449.10    11110.52    374.04 o 
   8   4   1     2623.43     2400.75    234.44 o 
   9   4   1    15379.38    13831.86    479.18 o 
  10   4   1      188.19      282.39    178.55 o 
  11   4   1   149273.30   155217.38   2130.51 o 
  12   4   1     4322.31     5810.35    557.79 o 
  13   4   1      230.14       65.94    273.88 o 
  14   4   1        1.61     -411.17    376.56 o 
  15   4   1     6048.55     5224.82    707.44 o 
  16   4   1       75.90       49.47    486.65 o 
  17   4   1    44276.82    42882.83   1720.37 o 
 -17   5   1    12100.92    13597.40   1232.98 o 
 -16   5   1    12153.61    15438.01   2145.73 o 
 -15   5   1    32868.06    33846.59   1234.34 o 
 -14   5   1     9865.38     9181.90    674.49 o 
 -13   5   1     1647.24     1527.25    339.74 o 
 -12   5   1     1009.98     1451.66    284.30 o 
 -11   5   1    45561.54    45093.62    979.92 o 
 -10   5   1    36889.25    37373.45    840.94 o 
  -9   5   1    66672.95    70095.04   1167.42 o 
  -8   5   1     7197.60     6539.55    339.87 o 
  -7   5   1     1974.82     1891.26    208.28 o 
  -6   5   1      367.29      312.73    195.81 o 
  -5   5   1    56195.89    55315.61    752.77 o 
  -4   5   1    53209.86    55069.93    829.78 o 
  -3   5   1     1367.75     1621.21    213.41 o 
  -2   5   1    12565.16    11315.20    254.19 o 
  -1   5   1     4102.34     3902.66    214.02 o 
   0   5   1    14645.69    13462.13    520.55 o 
   1   5   1      112.25      149.14    127.87 o 
   2   5   1   196930.45   214131.14   2053.44 o 
   3   5   1    99664.49   105861.90   1224.76 o 
   4   5   1    88558.52    85720.06   1184.88 o 
   5   5   1      941.67      742.45    179.63 o 
   6   5   1    12226.94    13067.56    487.74 o 
   7   5   1    53259.80    52927.29    879.49 o 
   8   5   1    19006.73    21095.37    545.44 o 
   9   5   1    20585.65    20833.52    579.97 o 
  10   5   1    14070.84    14266.67    512.84 o 
  11   5   1       91.70      163.85    190.02 o 
  12   5   1     2425.64     2422.23    393.98 o 
  13   5   1     4173.99     3770.80    495.94 o 
  14   5   1    14497.85    12885.78    728.79 o 
  15   5   1     2002.83     1740.63    498.70 o 
  16   5   1     4913.67     4596.83    748.14 o 
  17   5   1      748.60     2999.72   1042.55 o 
 -17   6   1     5600.36     7027.84   1052.29 o 
 -16   6   1    12831.01    13574.72   1790.36 o 
 -15   6   1        7.73      378.88    414.31 o 
 -14   6   1     2229.09     2328.17    473.71 o 
 -13   6   1     9388.23    11285.88    979.28 o 
 -12   6   1   102431.12   105642.48   1556.82 o 
 -11   6   1     4481.31     3948.18    344.45 o 
 -10   6   1    26159.72    25817.23    915.83 o 
  -9   6   1      104.78      221.04    187.81 o 
  -8   6   1      577.53     1044.73    178.21 o 
  -7   6   1     5407.13     6812.23    296.27 o 
  -6   6   1    76489.74    76556.73    875.57 o 
  -5   6   1    19325.30    19507.31    358.62 o 
  -4   6   1    21620.78    20062.93    454.73 o 
  -3   6   1      596.82      722.58    152.10 o 
  -2   6   1     6358.61     5825.13    227.60 o 
  -1   6   1    11009.39    12306.21    684.71 o 
   0   6   1    37548.30    40176.42   1236.09 o 
   1   6   1    32508.90    30973.74   1018.18 o 
   2   6   1     2384.83     2226.22    138.69 o 
   3   6   1     5434.80     4949.48    251.09 o 
   4   6   1   124651.28   121290.99   1988.76 o 
   5   6   1     3135.26     3630.89    264.01 o 
   6   6   1    74026.23    71831.86   1295.40 o 
   7   6   1    26928.36    26438.91    579.47 o 
   8   6   1        5.02      -95.17    116.77 o 
   9   6   1        0.95      197.42    153.41 o 
  10   6   1    93486.48    91276.27   1431.88 o 
  11   6   1     4335.42     4825.94    501.83 o 
  12   6   1    51302.99    52118.93   1378.70 o 
  13   6   1     1098.30      811.04    304.47 o 
  14   6   1        8.74      -20.06    269.59 o 
  15   6   1      105.51      126.53    334.11 o 
  16   6   1    33859.61    31250.58   1417.76 o 
  17   6   1       71.68     2584.88    815.99 o 
 -17   7   1    13943.45    18074.33   2754.21 o 
 -16   7   1    30131.17    30808.62   1706.41 o 
 -15   7   1      353.47      566.81    766.10 o 
 -14   7   1    13197.39    12833.96    885.91 o 
 -13   7   1      651.94      881.32    353.31 o 
 -12   7   1     1589.61      592.84    274.47 o 
 -11   7   1    31803.61    31283.57    653.88 o 
 -10   7   1   106478.37   107797.72   1297.15 o 
  -9   7   1      407.16      393.76    141.97 o 
  -8   7   1      985.34      880.11    151.41 o 
  -7   7   1     2943.37     2556.73    189.08 o 
  -6   7   1    13570.88    12878.13    318.43 o 
  -5   7   1    52440.07    50559.04    630.83 o 
  -4   7   1     7405.74     8080.31    355.03 o 
  -3   7   1    17295.08    19346.94    355.38 o 
  -2   7   1       48.62       89.03    125.78 o 
  -1   7   1     4346.01     3984.32    162.53 o 
   0   7   1      373.48      701.85    275.89 o 
   1   7   1    16185.44    14453.50    471.26 o 
   2   7   1    12016.75    12371.33    384.14 o 
   3   7   1    17968.30    18218.06    360.28 o 
   4   7   1    42095.54    39700.56    814.17 o 
   5   7   1      744.70      607.70    157.39 o 
   6   7   1    36383.47    34256.50    730.83 o 
   7   7   1     1014.07     1649.80    160.85 o 
   8   7   1    48340.27    51302.50    902.56 o 
   9   7   1    18029.07    19582.10    553.37 o 
  10   7   1    13307.63    13202.35    495.17 o 
  11   7   1     6218.47     6195.16    492.62 o 
  12   7   1    21352.46    19512.64    757.75 o 
  13   7   1     6661.45     6942.23    574.93 o 
  14   7   1      554.44      522.93    273.35 o 
  15   7   1    14236.01    14996.52    962.72 o 
  16   7   1     5408.86     6539.26    874.85 o 
 -17   8   1    29923.69    27274.01   2582.06 o 
 -16   8   1     9431.87    14057.29   1803.51 o 
 -15   8   1        7.73      247.90    380.60 o 
 -14   8   1      928.34      455.73    422.73 o 
 -13   8   1      139.20      227.60    312.41 o 
 -12   8   1    11525.44    11943.15    742.00 o 
 -11   8   1   112587.42   110392.76   1361.87 o 
 -10   8   1    12110.15    12254.98    404.44 o 
  -9   8   1     2124.48     2361.45    219.37 o 
  -8   8   1      435.37      666.39    223.36 o 
  -7   8   1     1833.80     2439.12    190.83 o 
  -6   8   1      916.70     1430.61    144.37 o 
  -5   8   1    69027.46    67821.10   1206.36 o 
  -4   8   1      214.19      130.65     89.27 o 
  -3   8   1     2506.31     2501.06    144.54 o 
  -2   8   1      598.50      715.41    159.47 o 
  -1   8   1     8179.88     8135.94    332.40 o 
   0   8   1    25463.53    27995.01   1035.82 o 
   1   8   1     2712.02     2659.46    197.96 o 
   2   8   1     1232.80     1060.88    162.43 o 
   3   8   1     3617.76     3740.52    172.28 o 
   4   8   1    49802.34    51129.15    806.36 o 
   5   8   1    77157.13    76658.77   1756.58 o 
   6   8   1   167449.63   166681.45   1946.38 o 
   7   8   1     5734.79     5764.10    240.79 o 
   8   8   1     2741.01     2769.32    198.42 o 
   9   8   1      183.87      142.30    118.06 o 
  10   8   1     9828.80     9283.92    338.37 o 
  11   8   1   119871.50   125646.22   2062.63 o 
  12   8   1    39229.97    39965.54    977.61 o 
  13   8   1     1652.88     1640.09    332.81 o 
  14   8   1     1443.19     1816.36    356.05 o 
  15   8   1     5768.60     4939.30    689.58 o 
  16   8   1     1129.93     2455.21   1318.73 o 
 -17   9   1     1824.44     1246.12   1240.00 o 
 -16   9   1     3852.39     6769.97   1129.14 o 
 -15   9   1    21824.11    19843.10   1023.56 o 
 -14   9   1      440.46      423.39    356.47 o 
 -13   9   1       88.42      -25.51    311.08 o 
 -12   9   1      299.05      594.43    282.31 o 
 -11   9   1    23736.89    22335.48    575.87 o 
 -10   9   1     5017.26     5331.29    313.84 o 
  -9   9   1    57828.60    61788.74    869.18 o 
  -8   9   1      320.93      203.08    116.15 o 
  -7   9   1      196.88      199.63    114.47 o 
  -6   9   1     1749.17     1701.30    162.67 o 
  -5   9   1     1191.25     1267.16    135.16 o 
  -4   9   1    35069.75    40175.03    501.15 o 
  -3   9   1     2316.24     2484.37    210.20 o 
  -2   9   1    13809.80    13563.96    614.67 o 
  -1   9   1      819.43      748.01    197.12 o 
   0   9   1      760.75      784.61    172.33 o 
   1   9   1    21374.48    20349.07    592.50 o 
   2   9   1    58379.24    61308.24    848.89 o 
   3   9   1     5967.85     6236.39    176.80 o 
   4   9   1     2577.85     2850.73    172.97 o 
   5   9   1      253.89      101.00     90.64 o 
   6   9   1     4988.68     5005.65    302.88 o 
   7   9   1    97658.87    96304.78   1007.47 o 
   8   9   1     7264.14     6930.88    259.15 o 
   9   9   1       11.49       69.02    112.35 o 
  10   9   1     1017.88     1324.65    270.80 o 
  11   9   1      724.12      871.15    329.75 o 
  12   9   1     8149.63     7754.13    527.18 o 
  13   9   1     9014.84     9914.95    611.19 o 
  14   9   1    18181.30    17941.59    738.02 o 
  15   9   1     1599.67     1749.61    391.15 o 
  16   9   1     3042.72     4468.86    811.97 o 
 -16  10   1     4144.39     3516.23   1179.65 o 
 -15  10   1     1155.25     2653.94   1037.30 o 
 -14  10   1     1529.95     1241.86    554.56 o 
 -13  10   1    13684.13    14001.15    852.17 o 
 -12  10   1    34717.83    34997.75   1117.24 o 
 -11  10   1    12705.69    12757.57    508.83 o 
 -10  10   1     5102.07     4904.62    352.91 o 
  -9  10   1      355.47      679.13    159.24 o 
  -8  10   1     5227.71     5568.07    282.05 o 
  -7  10   1    49597.55    50978.88    820.65 o 
  -6  10   1    14654.48    14263.77    323.68 o 
  -5  10   1     1056.12     1116.93    115.58 o 
  -4  10   1      141.60      141.12     81.41 o 
  -3  10   1     3828.44     4264.33    207.80 o 
  -2  10   1    15883.00    16292.27    291.02 o 
  -1  10   1    55456.55    59187.29    786.64 o 
   0  10   1     1812.02     2028.41    159.61 o 
   1  10   1    86530.57    84959.07   1069.43 o 
   2  10   1      562.31      511.20    139.77 o 
   3  10   1      969.08      883.67    100.60 o 
   4  10   1       10.63      156.79    100.40 o 
   5  10   1    50232.30    49700.14    721.49 o 
   6  10   1    21423.31    21404.76    365.11 o 
   7  10   1    47607.89    44548.93    596.17 o 
   8  10   1      422.06      512.57    117.58 o 
   9  10   1       53.67      309.03    116.85 o 
  10  10   1     5107.10     4555.67    381.40 o 
  11  10   1    12556.02    13550.71    578.18 o 
  12  10   1     7435.05     8943.53    569.76 o 
  13  10   1     4422.67     3286.04    398.92 o 
  14  10   1      212.77       87.12    243.58 o 
  15  10   1        0.18      866.56    339.19 o 
  16  10   1    13180.29    16313.39   1280.52 o 
 -16  11   1    33783.55    32762.46   2107.67 o 
 -15  11   1      118.95     1095.85    503.56 o 
 -14  11   1     2333.63     1997.36    460.92 o 
 -13  11   1     1066.90      824.64    344.93 o 
 -12  11   1      817.42      703.62    262.35 o 
 -11  11   1     4155.57     4688.88    544.28 o 
 -10  11   1    52856.23    52966.75    814.24 o 
  -9  11   1     2478.22     2930.67    274.96 o 
  -8  11   1     1590.86     1799.87    179.80 o 
  -7  11   1      965.97      999.59    135.90 o 
  -6  11   1     2339.76     2239.78    140.25 o 
  -5  11   1        8.21        9.54     86.85 o 
  -4  11   1    28580.86    32396.92    505.61 o 
  -3  11   1       29.32        5.98     67.26 o 
  -2  11   1     8917.97     8729.00    222.83 o 
  -1  11   1     2421.13     2539.45    187.80 o 
   0  11   1       17.24       -3.34    102.46 o 
   1  11   1    25330.97    24665.22    504.80 o 
   2  11   1    26744.22    25673.11    501.13 o 
   3  11   1     2341.85     3074.97    169.40 o 
   4  11   1     9305.82     8672.54    260.84 o 
   5  11   1      181.53      239.15    109.54 o 
   6  11   1    12146.75    10798.43    478.35 o 
   7  11   1    31208.52    29276.06    455.56 o 
   8  11   1    64898.18    67736.20    811.53 o 
   9  11   1      266.79      181.45    112.25 o 
  10  11   1     4938.74     4788.60    398.83 o 
  11  11   1     6600.29     6864.38    482.33 o 
  12  11   1    15326.39    15424.04    644.84 o 
  13  11   1    10071.17    10477.29    632.40 o 
  14  11   1     8731.85     9880.53    745.53 o 
  15  11   1    11880.17    12694.11   1098.45 o 
  16  11   1     6927.23     5725.83   1532.15 o 
 -16  12   1    11776.56    11220.08   2185.50 o 
 -15  12   1      178.24     -438.03    405.01 o 
 -14  12   1     1314.45     1009.53    648.78 o 
 -13  12   1      709.13      263.55    327.66 o 
 -12  12   1     8569.62    10178.51    707.01 o 
 -11  12   1    26196.45    25979.25    820.15 o 
 -10  12   1    15444.56    15379.24    423.86 o 
  -9  12   1      366.26      162.11    124.93 o 
  -8  12   1     2875.11     3042.75    215.75 o 
  -7  12   1     3832.47     4889.63    321.61 o 
  -6  12   1     1153.35     1462.51    144.28 o 
  -5  12   1    21595.12    20976.74    370.00 o 
  -4  12   1     3134.31     2993.71    173.46 o 
  -3  12   1     3265.45     3416.53    170.58 o 
  -2  12   1    50286.89    50002.35    628.17 o 
  -1  12   1     3161.01     3503.19    204.85 o 
   0  12   1    41987.70    42785.98    579.84 o 
   1  12   1     5804.60     5709.98    207.47 o 
   2  12   1      544.23      213.65    166.80 o 
   3  12   1     7988.75     8492.26    321.02 o 
   4  12   1    10478.09    11705.35    256.96 o 
   5  12   1    58775.09    65249.04    836.49 o 
   6  12   1   132103.13   135683.45   1359.09 o 
   7  12   1     3187.11     3352.58    192.16 o 
   8  12   1       25.89      190.27    132.86 o 
   9  12   1       52.84     -151.28    217.44 o 
  10  12   1      230.65      420.93    209.68 o 
  11  12   1    12379.83    13311.88    568.05 o 
  12  12   1    45538.83    45273.67   1057.74 o 
  13  12   1      170.83      533.30    234.14 o 
  14  12   1      516.85     1062.62    499.39 o 
  15  12   1     1740.69     1927.59   1374.05 o 
  16  12   1      940.99     1597.12   1118.94 o 
 -16  13   1      127.69      647.72    548.12 o 
 -15  13   1     9570.17     9708.12   2164.27 o 
 -14  13   1     2119.94     2509.86    613.02 o 
 -13  13   1       26.56       52.03    328.26 o 
 -12  13   1      145.71      459.92    425.50 o 
 -11  13   1     1895.70     1998.15    316.41 o 
 -10  13   1      735.76      964.20    173.00 o 
  -9  13   1     2236.15     2329.32    202.95 o 
  -8  13   1     7595.40     7143.33    329.89 o 
  -7  13   1      421.49      526.81    121.61 o 
  -6  13   1      831.96      619.97    121.95 o 
  -5  13   1     2413.37     3273.16    198.97 o 
  -4  13   1     4515.77     4544.09    162.22 o 
  -3  13   1    30274.40    31470.37    595.24 o 
  -2  13   1    30377.82    30364.90    460.97 o 
  -1  13   1      115.22       40.12    107.63 o 
   0  13   1     1240.31     1244.65    142.31 o 
   1  13   1    43069.54    42804.20    667.66 o 
   2  13   1   111693.81   115325.05   1235.35 o 
   3  13   1    20473.53    20956.63    393.27 o 
   4  13   1     2109.86     2359.87    142.78 o 
   5  13   1     5684.59     5352.85    214.78 o 
   6  13   1     6112.63     5565.90    219.24 o 
   7  13   1    42274.24    41329.22    606.41 o 
   8  13   1    21275.36    21039.38    473.79 o 
   9  13   1        9.21     -159.74    160.43 o 
  10  13   1    21453.73    19981.37    680.38 o 
  11  13   1     2788.97     2669.93    343.64 o 
  12  13   1    20518.99    18856.10    964.43 o 
  13  13   1     9732.88    10000.28   1008.69 o 
  14  13   1     8498.42    10086.37    731.88 o 
  15  13   1     1937.79     1640.16    612.43 o 
  16  13   1     2884.63     3649.81    751.01 o 
 -16  14   1      858.80     1332.07    957.85 o 
 -15  14   1      201.61      400.18    481.17 o 
 -14  14   1      352.10      356.20    512.61 o 
 -13  14   1      474.05      328.31    465.62 o 
 -12  14   1     3593.95     4026.58    530.34 o 
 -11  14   1     6377.98     6641.52    499.24 o 
 -10  14   1     8114.04     7781.37    515.07 o 
  -9  14   1      803.70      597.54    183.68 o 
  -8  14   1      333.95      298.03    228.18 o 
  -7  14   1    10637.00    10488.39    299.58 o 
  -6  14   1     6880.03     6202.82    266.93 o 
  -5  14   1     1221.42     1232.16    145.50 o 
  -4  14   1     6071.02     5728.85    189.02 o 
  -3  14   1     8232.06     8001.31    393.73 o 
  -2  14   1     4058.41     4382.23    195.65 o 
  -1  14   1      306.68      131.01    110.39 o 
   0  14   1      748.67      874.40    178.66 o 
   1  14   1   104724.00   101740.37   1125.95 o 
   2  14   1    11183.12    12107.80    351.07 o 
   3  14   1    33931.55    33391.19    660.51 o 
   4  14   1     8685.09     9706.60    244.97 o 
   5  14   1    17767.39    17373.22    392.41 o 
   6  14   1      983.22     1074.75    168.20 o 
   7  14   1    97298.20    90890.32   1041.20 o 
   8  14   1     5153.79     4870.02    269.25 o 
   9  14   1      747.88      547.10    208.36 o 
  10  14   1     4045.56     3780.73    366.38 o 
  11  14   1    46945.30    47143.48   1611.70 o 
  12  14   1     1035.49     1469.57    337.45 o 
  13  14   1     8271.55     7557.88    691.89 o 
  14  14   1       96.33     -147.23    401.82 o 
  15  14   1       14.32     -198.54    770.02 o 
  16  14   1     3282.49     3192.40   1490.40 o 
 -16  15   1     6839.20     7042.85   1168.71 o 
 -15  15   1     9346.88    10550.47   1114.48 o 
 -14  15   1      130.45      560.42    498.48 o 
 -13  15   1      795.57      422.51    463.06 o 
 -12  15   1        1.31      235.86    407.14 o 
 -11  15   1       36.09      344.09    243.56 o 
 -10  15   1     2968.93     2994.64    352.36 o 
  -9  15   1     7037.17     6958.13    352.40 o 
  -8  15   1     7371.83     6859.79    327.42 o 
  -7  15   1     7870.01     7350.22    272.41 o 
  -6  15   1     1205.15     1210.15    166.92 o 
  -5  15   1      342.01      471.15    121.72 o 
  -4  15   1     7440.59     7526.56    218.21 o 
  -3  15   1     5374.64     6036.74    380.49 o 
  -2  15   1     7842.58     7595.39    239.46 o 
  -1  15   1     1363.54     1656.34    178.01 o 
   0  15   1      900.55      930.98    146.86 o 
   1  15   1    37626.10    36782.46    638.04 o 
   2  15   1    67785.62    65091.81    821.39 o 
   3  15   1     2209.95     1968.71    169.39 o 
   4  15   1    21499.60    24188.26    399.97 o 
   5  15   1     4779.36     5248.46    412.11 o 
   6  15   1     2199.44     1893.39    160.39 o 
   7  15   1   113162.83   111318.71   1218.16 o 
   8  15   1    11977.88    13030.91    530.02 o 
   9  15   1       70.87     -121.96    282.45 o 
  10  15   1     4259.52     4048.20    401.77 o 
  11  15   1     6301.17     5933.82    492.83 o 
  12  15   1     4884.11     5313.12    584.15 o 
  13  15   1    23084.95    23855.71   1346.61 o 
  14  15   1     4762.61     4262.75    729.53 o 
  15  15   1      911.08      697.23    494.17 o 
  16  15   1     3925.68     2950.67    730.88 o 
 -16  16   1     3339.85     4426.55    844.50 o 
 -15  16   1        2.74     -196.20    468.58 o 
 -14  16   1      333.32      790.41    502.41 o 
 -13  16   1     1364.44     1541.48    529.55 o 
 -12  16   1    17440.94    17705.12   1113.09 o 
 -11  16   1     8318.45     8541.72    623.50 o 
 -10  16   1     3062.81     3158.19    537.76 o 
  -9  16   1     1048.13      968.71    183.95 o 
  -8  16   1     8551.47     7641.16    339.56 o 
  -7  16   1     1043.35     1405.04    185.98 o 
  -6  16   1     7480.95     8414.46    306.00 o 
  -5  16   1        0.96       64.50    110.86 o 
  -4  16   1     1267.19     1605.80    134.21 o 
  -3  16   1     9333.67     9242.06    276.50 o 
  -2  16   1     4310.88     3683.03    198.02 o 
  -1  16   1     1307.56     1700.97    236.23 o 
   0  16   1     9993.57     8350.14    284.42 o 
   1  16   1       20.00      510.03    135.70 o 
   2  16   1       74.96      191.58    109.10 o 
   3  16   1     1178.10      865.25    154.76 o 
   4  16   1    15422.88    15926.71    328.53 o 
   5  16   1      607.99      538.28    139.55 o 
   6  16   1    69555.77    69462.20    954.88 o 
   7  16   1     3846.97     3926.03    226.38 o 
   8  16   1      761.46      650.31    388.10 o 
   9  16   1        1.79       17.36    178.43 o 
  10  16   1     1960.36     2122.18    325.66 o 
  11  16   1     8300.97     8513.77    545.46 o 
  12  16   1    12584.37    13293.06   1171.06 o 
  13  16   1     4286.47     6037.09    819.41 o 
  14  16   1      242.19       17.54    445.68 o 
  15  16   1      159.11      674.92    747.12 o 
  16  16   1      108.36     -530.88    474.25 o 
 -16  17   1     1895.56     1794.12    698.34 o 
 -15  17   1     3046.62     3046.15    743.04 o 
 -14  17   1        0.70      688.43    529.07 o 
 -13  17   1       82.30     -501.48    345.94 o 
 -12  17   1      874.74       94.60    421.25 o 
 -11  17   1     2552.26     1745.85    495.71 o 
 -10  17   1    20317.21    20816.57    825.81 o 
  -9  17   1       47.58        6.12    145.06 o 
  -8  17   1    25119.13    25315.24    565.92 o 
  -7  17   1     1602.08     1611.61    197.50 o 
  -6  17   1     1453.33     1301.55    217.47 o 
  -5  17   1    17508.54    18356.35    419.28 o 
  -4  17   1     5907.41     6354.20    215.88 o 
  -3  17   1    29802.51    30172.13    506.38 o 
  -2  17   1       89.12       32.18    111.05 o 
  -1  17   1     7051.25     7803.72    305.15 o 
   0  17   1     5739.22     6188.86    263.18 o 
   1  17   1    86081.05    86544.89   1048.87 o 
   2  17   1    30016.19    27140.15    493.92 o 
   3  17   1    12593.87    11089.96    320.92 o 
   4  17   1      133.77      358.72    100.70 o 
   5  17   1      125.12       35.66     88.43 o 
   6  17   1    18428.28    17083.42    422.44 o 
   7  17   1    16227.07    16031.04    646.86 o 
   8  17   1    59255.58    59266.54   1167.91 o 
   9  17   1      492.37      685.89    237.43 o 
  10  17   1      345.59      412.66    238.68 o 
  11  17   1     3576.64     4296.51    502.89 o 
  12  17   1    22539.05    21192.96   1192.02 o 
  13  17   1     2477.34     1386.96    547.22 o 
  14  17   1     6502.03     6350.17    872.67 o 
  15  17   1        4.22       31.07    475.69 o 
 -15  18   1     3173.69     2304.81    687.22 o 
 -14  18   1      400.23     -292.24    393.71 o 
 -13  18   1      137.36       94.44    384.11 o 
 -12  18   1     9028.58    10287.72   1013.82 o 
 -11  18   1    22998.27    24954.94   1228.35 o 
 -10  18   1        3.65      245.69    346.29 o 
  -9  18   1     1568.75     1188.42    302.15 o 
  -8  18   1     3622.45     3913.23    279.17 o 
  -7  18   1    32147.45    32541.44    620.81 o 
  -6  18   1     1338.84     1544.43    188.53 o 
  -5  18   1      576.60      771.38    113.43 o 
  -4  18   1      133.94      127.43    156.98 o 
  -3  18   1     7994.91     7249.21    302.45 o 
  -2  18   1     8297.21     7894.78    324.13 o 
  -1  18   1    12965.63    14017.64    402.81 o 
   0  18   1     2699.58     2751.89    219.27 o 
   1  18   1    48272.91    47537.89    708.92 o 
   2  18   1     8888.68     9153.23    326.33 o 
   3  18   1    15222.53    14115.69    369.33 o 
   4  18   1    20404.04    20752.03    450.70 o 
   5  18   1    22174.69    23609.79    418.61 o 
   6  18   1     4483.15     4871.19    305.75 o 
   7  18   1    30088.78    29024.21    585.54 o 
   8  18   1      284.66      503.92    225.34 o 
   9  18   1     9927.54     9985.97    727.62 o 
  10  18   1     9215.05    10575.48    744.33 o 
  11  18   1    23773.28    24690.42   1233.92 o 
  12  18   1       67.53      514.53    446.84 o 
  13  18   1     3582.45     3841.57    826.99 o 
  14  18   1      440.62      489.02    985.92 o 
  15  18   1      206.50      266.09    486.25 o 
 -15  19   1    12472.48    10671.34   1164.98 o 
 -14  19   1      756.35      696.30    518.07 o 
 -13  19   1    10816.38     9096.25    974.76 o 
 -12  19   1      820.50      376.78    532.30 o 
 -11  19   1     8686.11     8064.25   1406.06 o 
 -10  19   1     2233.72     1638.39    485.83 o 
  -9  19   1    12231.92    12393.14    888.33 o 
  -8  19   1     7919.43     7810.53    345.43 o 
  -7  19   1     2593.81     2604.43    226.84 o 
  -6  19   1     3788.07     3959.33    260.06 o 
  -5  19   1       51.45      183.44    122.82 o 
  -4  19   1    34285.44    35642.34    521.07 o 
  -3  19   1     3664.11     4186.26    230.43 o 
  -2  19   1     6078.35     5062.74    285.52 o 
  -1  19   1      282.00      173.00    135.86 o 
   0  19   1     1466.67     1067.37    188.77 o 
   1  19   1    73445.93    73734.01    970.78 o 
   2  19   1    95765.42    96090.45   1312.42 o 
   3  19   1    12767.96    13243.29    362.89 o 
   4  19   1      818.02      302.00    141.04 o 
   5  19   1     2402.34     2628.13    181.57 o 
   6  19   1     1191.83     1475.27    180.62 o 
   7  19   1    78045.53    78538.32   1096.48 o 
   8  19   1    10452.50    10747.69    534.93 o 
   9  19   1     1948.22     2326.41    335.94 o 
  10  19   1     5381.08     4595.91   1094.07 o 
  11  19   1     4553.34     5098.41    727.64 o 
  12  19   1     4658.34     4688.35    747.21 o 
  13  19   1    19417.83    19163.90   2606.67 o 
  14  19   1      264.43      270.59    484.40 o 
  15  19   1      277.50      487.28    507.04 o 
 -15  20   1      284.05       65.04    519.58 o 
 -14  20   1      688.79     1490.55    587.06 o 
 -13  20   1      981.66      622.77    517.87 o 
 -12  20   1      273.52      672.20    453.56 o 
 -11  20   1    16373.88    15126.26   1051.93 o 
 -10  20   1     8031.71     7921.56    952.16 o 
  -9  20   1    16994.84    18426.60   1041.18 o 
  -8  20   1        9.18      393.95    281.94 o 
  -7  20   1      282.01      213.38    162.56 o 
  -6  20   1     9818.94    10545.79    365.17 o 
  -5  20   1    10115.74    10332.60    280.48 o 
  -4  20   1     1385.65     1211.80    164.82 o 
  -3  20   1    14110.64    14330.83    367.66 o 
  -2  20   1     1990.20     1293.98    194.30 o 
  -1  20   1    17387.13    17635.91    486.98 o 
   0  20   1     4402.42     3837.11    317.78 o 
   1  20   1     8549.91    10894.65    349.46 o 
   2  20   1     2292.20     2931.44    223.50 o 
   3  20   1     5190.41     5726.58    339.25 o 
   4  20   1     1294.89     1141.70    168.72 o 
   5  20   1    36439.16    38091.02    576.72 o 
   6  20   1    26776.24    27590.22    577.02 o 
   7  20   1     7710.78     7306.43    462.66 o 
   8  20   1      662.67      852.08    270.90 o 
   9  20   1        7.60      155.30    280.79 o 
  10  20   1     3370.14     2765.00    819.19 o 
  11  20   1    28034.86    27858.34   1330.23 o 
  12  20   1     3582.28     3135.76    655.63 o 
  13  20   1     2702.67     2876.67    830.68 o 
  14  20   1      392.69      648.35    517.20 o 
  15  20   1       56.31       29.81    494.93 o 
 -15  21   1       10.00      448.36    499.89 o 
 -14  21   1     1716.56     1597.29    985.88 o 
 -13  21   1       35.38     -687.42    343.71 o 
 -12  21   1     9939.27     8499.63   2010.00 o 
 -11  21   1    14477.70    13238.29   1097.76 o 
 -10  21   1    28620.27    28370.73   1275.48 o 
  -9  21   1    12746.89    12485.08    997.56 o 
  -8  21   1     5034.74     5860.99    407.96 o 
  -7  21   1    12375.42    12390.36    454.80 o 
  -6  21   1     6358.38     6815.63    397.66 o 
  -5  21   1    74953.41    75958.59   1022.30 o 
  -4  21   1     3200.35     4151.21    250.08 o 
  -3  21   1    12675.99    12289.70    422.92 o 
  -2  21   1     1537.81     1124.68    210.21 o 
  -1  21   1     3904.22     3868.38    291.58 o 
   0  21   1    21148.30    19993.38    530.82 o 
   1  21   1    49198.73    49435.66    776.73 o 
   2  21   1    64940.79    66296.92    931.92 o 
   3  21   1    38536.12    38875.36    666.44 o 
   4  21   1     1316.79     1258.42    306.79 o 
   5  21   1      327.56      195.26    224.12 o 
   6  21   1    42816.23    42871.48    749.91 o 
   7  21   1    17448.53    17445.77    626.12 o 
   8  21   1    22542.93    22831.10    865.21 o 
   9  21   1     1875.13     1902.65    482.10 o 
  10  21   1     8198.02     7999.71    834.25 o 
  11  21   1     2496.76     3523.29    663.11 o 
  12  21   1    37527.90    32971.78   1504.21 o 
  13  21   1      537.98      814.10    543.26 o 
  14  21   1     2221.77     2163.84   1098.31 o 
  15  21   1       32.32      -52.70    506.41 o 
 -15  22   1     5712.04     6990.49   1016.66 o 
 -14  22   1     3627.52     3499.67    745.12 o 
 -13  22   1        6.07     -860.31    531.64 o 
 -12  22   1    21567.06    19770.94   1203.91 o 
 -11  22   1     5169.05     6487.47    816.04 o 
 -10  22   1     7810.23     8552.58    879.71 o 
  -9  22   1     7626.66     8530.08   1032.39 o 
  -8  22   1    17661.21    17205.73   1011.87 o 
  -7  22   1    35916.79    37490.03    920.09 o 
  -6  22   1    18635.71    20375.90    625.08 o 
  -5  22   1      532.54     1197.25    207.05 o 
  -4  22   1     1402.71     1359.26    220.10 o 
  -3  22   1      266.62      303.25    183.29 o 
  -2  22   1     9899.40     9601.06    424.66 o 
  -1  22   1    26930.34    28684.54    649.92 o 
   0  22   1     2268.32     3178.33    281.55 o 
   1  22   1     8549.57     8805.59    344.24 o 
   2  22   1     2829.48     3135.37    249.87 o 
   3  22   1    24207.17    24371.84    526.69 o 
   4  22   1    47411.69    46906.61    763.81 o 
   5  22   1     3290.94     3562.63    266.65 o 
   6  22   1     7766.02     9026.81    369.99 o 
   7  22   1     3151.54     2483.08    391.86 o 
   8  22   1     4076.34     4122.42    489.89 o 
   9  22   1     6479.15     5196.83    701.84 o 
  10  22   1    16309.82    16442.69   1019.69 o 
  11  22   1      352.71     -116.44    331.76 o 
  12  22   1     2519.79     3238.22    667.38 o 
  13  22   1      153.12      -49.73    524.27 o 
  14  22   1     2795.29     2321.06    675.76 o 
  15  22   1      259.55      -94.77    557.73 o 
 -15  23   1     7636.61     6920.23   1299.30 o 
 -14  23   1        9.29     -177.52    471.28 o 
 -13  23   1    10866.89     9880.28   1432.38 o 
 -12  23   1     1265.09      224.98    492.38 o 
 -11  23   1     3026.70     3146.51    980.50 o 
 -10  23   1    13737.43    13119.46   1064.51 o 
  -9  23   1     1293.62     1492.95    476.00 o 
  -8  23   1    11158.51    10707.46   2047.92 o 
  -7  23   1    38866.91    37564.39    931.47 o 
  -6  23   1     9045.94     9199.54    508.11 o 
  -5  23   1      425.57      606.83    197.51 o 
  -4  23   1    70050.61    70927.13   1125.11 o 
  -3  23   1    15800.72    15753.59    496.78 o 
  -2  23   1    38599.19    36940.77    753.22 o 
  -1  23   1    46904.86    44952.25    845.48 o 
   0  23   1     8972.32     8822.49    402.32 o 
   1  23   1    59511.35    59280.32    907.82 o 
   2  23   1    22071.21    21933.99    521.63 o 
   3  23   1     3173.90     3913.37    278.67 o 
   4  23   1    38047.89    38008.66    691.81 o 
   5  23   1    20580.00    19911.33    498.40 o 
   6  23   1      390.13      433.83    166.00 o 
   7  23   1    78236.23    77623.69   2812.10 o 
   8  23   1    20620.01    20540.14   1391.49 o 
   9  23   1     1411.70     1141.34    448.99 o 
  10  23   1       68.91      -85.39    385.92 o 
  11  23   1     3052.44     2468.35    632.61 o 
  12  23   1     7012.60     6569.36   1139.90 o 
  13  23   1    15631.08    15380.93   1291.58 o 
  14  23   1        0.72      -20.68    494.57 o 
 -14  24   1     3458.76     2761.19    703.15 o 
 -13  24   1     4495.35     4735.44    817.71 o 
 -12  24   1      521.00     -491.62    417.14 o 
 -11  24   1    32036.65    31464.93   1774.91 o 
 -10  24   1       12.91     -171.72    338.35 o 
  -9  24   1     2010.63     1807.65    541.99 o 
  -8  24   1      626.87      303.54    381.49 o 
  -7  24   1     7340.75     7907.90    477.68 o 
  -6  24   1      202.79      300.91    172.09 o 
  -5  24   1    14629.74    14645.56    511.78 o 
  -4  24   1      224.67      223.30    171.34 o 
  -3  24   1     1639.13     1700.83    255.49 o 
  -2  24   1    11102.27    11376.57    447.12 o 
  -1  24   1      452.97     1090.38    205.03 o 
   0  24   1       10.55      440.15    200.20 o 
   1  24   1      547.79     1362.41    290.71 o 
   2  24   1     9028.37     9728.96    418.23 o 
   3  24   1     5694.07     5404.08    322.13 o 
   4  24   1     6913.63     7726.55    362.46 o 
   5  24   1    49757.68    49105.47    925.67 o 
   6  24   1     2067.38     2788.41    283.20 o 
   7  24   1        1.65      -44.15    285.72 o 
   8  24   1     7592.90     7201.75    769.92 o 
   9  24   1      903.78      972.70    430.88 o 
  10  24   1       46.02      -82.29    646.65 o 
  11  24   1    26356.66    26946.71   1415.70 o 
  12  24   1     1892.16     1774.91    594.85 o 
  13  24   1      508.57     -334.62    446.37 o 
  14  24   1      542.35      322.62    529.88 o 
 -14  25   1     2666.38     2432.70    739.47 o 
 -13  25   1      323.48       51.38    461.33 o 
 -12  25   1    11103.31    11165.69   1101.98 o 
 -11  25   1    18021.50    17528.03   1734.20 o 
 -10  25   1    15740.49    15914.95   1086.57 o 
  -9  25   1     2501.19     3254.53    620.50 o 
  -8  25   1    18576.52    19020.16   1312.34 o 
  -7  25   1     6581.24     6779.68    571.81 o 
  -6  25   1    17911.14    17737.17    981.78 o 
  -5  25   1    71285.72    70919.24   1175.31 o 
  -4  25   1     3795.85     4764.41    365.56 o 
  -3  25   1    13187.38    14419.18    636.00 o 
  -2  25   1    26173.75    28060.15    981.33 o 
  -1  25   1    17618.79    16552.61    494.46 o 
   0  25   1    55454.80    54878.84    994.19 o 
   1  25   1    74901.27    75888.98   1515.29 o 
   2  25   1    31115.91    32446.04    666.20 o 
   3  25   1    20195.47    21072.41    533.75 o 
   4  25   1      486.00      536.72    174.47 o 
   5  25   1      162.82      598.42    179.24 o 
   6  25   1    61946.75    61225.05   1089.10 o 
   7  25   1     4966.79     4676.82    658.18 o 
   8  25   1    15892.53    15069.12   1292.90 o 
   9  25   1     4033.64     3319.34   1196.03 o 
  10  25   1    17166.77    16419.81   1062.59 o 
  11  25   1     1804.11     1980.86    609.66 o 
  12  25   1    20254.07    17987.07   1259.42 o 
  13  25   1     1252.16     1493.54    617.57 o 
  14  25   1      131.11       47.20    538.31 o 
 -14  26   1     8304.92     7223.40   1478.57 o 
 -13  26   1     1572.31      460.81    580.79 o 
 -12  26   1    44240.43    42431.98   1754.27 o 
 -11  26   1      275.14      -96.10    439.70 o 
 -10  26   1     1799.16     1883.70    589.86 o 
  -9  26   1     4516.40     4584.09    692.85 o 
  -8  26   1    12781.21    12590.82   1008.59 o 
  -7  26   1     7731.35     9911.12   1037.99 o 
  -6  26   1    37114.79    37546.42   1293.52 o 
  -5  26   1     1614.01     1904.13    485.98 o 
  -4  26   1     1049.73     1326.93    334.18 o 
  -3  26   1     1573.88     2294.19    288.84 o 
  -2  26   1    25874.66    26298.99    680.97 o 
  -1  26   1    41596.09    43527.27    881.41 o 
   0  26   1     3883.47     5180.90    351.61 o 
   1  26   1     1252.92     1757.29    262.36 o 
   2  26   1     1033.01     1024.53    234.08 o 
   3  26   1    27504.67    26730.29    713.12 o 
   4  26   1    39071.78    38563.21    834.89 o 
   5  26   1     1295.58     2128.14    277.31 o 
   6  26   1    16179.52    16939.60    758.63 o 
   7  26   1       76.15       26.91    347.27 o 
   8  26   1    10048.22     9356.77   1099.53 o 
   9  26   1     7921.02     8039.42   1025.46 o 
  10  26   1    32125.25    31367.64   3421.38 o 
  11  26   1       97.86      634.67    518.20 o 
  12  26   1     3848.06     3589.74    746.73 o 
  13  26   1      866.37      511.49    582.55 o 
  14  26   1      413.01      123.44    668.76 o 
 -14  27   1     1608.01      987.21    906.49 o 
 -13  27   1    21539.45    19897.12   1347.23 o 
 -12  27   1     3961.05     3408.28   1450.56 o 
 -11  27   1     2017.02     1871.28    656.50 o 
 -10  27   1    15460.20    14872.18   1243.21 o 
  -9  27   1     1235.34     1531.94    511.00 o 
  -8  27   1     2005.94     2349.20    587.01 o 
  -7  27   1    64556.45    60738.67   1796.53 o 
  -6  27   1    16228.24    15168.32    607.84 o 
  -5  27   1     9276.85    10243.37    562.70 o 
  -4  27   1    50369.57    50456.34    987.64 o 
  -3  27   1      175.81      303.14    208.83 o 
  -2  27   1    12060.24    13214.20    515.72 o 
  -1  27   1    97396.05    98880.09   1484.89 o 
   0  27   1    22870.68    23240.29    599.56 o 
   1  27   1    37713.37    37406.24    833.14 o 
   2  27   1     3246.16     4156.96    357.61 o 
   3  27   1     1250.62     2052.97    308.88 o 
   4  27   1     8036.33     9285.47    540.43 o 
   5  27   1    37873.04    37932.73    846.86 o 
   6  27   1      208.05      401.12    283.19 o 
   7  27   1    45288.89    46979.64   1597.45 o 
   8  27   1      527.68      653.94    436.95 o 
   9  27   1    10964.75    11826.26   1050.98 o 
  10  27   1     5944.11     6760.86   1378.93 o 
  11  27   1    14513.68    13301.60   1261.46 o 
  12  27   1     4514.19     3299.98    733.06 o 
  13  27   1     9464.33    10628.44   1146.87 o 
 -13  28   1     1450.83     1337.81    637.15 o 
 -12  28   1     4346.53     4587.53   1258.11 o 
 -11  28   1    32489.72    34450.46   1576.45 o 
 -10  28   1      168.86       33.84    429.70 o 
  -9  28   1     3052.56     3831.86    678.73 o 
  -8  28   1     3589.42     3636.11    630.24 o 
  -7  28   1     1429.86     1718.63    462.32 o 
  -6  28   1     3739.18     5364.88    456.71 o 
  -5  28   1    17792.95    19048.49    703.08 o 
  -4  28   1     3221.50     2957.42    332.28 o 
  -3  28   1     1344.22     1826.98    301.03 o 
  -2  28   1      426.83      505.54    208.56 o 
  -1  28   1    13292.84    17383.26    754.43 o 
   0  28   1     4138.00     5874.32    389.85 o 
   1  28   1      590.61     1072.95    261.54 o 
   2  28   1    17147.97    17632.97    593.69 o 
   3  28   1      831.70      903.88    285.66 o 
   4  28   1       11.07      -18.99    178.71 o 
   5  28   1    52945.65    52926.04   1458.36 o 
   6  28   1      525.56     1544.46    925.68 o 
   7  28   1      362.51      901.64    450.00 o 
   8  28   1     5419.94     3981.09    678.86 o 
   9  28   1      749.62     1118.68    522.27 o 
  10  28   1     1472.22     1944.64    597.93 o 
  11  28   1    57368.38    59406.92   2065.15 o 
  12  28   1      950.72     1010.66    635.72 o 
  13  28   1      270.24     -208.84    517.82 o 
 -13  29   1      188.96      308.86    528.93 o 
 -12  29   1     4554.61     3340.83    768.81 o 
 -11  29   1     8123.39    10576.92   1077.71 o 
 -10  29   1    22267.52    19837.17   1214.90 o 
  -9  29   1     9088.91     9383.37    945.90 o 
  -8  29   1    35692.27    35426.37   1447.21 o 
  -7  29   1     1875.41     2153.48    506.45 o 
  -6  29   1    21754.76    21973.03    959.81 o 
  -5  29   1    22482.31    23409.85    789.61 o 
  -4  29   1       16.75      382.05    271.36 o 
  -3  29   1    27590.88    27171.87    744.31 o 
  -2  29   1     7377.96     7963.39    492.78 o 
  -1  29   1    23252.74    23880.62    689.15 o 
   0  29   1    55873.38    56402.61    988.28 o 
   1  29   1    25633.53    25817.24    725.14 o 
   2  29   1    31771.30    32623.47    871.62 o 
   3  29   1    17390.54    18365.13    642.45 o 
   4  29   1      985.92      649.11    239.14 o 
   5  29   1     9599.30     9839.93    836.38 o 
   6  29   1    50071.85    48055.05   1589.56 o 
   7  29   1      696.78      255.55    404.38 o 
   8  29   1     7381.50     6626.15   1259.02 o 
   9  29   1     9734.21    10845.42   1025.87 o 
  10  29   1    17526.02    18448.91   1164.78 o 
  11  29   1      127.88      439.61    532.77 o 
  12  29   1    25012.68    25569.03   1433.76 o 
  13  29   1      832.10     1036.16    619.11 o 
 -13  30   1     3107.79     2715.69    746.50 o 
 -12  30   1    34616.06    36100.23   3508.48 o 
 -11  30   1        0.72        2.63    832.41 o 
 -10  30   1     9586.28    10038.02   1028.97 o 
  -9  30   1     3068.30     3287.26    660.70 o 
  -8  30   1      119.40      -60.60    394.69 o 
  -7  30   1     1806.90     2580.16    566.43 o 
  -6  30   1    64402.16    65809.12   1397.03 o 
  -5  30   1      376.28      856.09    243.33 o 
  -4  30   1     7746.83     7980.74    588.08 o 
  -3  30   1      615.47     1162.20    278.42 o 
  -2  30   1     1222.10     1199.74    303.43 o 
  -1  30   1     8571.81     9824.01    510.41 o 
   0  30   1    12584.78    14169.71    563.60 o 
   1  30   1       25.89      344.87    256.87 o 
   2  30   1     7652.99     7443.76    483.95 o 
   3  30   1    10367.63    10618.82    553.08 o 
   4  30   1    13822.80    14471.49    560.53 o 
   5  30   1     1733.35     3169.60    373.75 o 
   6  30   1    11623.86    12999.51    919.85 o 
   7  30   1      191.97      -49.74    359.47 o 
   8  30   1     1955.14     1548.52    550.55 o 
   9  30   1     4629.77     5144.37    808.33 o 
  10  30   1    29967.64    30609.96   1476.70 o 
  11  30   1      173.16      466.26    536.73 o 
  12  30   1     8812.87     6872.87    969.56 o 
  13  30   1      609.92     -381.72   1154.16 o 
 -12  31   1     2355.82     1348.30    652.39 o 
 -11  31   1      641.67      274.04    524.46 o 
 -10  31   1    31190.40    29487.05   1469.02 o 
  -9  31   1     1144.42      698.36    467.89 o 
  -8  31   1     2416.09     2995.77   1088.06 o 
  -7  31   1    57047.37    53545.40   1787.07 o 
  -6  31   1    15963.47    15693.78    689.69 o 
  -5  31   1     1987.63     2897.59    385.97 o 
  -4  31   1     5392.64     5667.42    513.07 o 
  -3  31   1       60.84       33.22    244.98 o 
  -2  31   1     2262.79     2987.09    357.99 o 
  -1  31   1    36051.78    35873.41    877.54 o 
   0  31   1    21667.60    20709.75    616.13 o 
   1  31   1    24232.40    24928.38    739.17 o 
   2  31   1     1817.90     2549.63    340.63 o 
   3  31   1      382.91      662.90    429.34 o 
   4  31   1      149.04      837.19    253.51 o 
   5  31   1    16699.95    16194.95    981.75 o 
   6  31   1      105.70     -407.19    390.56 o 
   7  31   1    23938.33    22355.67   1384.25 o 
   8  31   1      289.12      677.25    500.16 o 
   9  31   1    15265.60    14369.05   1189.78 o 
  10  31   1    14801.36    14564.57   1209.30 o 
  11  31   1     4565.04     5631.19    894.06 o 
  12  31   1     1685.85      774.68    592.04 o 
 -12  32   1       42.96      194.85    574.90 o 
 -11  32   1    33116.87    32383.44   4744.50 o 
 -10  32   1      343.26      -80.64    438.39 o 
  -9  32   1    15922.21    16532.43   1235.01 o 
  -8  32   1       83.73     -156.06    386.38 o 
  -7  32   1     3730.94     4247.47    961.70 o 
  -6  32   1        2.91     1028.70    525.35 o 
  -5  32   1    14732.64    15888.06    699.29 o 
  -4  32   1     7065.04     6736.30    692.68 o 
  -3  32   1      423.79     1303.12    331.30 o 
  -2  32   1      328.30      466.02    295.48 o 
  -1  32   1     6168.98     7650.46    497.09 o 
   0  32   1     5666.86     7414.43    449.50 o 
   1  32   1     3500.50     3747.24    387.86 o 
   2  32   1     2276.09     2865.79    367.64 o 
   3  32   1      366.71      254.70    235.91 o 
   4  32   1     3835.43     2856.65    398.20 o 
   5  32   1    19874.29    20513.13   1749.90 o 
   6  32   1    21029.45    20116.59   1111.64 o 
   7  32   1        0.49      180.26    449.29 o 
   8  32   1      943.38     1568.18    532.71 o 
   9  32   1     2250.71     2691.39    685.86 o 
  10  32   1     1945.63     1068.41    549.35 o 
  11  32   1    45270.73    39990.02   2137.75 o 
  12  32   1     1624.35     2250.10    721.94 o 
 -12  33   1     5408.18     5390.88    896.78 o 
 -11  33   1    14760.71    12167.32   1179.25 o 
 -10  33   1     8180.23     8738.52   1004.26 o 
  -9  33   1     7738.17     6753.17    868.33 o 
  -8  33   1    19657.84    18428.73   1662.95 o 
  -7  33   1      418.21      263.62    451.05 o 
  -6  33   1    14961.62    13313.82    979.33 o 
  -5  33   1     8233.46     8782.32    594.34 o 
  -4  33   1    10184.24     9889.75    669.67 o 
  -3  33   1     2402.90     2583.18    417.13 o 
  -2  33   1    33658.88    34127.53    878.32 o 
  -1  33   1      261.35      818.68    233.29 o 
   0  33   1    25368.09    26188.99    691.52 o 
   1  33   1     1101.58     1663.91    319.79 o 
   2  33   1     6403.04     7088.17    496.65 o 
   3  33   1      359.51      640.95    254.64 o 
   4  33   1     3987.34     3902.85    444.82 o 
   5  33   1     7159.00     5105.99    742.95 o 
   6  33   1    19244.15    16896.33   1657.70 o 
   7  33   1     2277.56     4061.12   1127.48 o 
   8  33   1     5994.46     5113.17    858.07 o 
   9  33   1     7819.42     7780.44    933.89 o 
  10  33   1    13704.79    10836.81   1100.73 o 
  11  33   1      375.33      874.41    641.19 o 
 -11  34   1      390.40      328.66    561.48 o 
 -10  34   1     2665.74     3536.17    885.23 o 
  -9  34   1      130.01     -251.25    447.34 o 
  -8  34   1     2450.04     2753.12    700.11 o 
  -7  34   1      464.98      911.91    519.08 o 
  -6  34   1    27710.08    26205.07   1296.85 o 
  -5  34   1      321.76     1032.16    318.89 o 
  -4  34   1    12132.84    12980.80    666.92 o 
  -3  34   1       18.81      417.85    318.20 o 
  -2  34   1     3354.04     3735.81    485.90 o 
  -1  34   1      218.80      917.03    244.36 o 
   0  34   1     5538.51     5318.38    394.45 o 
   1  34   1    16977.37    18503.36    679.73 o 
   2  34   1     9463.44     9689.87    570.17 o 
   3  34   1      607.66      472.07    520.05 o 
   4  34   1        9.96       85.80    285.18 o 
   5  34   1    10382.91     9638.09    997.68 o 
   6  34   1    10292.86     9535.66    951.53 o 
   7  34   1     3388.31     4939.94    805.52 o 
   8  34   1     6366.31     5265.64    794.55 o 
   9  34   1     4062.79     1862.35    621.44 o 
  10  34   1     9250.36     8822.63   1043.14 o 
  11  34   1     3670.00     2981.25   1359.28 o 
 -11  35   1      622.06     1425.61    595.04 o 
 -10  35   1    24520.96    20691.49   1316.65 o 
  -9  35   1        0.17     -245.66    744.89 o 
  -8  35   1        6.50       74.87    480.47 o 
  -7  35   1    37686.78    34676.85   1524.44 o 
  -6  35   1     4131.92     3808.06    703.56 o 
  -5  35   1     8156.71     9316.14    615.23 o 
  -4  35   1     2937.30     3788.63    903.16 o 
  -3  35   1     4183.44     4289.46    525.09 o 
  -2  35   1       96.75      329.12    330.36 o 
  -1  35   1    22746.55    23413.95    680.93 o 
   0  35   1     1209.09     1709.33    353.59 o 
   1  35   1    17198.79    17873.20    684.71 o 
   2  35   1     1311.91     1485.22    392.82 o 
   3  35   1        1.30      372.47    253.78 o 
   4  35   1    14727.57    15918.50    738.80 o 
   5  35   1    14628.19    13189.91   1082.39 o 
   6  35   1      367.90      430.48    474.24 o 
   7  35   1     3826.44     3259.05    704.79 o 
   8  35   1      259.96      583.95    477.48 o 
   9  35   1     9764.41    10444.18   1066.49 o 
  10  35   1    19059.83    17564.39   1371.27 o 
  11  35   1      558.34     -111.93    733.37 o 
 -10  36   1     1950.04     1896.33    671.04 o 
  -9  36   1     2194.94     1990.68    698.70 o 
  -8  36   1       47.18       63.21    460.21 o 
  -7  36   1    10803.38    10063.78   1016.07 o 
  -6  36   1      876.41      675.99    667.68 o 
  -5  36   1    12556.31    12833.35    790.93 o 
  -4  36   1      402.58      801.77    298.44 o 
  -3  36   1      492.01      468.70    323.54 o 
  -2  36   1     2719.34     3904.62    744.58 o 
  -1  36   1     6511.29     7272.11    537.83 o 
   0  36   1    10017.71    11405.02    908.12 o 
   1  36   1     3161.12     3621.17    429.93 o 
   2  36   1       90.72       71.08    284.73 o 
   3  36   1    20036.06    18908.39    808.17 o 
   4  36   1       28.95       25.86    419.86 o 
   5  36   1    12060.30    13504.70   1101.12 o 
   6  36   1    27189.27    28062.13   1373.99 o 
   7  36   1      958.09      741.49    520.78 o 
   8  36   1        7.77      -94.83    479.90 o 
   9  36   1     5858.53     5490.63    898.45 o 
  10  36   1      743.65     1049.93    596.76 o 
 -10  37   1     2483.72     2685.91    770.09 o 
  -9  37   1     5210.47     3802.64    785.17 o 
  -8  37   1    10127.82    11266.42   3275.70 o 
  -7  37   1      532.56      443.53    555.45 o 
  -6  37   1     9676.76     9489.04    994.68 o 
  -5  37   1     2573.98     2937.48    819.03 o 
  -4  37   1        4.67      107.05    305.55 o 
  -3  37   1     4364.21     4840.97    541.46 o 
  -2  37   1    14262.64    14505.96    810.82 o 
  -1  37   1     4426.68     4778.68    785.92 o 
   0  37   1    15416.54    15604.71    648.06 o 
   1  37   1      913.58     1273.07    331.31 o 
   2  37   1     1703.12     1981.52    418.79 o 
   3  37   1     1291.29     1785.60    397.63 o 
   4  37   1      448.48       53.36    457.20 o 
   5  37   1     9868.22     8810.57    956.48 o 
   6  37   1    11721.94    11162.64   1038.16 o 
   7  37   1     1835.84     2048.09    616.83 o 
   8  37   1      277.48      116.48    505.30 o 
   9  37   1     2894.59     2755.44    697.96 o 
  10  37   1    13407.41    11659.59   1167.18 o 
  -9  38   1       95.09      374.44    768.13 o 
  -8  38   1      907.13     1190.86    606.89 o 
  -7  38   1     6665.15     6730.00    909.56 o 
  -6  38   1    13005.02    13161.08   1166.62 o 
  -5  38   1     3531.89     3366.84    765.66 o 
  -4  38   1     8986.05     8195.23    672.91 o 
  -3  38   1      290.96       72.08    299.26 o 
  -2  38   1      337.32     1024.17    312.78 o 
  -1  38   1      563.26     2101.42    354.01 o 
   0  38   1      833.06     1558.71    387.07 o 
   1  38   1    12234.52    12710.48    663.15 o 
   2  38   1    14890.72    15079.22    874.00 o 
   3  38   1     6619.83     6541.65    606.93 o 
   4  38   1      268.44      908.56    524.02 o 
   5  38   1     1577.74     1568.52    616.19 o 
   6  38   1     6447.79     5717.34   2108.28 o 
   7  38   1     8772.75     7601.87    940.95 o 
   8  38   1     6578.22     5972.66    913.81 o 
   9  38   1       79.10    -1050.56   1462.87 o 
  -9  39   1       11.04     -470.87    531.63 o 
  -8  39   1     1329.54     2624.00    736.44 o 
  -7  39   1     8027.21     8529.59   1018.02 o 
  -6  39   1     4554.12     3727.14    746.77 o 
  -5  39   1     3205.29     3786.28    720.85 o 
  -4  39   1     1501.95     1318.27    717.29 o 
  -3  39   1      151.08      249.53    298.54 o 
  -2  39   1     1753.45     2507.45    519.83 o 
  -1  39   1    22236.98    22830.30   1149.58 o 
   0  39   1     6587.42     7069.81    948.28 o 
   1  39   1     4077.59     5418.33    485.41 o 
   2  39   1    12827.29    12178.52    734.59 o 
   3  39   1      569.99     1020.28    361.24 o 
   4  39   1     7940.10     6880.87   1161.32 o 
   5  39   1    13981.50    14267.44   1182.08 o 
   6  39   1     1899.89     2238.33    674.40 o 
   7  39   1      483.56      274.89    646.93 o 
   8  39   1      799.92      656.79    515.98 o 
   9  39   1     8846.06     9439.70   2019.29 o 
  -8  40   1       13.09     -114.13    542.95 o 
  -7  40   1     1871.28     2209.51    662.02 o 
  -6  40   1      338.68      595.67    561.93 o 
  -5  40   1     9836.80    11233.86   1464.79 o 
  -4  40   1     1218.93      679.55    373.20 o 
  -3  40   1     4809.06     5136.26    636.32 o 
  -2  40   1     4783.61     4923.20    508.73 o 
  -1  40   1     6354.39     6633.48    749.80 o 
   0  40   1     7937.40     8663.74    857.43 o 
   1  40   1      762.85     1590.15    747.83 o 
   2  40   1       58.89      630.51    374.44 o 
   3  40   1     6602.83     6768.95   1091.63 o 
   4  40   1     7050.66     8213.08    948.07 o 
   5  40   1     6729.01     7628.89    941.71 o 
   6  40   1    15155.86    15222.78   1266.82 o 
   7  40   1      548.32      862.26    587.25 o 
   8  40   1      225.42      697.38    619.36 o 
  -7  41   1      100.33      327.47    558.21 o 
  -6  41   1     2145.56     3114.40    735.81 o 
  -5  41   1       83.44      868.23    883.53 o 
  -4  41   1      368.25      898.98    546.58 o 
  -3  41   1     1851.29     2300.44    750.98 o 
  -2  41   1     3968.12     4320.42    475.31 o 
  -1  41   1     1779.97     1157.53    488.68 o 
   0  41   1     3622.90     3256.54    593.84 o 
   1  41   1     6623.60     6842.98    784.59 o 
   2  41   1       50.34      928.30    426.19 o 
   3  41   1       43.99      812.31    546.95 o 
   4  41   1      454.16      724.62    541.37 o 
   5  41   1    12164.61    11440.56   1112.35 o 
   6  41   1      930.69     1307.86    595.97 o 
   7  41   1     6237.38     5611.27    929.32 o 
  -7  42   1     4682.77     3261.20    783.42 o 
  -6  42   1     2905.26     2847.69    717.82 o 
  -5  42   1       14.46      598.44    713.58 o 
  -4  42   1    19297.36    19262.08   1375.48 o 
  -3  42   1     1684.96     1910.30    460.45 o 
  -2  42   1     1939.66     2030.00    384.19 o 
  -1  42   1      672.64      612.02    461.30 o 
   0  42   1      591.71      646.93    468.48 o 
   1  42   1     3900.49     3717.70    897.17 o 
   2  42   1    10449.80    10948.79    804.27 o 
   3  42   1    13100.60    12951.86   1157.47 o 
   4  42   1      420.76      366.36   1072.69 o 
   5  42   1       77.30      477.38    556.02 o 
   6  42   1     3490.71     3566.96    795.20 o 
  -6  43   1     3297.56     2575.75    739.39 o 
  -5  43   1       90.90     -541.72    489.04 o 
  -4  43   1     4861.33     7769.25    990.99 o 
  -3  43   1      866.20     1324.00    512.07 o 
  -2  43   1      944.11     1234.40    523.01 o 
  -1  43   1      814.52      828.22    475.31 o 
   0  43   1     2379.42     1226.25    623.54 o 
   1  43   1       31.83      241.09    449.61 o 
   2  43   1     8282.00    10045.80    795.78 o 
   3  43   1     1119.92     1567.12    582.89 o 
   4  43   1     1020.49     2139.16   1493.40 o 
   5  43   1     2017.67     2171.67    933.36 o 
   6  43   1     4376.94     4508.48    863.63 o 
  -5  44   1     3127.56     4652.18    847.26 o 
  -4  44   1     1978.26     1387.70    637.50 o 
  -3  44   1     4184.65     4346.89    507.09 o 
  -2  44   1     6050.60     6028.87   1192.73 o 
  -1  44   1     4972.90     5149.14    746.21 o 
   0  44   1     2342.93     2750.13    599.35 o 
   1  44   1      479.61      142.50    438.68 o 
   2  44   1     1783.13     2568.66    831.10 o 
   3  44   1     2890.70     3968.52    747.79 o 
   4  44   1    12004.56    11705.74   1331.87 o 
  -3  45   1     3905.27     3217.16    723.24 o 
  -2  45   1      149.54      425.95    477.24 o 
  -1  45   1      444.67     1843.83    563.99 o 
   0  45   1      583.19     1120.12    506.28 o 
   1  45   1     6359.93     6165.14    988.74 o 
   2  45   1      199.63     1052.85    520.58 o 
   3  45   1     1679.50     2028.01    805.23 o 
 -16   0   2      184.14     1269.12    951.85 o 
 -14   0   2     1064.62      786.16    704.24 o 
 -12   0   2    12777.66    12541.86    954.50 o 
 -10   0   2     1016.43      558.24    295.06 o 
  -8   0   2      249.40      270.32    211.06 o 
  -6   0   2   360234.47   360301.56   5347.72 o 
  -4   0   2     3259.48     2617.86    384.69 o 
   0   0   2   822978.63   680197.44  11059.51 o 
   2   0   2     7149.03     5337.69    350.70 o 
   4   0   2   399855.81   433929.31   9861.08 o 
   6   0   2   130305.08   128409.86   3328.39 o 
   8   0   2      245.37      329.28    187.44 o 
  10   0   2     5569.21     6313.13    571.76 o 
  12   0   2      204.06     -388.11    495.98 o 
  14   0   2     1391.86      460.15    661.34 o 
  16   0   2     4668.08     6863.70   1034.10 o 
 -17   1   2    16107.75    18679.59   1647.35 o 
 -16   1   2    37372.18    37300.46   2697.56 o 
 -14   1   2       30.34     -126.81    236.36 o 
 -13   1   2       89.77      255.31    239.75 o 
 -12   1   2      491.47      574.17    233.65 o 
 -11   1   2     7415.04     7881.61    493.77 o 
 -10   1   2       25.26       32.32    159.48 o 
  -9   1   2     4365.42     4965.66    354.04 o 
  -8   1   2     1362.59     1385.52    205.70 o 
  -7   1   2        0.51       57.84    129.65 o 
  -6   1   2    58359.29    53207.89    849.25 o 
  -5   1   2    37798.30    38039.74    645.01 o 
  -4   1   2   169430.48   186449.84   2020.08 o 
  -3   1   2    69424.85    71471.91   1845.94 o 
  -2   1   2     5167.49     4807.20    303.59 o 
  -1   1   2     1076.18     1033.91     85.99 o 
   0   1   2   265550.47   193269.72   7310.97 o 
   1   1   2   147941.91   136420.88   3450.70 o 
   2   1   2    68657.01    74624.38   1489.40 o 
   3   1   2   144093.34   144522.88   2575.83 o 
   4   1   2    20196.87    18876.06    709.10 o 
   5   1   2     8973.90     7830.45    526.50 o 
   6   1   2    73243.11    69971.41    999.77 o 
   7   1   2    32605.55    33950.84    661.61 o 
   8   1   2     2356.97     2474.48    376.55 o 
   9   1   2     3946.98     4881.20    336.69 o 
  10   1   2      640.92      637.70    182.64 o 
  11   1   2      530.75      663.03    218.45 o 
  12   1   2     5685.76     6190.60    553.57 o 
  13   1   2     1483.14     1106.38    507.82 o 
  14   1   2     7268.44     6826.46    898.86 o 
  15   1   2     4442.23     3934.86    637.32 o 
  16   1   2       26.05      298.62    497.35 o 
  17   1   2     5985.90     5962.23    746.59 o 
 -17   2   2    14678.13    17145.25   2326.28 o 
 -16   2   2       23.01      -18.98    986.35 o 
 -15   2   2      160.34     -130.64    320.40 o 
 -14   2   2      178.86      132.17    345.03 o 
 -13   2   2    46495.55    46833.54   1085.78 o 
 -12   2   2     8267.42     8464.95    533.65 o 
 -11   2   2     1456.94     1275.68    276.03 o 
 -10   2   2     3793.20     4064.56    352.66 o 
  -9   2   2      696.04      997.49    211.78 o 
  -8   2   2     2295.70     2374.28    245.18 o 
  -7   2   2   198213.61   204102.36   2376.32 o 
  -6   2   2      957.20     1188.35    169.27 o 
  -5   2   2   135942.23   126381.35   2623.89 o 
  -4   2   2    16631.74    14870.02    734.63 o 
  -3   2   2    43373.12    42131.27   1192.34 o 
  -2   2   2      401.19      330.46    120.48 o 
  -1   2   2   250402.98   272055.72   3490.12 o 
   0   2   2     3786.48     3111.82    167.16 o 
   1   2   2    58104.31    43727.09   1011.93 o 
   2   2   2      688.56      248.73    135.33 o 
   3   2   2    62873.34    58302.56   1076.56 o 
   4   2   2     6851.83     6679.94    444.06 o 
   5   2   2    96432.39    95463.52   1481.08 o 
   6   2   2    10879.91    13003.10    360.77 o 
   7   2   2    10515.80     9421.57    340.82 o 
   8   2   2       69.40      311.71    134.26 o 
   9   2   2     3451.52     3267.95    288.55 o 
  10   2   2      154.57      121.56    155.62 o 
  11   2   2       15.04       -4.13    181.01 o 
  12   2   2     9843.31    10949.05    675.21 o 
  13   2   2     1428.18     1122.73    706.44 o 
  14   2   2       87.25        9.37    411.98 o 
  15   2   2     7228.76     6198.04    971.98 o 
  16   2   2     1471.60     1864.21    553.21 o 
  17   2   2      575.13     1202.52    481.29 o 
 -17   3   2    27808.40    26758.92   2486.99 o 
 -16   3   2    26384.12    29752.79   2439.05 o 
 -15   3   2     1079.53      685.12    396.97 o 
 -14   3   2      133.23     -361.49    288.77 o 
 -13   3   2        0.25      401.27    246.34 o 
 -12   3   2     1296.21      930.12    265.63 o 
 -11   3   2      822.16      687.64    240.26 o 
 -10   3   2    13771.75    14698.76    582.28 o 
  -9   3   2    16892.00    16063.95    519.74 o 
  -8   3   2       52.60       47.14    126.00 o 
  -7   3   2      202.05      -54.49    125.89 o 
  -6   3   2    64169.22    61823.03    939.79 o 
  -5   3   2   285348.84   290327.78   3063.39 o 
  -4   3   2    26808.44    29861.28    572.46 o 
  -3   3   2     4441.17     4385.13    266.74 o 
  -2   3   2     7316.65     5525.99    664.71 o 
  -1   3   2     2052.46     1999.18    178.18 o 
   0   3   2   133589.55   109439.38   2019.06 o 
   1   3   2   384942.22   394959.56   4215.78 o 
   2   3   2    71983.94    76400.42   3408.68 o 
   3   3   2      952.61      842.95    173.24 o 
   4   3   2    30692.73    28947.75    852.56 o 
   5   3   2     3934.00     3542.53    277.23 o 
   6   3   2     1801.57     1046.49    189.82 o 
   7   3   2    20971.45    20968.42    500.49 o 
   8   3   2       17.24       14.20    109.22 o 
   9   3   2     5752.87     5839.94    366.69 o 
  10   3   2      607.63      348.79    204.68 o 
  11   3   2      314.56      673.44    222.13 o 
  12   3   2      385.06      121.97    262.50 o 
  13   3   2     1217.23      558.72    443.55 o 
  14   3   2     6780.14     7279.20    798.19 o 
  15   3   2     3767.67     3491.30    623.68 o 
  16   3   2      357.55      633.84    466.47 o 
  17   3   2     3594.93     3363.90    952.11 o 
 -17   4   2      211.41      292.49    963.94 o 
 -16   4   2      608.41      984.42   1068.44 o 
 -15   4   2      566.87      748.56    448.99 o 
 -14   4   2     1359.09      892.21    371.99 o 
 -13   4   2     2545.91     2642.53    358.43 o 
 -12   4   2    26332.78    26247.24    718.02 o 
 -11   4   2     5401.73     5487.85    418.90 o 
 -10   4   2      302.74      315.76    170.94 o 
  -9   4   2     2201.90     2777.66    279.71 o 
  -8   4   2      275.45      157.70    134.45 o 
  -7   4   2     4451.63     6068.09    320.27 o 
  -6   4   2   330206.97   323866.13   3112.42 o 
  -5   4   2    20228.78    19337.51    847.86 o 
  -4   4   2      922.33      930.99    137.50 o 
  -3   4   2    41299.66    36713.88   1222.18 o 
  -2   4   2    11761.68    11427.58    311.84 o 
  -1   4   2        4.85       60.19     87.25 o 
   0   4   2   628588.31   610821.00   6139.13 o 
   1   4   2    20037.37    15736.73    313.56 o 
   2   4   2       84.99       36.43    131.52 o 
   3   4   2     4146.24     3794.35    351.81 o 
   4   4   2   142674.05   149743.56   1848.74 o 
   5   4   2      283.17      231.69    129.34 o 
   6   4   2    47555.96    45792.14    959.46 o 
   7   4   2       24.17      -17.42    102.91 o 
   8   4   2     1141.51     1392.19    186.27 o 
   9   4   2     2308.86     2873.67    272.03 o 
  10   4   2    22002.63    22921.11    639.57 o 
  11   4   2    14274.54    14536.96    691.61 o 
  12   4   2      360.19      458.74    286.74 o 
  13   4   2      588.84       92.20    249.90 o 
  14   4   2       18.20      308.73    351.15 o 
  15   4   2      853.79      788.44    421.06 o 
  16   4   2     2369.65     2226.28    552.25 o 
  17   4   2     5469.62     7426.88    927.31 o 
 -17   5   2     4214.18     2233.27   1273.75 o 
 -16   5   2    14944.20    19887.04   2378.56 o 
 -15   5   2      812.42      626.25    442.54 o 
 -14   5   2     1192.01     1286.03    389.30 o 
 -13   5   2     1829.24     1125.60    288.32 o 
 -12   5   2     1193.33      748.15    260.41 o 
 -11   5   2     2693.13     2664.68    304.95 o 
 -10   5   2     1322.38     1215.71    230.35 o 
  -9   5   2     7956.05     8943.74    377.16 o 
  -8   5   2     2330.78     2039.03    215.43 o 
  -7   5   2      975.12      814.54    177.65 o 
  -6   5   2    52131.56    48095.23    794.23 o 
  -5   5   2    20212.39    20623.49    395.54 o 
  -4   5   2     1799.50     2744.32    168.53 o 
  -3   5   2    42247.65    42819.77    607.05 o 
  -2   5   2      614.92      345.47    357.09 o 
  -1   5   2     3460.68     2818.78    137.56 o 
   0   5   2   214858.80   191609.14   5350.36 o 
   1   5   2    14922.55    15154.79    314.38 o 
   2   5   2     4364.34     5084.95    278.68 o 
   3   5   2    14100.49    13899.95    367.51 o 
   4   5   2      105.42      105.39    130.54 o 
   5   5   2        2.77      -46.97    112.40 o 
   6   5   2    25847.44    25296.18    674.86 o 
   7   5   2    10586.08    10804.34    436.90 o 
   8   5   2     6047.30     7243.27    350.50 o 
   9   5   2     3257.55     3254.65    372.45 o 
  10   5   2      193.34      316.79    175.46 o 
  11   5   2       54.85     -218.80    200.53 o 
  12   5   2    34659.45    34520.35    989.43 o 
  13   5   2     7129.90     7171.35    584.14 o 
  14   5   2      440.22      396.99    356.04 o 
  15   5   2      979.26     1064.79    467.46 o 
  16   5   2        2.67      382.57    353.76 o 
 -17   6   2    12892.83    13246.17   2079.72 o 
 -16   6   2      184.14      575.75    494.34 o 
 -15   6   2      515.70      661.64    671.55 o 
 -14   6   2       55.41     -331.44    269.77 o 
 -13   6   2    13689.53    14365.68    908.65 o 
 -12   6   2     8794.66     8650.93    538.05 o 
 -11   6   2      567.23      484.19    234.73 o 
 -10   6   2     8864.31     8812.64    423.81 o 
  -9   6   2      774.86      566.98    181.70 o 
  -8   6   2     3407.46     3266.77    260.07 o 
  -7   6   2    47322.39    44212.72    796.77 o 
  -6   6   2    34268.11    31356.41    532.35 o 
  -5   6   2    21646.88    18863.03    416.11 o 
  -4   6   2     5490.38     5067.00    257.24 o 
  -3   6   2      988.30      914.26    121.13 o 
  -2   6   2    90553.99    96100.06   1578.32 o 
  -1   6   2   134646.61   147326.00   3611.44 o 
   0   6   2    27678.91    25855.64    509.78 o 
   1   6   2    25253.54    21245.93    681.03 o 
   2   6   2     1016.48      919.58     99.36 o 
   3   6   2     6695.78     6862.57    221.96 o 
   4   6   2     1113.45     1063.80    127.96 o 
   5   6   2     4922.49     4503.69    322.14 o 
   6   6   2     6135.82     6383.59    344.19 o 
   7   6   2    29318.98    27248.99    539.52 o 
   8   6   2     1456.89     1268.75    173.20 o 
   9   6   2    23857.83    23181.83    563.49 o 
  10   6   2     1283.83     1546.29    281.06 o 
  11   6   2     1243.95     1272.41    290.45 o 
  12   6   2    47883.18    46619.77   1276.31 o 
  13   6   2     3586.75     3160.64    428.62 o 
  14   6   2     1674.77     1433.59    448.40 o 
  15   6   2       78.58      538.07    389.77 o 
  16   6   2     3558.90     3914.17    693.45 o 
 -17   7   2    13580.90    10665.44   1960.23 o 
 -16   7   2     8812.02    11248.72   1550.04 o 
 -15   7   2     2568.30     2971.09    656.52 o 
 -14   7   2      232.26     -184.48    361.09 o 
 -13   7   2      118.09      150.55    294.41 o 
 -12   7   2      963.47      630.41    208.81 o 
 -11   7   2    17710.86    17846.28    583.83 o 
 -10   7   2    30155.30    30788.92    658.61 o 
  -9   7   2    39835.18    38903.45    712.99 o 
  -8   7   2      988.20      927.89    159.85 o 
  -7   7   2      302.03      146.67    113.30 o 
  -6   7   2     3249.57     2533.67    193.03 o 
  -5   7   2   142732.72   143899.44   1466.42 o 
  -4   7   2     9390.79     9743.71    256.70 o 
  -3   7   2    72816.58    72604.00    792.14 o 
  -2   7   2    27874.71    25154.12    770.87 o 
  -1   7   2     2484.13     2294.68    232.24 o 
   0   7   2    32848.70    30732.73    597.24 o 
   1   7   2    82366.11    82221.08   1286.66 o 
   2   7   2    71623.52    76644.41   1011.24 o 
   3   7   2    54245.30    55256.05    715.04 o 
   4   7   2    10138.16     8931.21    419.00 o 
   5   7   2      444.47      306.53    142.60 o 
   6   7   2     1842.97     1253.23    196.77 o 
   7   7   2    37512.73    38468.26    655.16 o 
   8   7   2      476.32      627.41    142.71 o 
   9   7   2     4874.95     4837.31    511.43 o 
  10   7   2     5246.42     4611.82    417.69 o 
  11   7   2     3453.91     3225.36    414.52 o 
  12   7   2    12487.75    12605.56    638.16 o 
  13   7   2    21144.32    20821.66    812.63 o 
  14   7   2     3339.14     4177.15    492.37 o 
  15   7   2     1286.40     1799.14    452.45 o 
  16   7   2       53.99      662.01    421.13 o 
 -17   8   2       29.61     -314.49   1043.92 o 
 -16   8   2      917.31     2052.22    585.11 o 
 -15   8   2        6.79      -11.84    513.29 o 
 -14   8   2      869.17      400.14    430.73 o 
 -13   8   2     9396.78    10238.89    758.80 o 
 -12   8   2    21581.90    20506.72    581.82 o 
 -11   8   2    27743.10    26755.47    644.01 o 
 -10   8   2      392.70      232.49    174.87 o 
  -9   8   2    11006.66     9950.98    380.32 o 
  -8   8   2    14474.47    15203.56    414.88 o 
  -7   8   2       17.45       77.61    108.50 o 
  -6   8   2   211539.88   209441.19   2357.14 o 
  -5   8   2    36941.88    34567.31    752.42 o 
  -4   8   2     6618.46     6368.92    214.50 o 
  -3   8   2    77270.71    73514.52    807.64 o 
  -2   8   2     5165.21     5333.56    228.15 o 
  -1   8   2    26278.43    29455.24   1032.44 o 
   0   8   2   255716.61   257223.61   2756.51 o 
   1   8   2     6700.32     5510.86    243.34 o 
   2   8   2     2532.35     2292.63    152.16 o 
   3   8   2    40806.61    38993.87    871.31 o 
   4   8   2     1295.32     1200.67    132.78 o 
   5   8   2    30270.28    30182.76    559.22 o 
   6   8   2    18559.46    17272.27    394.04 o 
   7   8   2     7552.36     7538.54    388.37 o 
   8   8   2     8259.21     7871.04    333.02 o 
   9   8   2       34.41       62.01    121.43 o 
  10   8   2     6141.88     7151.67    505.88 o 
  11   8   2    63015.93    65163.96   1368.72 o 
  12   8   2       40.32      576.83    267.15 o 
  13   8   2     1323.00      590.97    279.68 o 
  14   8   2     3034.74     3147.69    404.50 o 
  15   8   2      379.31      686.66    359.70 o 
  16   8   2      151.74     1105.25    687.04 o 
 -17   9   2     1793.83     2632.81   1316.67 o 
 -16   9   2     5711.45     6711.70    927.05 o 
 -15   9   2     3387.03     3952.05    858.42 o 
 -14   9   2      642.11     1355.40    735.49 o 
 -13   9   2       14.08      157.38    355.04 o 
 -12   9   2      714.76      542.24    200.96 o 
 -11   9   2      165.91      -87.30    197.85 o 
 -10   9   2     2401.80     2506.73    258.97 o 
  -9   9   2    27161.60    28419.09    599.06 o 
  -8   9   2     4100.03     3689.00    249.33 o 
  -7   9   2     2100.26     2044.18    188.59 o 
  -6   9   2    98368.10    90974.96   1445.43 o 
  -5   9   2    23716.79    27406.57    482.73 o 
  -4   9   2    55601.52    56398.27    616.05 o 
  -3   9   2   122849.77   127020.52   1147.47 o 
  -2   9   2      570.95      570.72    114.90 o 
  -1   9   2     1970.05     1996.35    164.68 o 
   0   9   2    84205.38    78724.56   2013.76 o 
   1   9   2    34700.29    35495.71    738.78 o 
   2   9   2    83668.34    84143.93   1202.81 o 
   3   9   2    18957.87    18763.64    327.26 o 
   4   9   2     2205.24     2273.67    164.82 o 
   5   9   2      241.94      233.51    106.07 o 
   6   9   2    14645.40    16001.01    415.98 o 
   7   9   2      903.55      855.79    194.77 o 
   8   9   2      361.60      590.47    151.80 o 
   9   9   2     5516.12     5287.78    427.39 o 
  10   9   2     1227.66      969.72    264.79 o 
  11   9   2      779.25      963.54    284.15 o 
  12   9   2    51401.62    49873.07   1114.12 o 
  13   9   2     5913.32     6328.07    518.30 o 
  14   9   2      194.56      359.04    273.05 o 
  15   9   2      146.05      850.53    610.06 o 
  16   9   2        5.96     1939.60   1312.13 o 
 -17  10   2    11300.54    10132.11   2017.68 o 
 -16  10   2      500.06      328.25    555.91 o 
 -15  10   2       88.83      575.71    344.40 o 
 -14  10   2     1152.88     1319.16    556.65 o 
 -13  10   2    30608.50    29802.19   2025.54 o 
 -12  10   2     4851.77     5631.36    729.48 o 
 -11  10   2      131.69      227.69    169.66 o 
 -10  10   2     6588.78     6991.20    371.30 o 
  -9  10   2     3288.14     3365.14    265.07 o 
  -8  10   2    11329.13    10597.10    358.69 o 
  -7  10   2    41298.91    41964.96    666.91 o 
  -6  10   2    57718.64    56687.94    882.78 o 
  -5  10   2    38250.95    34631.63    926.32 o 
  -4  10   2      334.79      272.76    101.82 o 
  -3  10   2      716.95      684.99     81.21 o 
  -2  10   2       38.72      -23.29     94.83 o 
  -1  10   2    18815.81    18958.15    394.57 o 
   0  10   2    23996.39    24129.31    615.35 o 
   1  10   2    83227.46    77164.98   1765.06 o 
   2  10   2     1481.18     1502.93    164.71 o 
   3  10   2       61.50      -14.87     86.16 o 
   4  10   2      972.62      873.89    132.08 o 
   5  10   2    30169.10    31323.03    519.21 o 
   6  10   2    56439.83    57252.25    838.64 o 
   7  10   2    14094.83    12890.80    352.33 o 
   8  10   2     1225.34     1104.25    136.85 o 
   9  10   2     4345.25     4199.64    352.60 o 
  10  10   2     7366.97     7771.08    528.54 o 
  11  10   2      441.23      650.19    236.02 o 
  12  10   2    32814.90    30512.21    873.61 o 
  13  10   2     1604.76     1612.00    331.10 o 
  14  10   2      753.21      726.72    285.72 o 
  15  10   2      366.21       85.21    562.21 o 
  16  10   2    11035.17    17429.14   4297.94 o 
 -16  11   2     7117.64     8563.57   1033.39 o 
 -15  11   2     1472.93     1800.74    934.80 o 
 -14  11   2     1308.23     1871.11    407.08 o 
 -13  11   2     2998.87     2243.59    448.68 o 
 -12  11   2     4537.07     4476.27   2194.77 o 
 -11  11   2    10441.71     9620.19    416.39 o 
 -10  11   2    25826.39    26422.89    704.57 o 
  -9  11   2    46491.58    47565.96    843.82 o 
  -8  11   2     6000.00     5720.61    301.92 o 
  -7  11   2      274.85      392.49    135.64 o 
  -6  11   2     7739.24     7573.98    282.46 o 
  -5  11   2    83784.45    81018.23    876.21 o 
  -4  11   2    65442.55    66652.88    905.85 o 
  -3  11   2    54004.12    57553.84    673.13 o 
  -2  11   2     1920.35     1739.48    153.56 o 
  -1  11   2     1553.39     1520.28    166.49 o 
   0  11   2      417.00      165.31    101.36 o 
   1  11   2   326636.34   327884.03   3501.18 o 
   2  11   2     4005.91     4264.61    238.51 o 
   3  11   2     6766.95     6966.51    279.56 o 
   4  11   2      804.99      464.84    118.75 o 
   5  11   2        0.97      -31.53    102.15 o 
   6  11   2     4505.71     3845.44    231.39 o 
   7  11   2    14255.01    13609.15    466.59 o 
   8  11   2      125.73      174.78    104.60 o 
   9  11   2       73.97     -142.55    147.72 o 
  10  11   2       53.60      111.20    191.89 o 
  11  11   2     7979.56     8433.45    534.27 o 
  12  11   2     9341.86     9674.55    591.22 o 
  13  11   2    39985.23    39693.16   1134.22 o 
  14  11   2     6692.34     6775.75    550.57 o 
  15  11   2      180.31     1109.54    556.20 o 
  16  11   2      184.57        9.20    951.18 o 
 -16  12   2      320.81      783.72    547.00 o 
 -15  12   2     2511.64     2572.06    662.87 o 
 -14  12   2      255.04     1032.51    516.97 o 
 -13  12   2     1760.18     1769.23    480.64 o 
 -12  12   2    10782.37    11105.58    942.90 o 
 -11  12   2    28615.75    28357.76    729.86 o 
 -10  12   2      256.95      302.64    167.68 o 
  -9  12   2    18060.13    17827.02    583.84 o 
  -8  12   2     4438.26     4584.13    279.43 o 
  -7  12   2     2999.08     3314.48    208.47 o 
  -6  12   2    69738.89    68131.23    803.81 o 
  -5  12   2    39008.59    34895.96    562.97 o 
  -4  12   2     6289.67     6975.03    280.54 o 
  -3  12   2    65515.48    65650.58   1015.81 o 
  -2  12   2       54.44      135.84    100.47 o 
  -1  12   2     6964.97     7970.50    292.56 o 
   0  12   2   162269.53   159592.28   1471.26 o 
   1  12   2    27210.79    25170.01    737.39 o 
   2  12   2     4986.59     4641.81    260.34 o 
   3  12   2     1620.74     1658.32    183.85 o 
   4  12   2     1176.51      606.82     98.44 o 
   5  12   2    62682.46    65096.15    953.55 o 
   6  12   2    44161.24    45902.92    702.59 o 
   7  12   2      165.57      151.56    124.96 o 
   8  12   2     5173.64     4718.53    355.85 o 
   9  12   2     1839.40     1529.63    259.19 o 
  10  12   2      749.86     1026.78    257.61 o 
  11  12   2   102933.57   105336.48   2025.23 o 
  12  12   2      800.29      822.05    281.03 o 
  13  12   2     2036.04     1665.39    320.29 o 
  14  12   2     5647.50     5296.53    570.08 o 
  15  12   2       14.84     -634.95    546.03 o 
  16  12   2     1250.46      207.20   1080.27 o 
 -16  13   2     2275.45     1864.41    667.70 o 
 -15  13   2     2764.24     1856.28    628.08 o 
 -14  13   2      610.35      859.97    469.71 o 
 -13  13   2     1424.57     1081.44    486.25 o 
 -12  13   2       37.66      141.23    257.26 o 
 -11  13   2    11813.17    11751.99    678.29 o 
 -10  13   2    43380.03    44243.46    737.52 o 
  -9  13   2    15446.60    16613.26    424.93 o 
  -8  13   2     9213.75     8500.73    312.54 o 
  -7  13   2      858.77      926.00    135.15 o 
  -6  13   2     1111.99      655.06    123.12 o 
  -5  13   2    34270.71    34147.25    554.00 o 
  -4  13   2   111184.20   114354.75   1256.24 o 
  -3  13   2    94180.63    94799.36   1020.86 o 
  -2  13   2     3196.51     2829.12    190.28 o 
  -1  13   2     6045.42     6199.59    297.57 o 
   0  13   2    25371.10    24223.07    561.35 o 
   1  13   2     5607.05     6010.38    228.49 o 
   2  13   2     3268.57     2660.83    176.91 o 
   3  13   2    13950.91    13674.34    631.23 o 
   4  13   2       89.14      118.18     98.81 o 
   5  13   2        1.42       95.17    120.16 o 
   6  13   2    13412.66    13283.55    398.30 o 
   7  13   2      103.53      474.74    110.85 o 
   8  13   2      894.39      824.27    211.95 o 
   9  13   2     1079.78     1387.65    257.13 o 
  10  13   2     3307.25     3109.00    335.53 o 
  11  13   2     1587.81     1915.49    311.98 o 
  12  13   2    47655.86    47834.32   1102.50 o 
  13  13   2    23728.24    25679.82    841.31 o 
  14  13   2      997.11     1978.42    464.15 o 
  15  13   2      559.80      391.94    710.32 o 
  16  13   2      845.05       55.07   1034.08 o 
 -16  14   2     1149.82     1214.39    604.00 o 
 -15  14   2     3066.69     2523.64    686.99 o 
 -14  14   2     6289.02     6783.20    873.71 o 
 -13  14   2      362.07      -11.88    392.73 o 
 -12  14   2        9.22      100.22    255.89 o 
 -11  14   2        0.68       -7.04    241.85 o 
 -10  14   2      897.45     1092.62    182.18 o 
  -9  14   2     6305.00     6911.15    352.47 o 
  -8  14   2    61345.30    61678.31    944.49 o 
  -7  14   2       80.14        7.63    105.20 o 
  -6  14   2    34259.31    32565.51    574.20 o 
  -5  14   2    10141.97    10110.64    398.85 o 
  -4  14   2       56.55      240.84    121.02 o 
  -3  14   2     4902.93     5667.37    251.51 o 
  -2  14   2    74959.92    78365.48   1015.78 o 
  -1  14   2     1381.07     1613.21    159.01 o 
   0  14   2    35508.99    34477.10    534.42 o 
   1  14   2    44156.72    42095.94    605.86 o 
   2  14   2      733.80     1110.75    140.16 o 
   3  14   2    57595.07    56066.01    749.40 o 
   4  14   2     8371.74     9458.85    281.63 o 
   5  14   2     8981.71     9688.24    319.07 o 
   6  14   2    19332.72    17911.41    435.70 o 
   7  14   2    35168.76    34228.36    536.95 o 
   8  14   2       66.51      -33.58    123.00 o 
   9  14   2    24410.64    24920.88    768.55 o 
  10  14   2    49105.58    47784.61   1028.84 o 
  11  14   2     5311.88     5963.64    457.58 o 
  12  14   2    23064.26    22371.67    747.66 o 
  13  14   2    10943.82    11740.98    720.76 o 
  14  14   2      380.52     -117.60    388.45 o 
  15  14   2    12417.82    10157.61   1064.97 o 
  16  14   2    21282.23    21665.90   2532.03 o 
 -16  15   2     3256.47     3773.98    943.17 o 
 -15  15   2     7378.55     5492.77   1275.87 o 
 -14  15   2     4168.64     4324.27   1390.97 o 
 -13  15   2        7.83      521.90    427.40 o 
 -12  15   2     3716.57     2825.80    964.66 o 
 -11  15   2      241.57      233.76    280.58 o 
 -10  15   2    71014.74    72027.30   1259.83 o 
  -9  15   2    35555.66    36488.93    724.34 o 
  -8  15   2     1317.86     1435.92    201.82 o 
  -7  15   2     1337.17     1018.04    169.57 o 
  -6  15   2     3690.81     3306.63    213.61 o 
  -5  15   2    42734.07    40450.23    625.43 o 
  -4  15   2   133713.98   134434.02   1280.61 o 
  -3  15   2    22807.12    23332.23    497.00 o 
  -2  15   2     2400.99     2351.40    193.40 o 
  -1  15   2    11260.24    11023.40    314.43 o 
   0  15   2    26450.18    27038.21    476.83 o 
   1  15   2    27525.43    25806.62    461.42 o 
   2  15   2    63606.54    64337.24    926.37 o 
   3  15   2    31008.26    31295.96    559.30 o 
   4  15   2     2576.97     3257.16    166.76 o 
   5  15   2     3740.12     3465.44    198.59 o 
   6  15   2      212.54      119.13     92.59 o 
   7  15   2     1399.34     1482.99    149.68 o 
   8  15   2      178.73      202.21    166.33 o 
   9  15   2     9371.54     8772.04    482.50 o 
  10  15   2        1.19      310.94    200.57 o 
  11  15   2    10270.39    10492.83    559.85 o 
  12  15   2    20152.46    19006.16    713.17 o 
  13  15   2    29795.68    30431.65   1142.00 o 
  14  15   2     4469.54     5339.45   1273.18 o 
  15  15   2      221.20      152.44    502.25 o 
  16  15   2      131.52    -1527.42   1023.51 o 
 -16  16   2     1878.03     1289.38    630.92 o 
 -15  16   2     6732.37     6847.83   1070.02 o 
 -14  16   2     5026.95     4447.63    768.16 o 
 -13  16   2     4865.01     6203.44    866.96 o 
 -12  16   2     1508.47      502.63    428.53 o 
 -11  16   2     5389.93     4303.19    642.13 o 
 -10  16   2     2772.53     2854.40    312.80 o 
  -9  16   2    23748.40    23670.05    617.67 o 
  -8  16   2    10495.11    10139.59    369.28 o 
  -7  16   2    13453.02    12238.48    376.63 o 
  -6  16   2     2842.70     3094.38    210.96 o 
  -5  16   2    42323.29    38640.19    698.77 o 
  -4  16   2      205.47      180.82    103.80 o 
  -3  16   2    39932.07    40026.69    675.87 o 
  -2  16   2     4876.51     6307.29    278.71 o 
  -1  16   2      442.28      505.90    162.26 o 
   0  16   2      773.20      591.66    138.38 o 
   1  16   2    11813.25    10363.91    338.92 o 
   2  16   2    14306.15    13662.18    340.96 o 
   3  16   2     6911.29     7478.31    274.20 o 
   4  16   2    25028.61    25334.52    426.07 o 
   5  16   2    24264.54    25196.08    724.25 o 
   6  16   2    20783.87    21823.51    422.97 o 
   7  16   2     2774.68     2535.55    244.08 o 
   8  16   2     1669.47     1419.30    252.89 o 
   9  16   2    19210.55    16435.50    822.02 o 
  10  16   2     6941.69     7161.36    490.66 o 
  11  16   2    65707.52    64725.28   1378.53 o 
  12  16   2     3770.01     4914.86    651.25 o 
  13  16   2      266.34      575.49    452.80 o 
  14  16   2     4876.77     4780.52    903.13 o 
  15  16   2      108.40     -298.35    455.32 o 
 -16  17   2     4153.81     4748.00    897.99 o 
 -15  17   2       55.95      540.02   1012.63 o 
 -14  17   2     5696.07     4931.02    796.61 o 
 -13  17   2     1839.74     2103.99    571.22 o 
 -12  17   2        0.64      178.36    407.56 o 
 -11  17   2    18944.99    17874.51   1057.83 o 
 -10  17   2    30785.29    31025.10   1277.77 o 
  -9  17   2    15885.64    15867.80    538.48 o 
  -8  17   2    21883.14    20294.28    506.05 o 
  -7  17   2       44.98      -54.61    117.38 o 
  -6  17   2     2454.53     3048.87    217.08 o 
  -5  17   2    95106.93    93776.30   1136.17 o 
  -4  17   2    10344.68     9963.51    287.62 o 
  -3  17   2    11309.55    10395.50    348.31 o 
  -2  17   2      510.62      488.80    224.94 o 
  -1  17   2     1665.18     1774.91    184.75 o 
   0  17   2     3257.48     3661.49    238.81 o 
   1  17   2    50033.14    46703.69    692.17 o 
   2  17   2      521.12      798.79    147.77 o 
   3  17   2      803.44      829.73    146.51 o 
   4  17   2     2065.11     2000.45    189.52 o 
   5  17   2      386.51      185.97    140.62 o 
   6  17   2    18821.84    18740.57    442.77 o 
   7  17   2       40.63      318.03    179.66 o 
   8  17   2      122.55      199.44    218.80 o 
   9  17   2      376.05      648.73    382.06 o 
  10  17   2     2685.87     2759.15    364.63 o 
  11  17   2    10553.54    10694.91    614.48 o 
  12  17   2    46662.93    49771.46   1778.25 o 
  13  17   2    27740.21    26211.12   1358.52 o 
  14  17   2      360.10      151.84    488.32 o 
  15  17   2       98.67     -398.14    478.79 o 
 -16  18   2     3487.01     3665.20   1455.23 o 
 -15  18   2     3669.35     2355.77    676.50 o 
 -14  18   2    21526.85    21049.37   1292.66 o 
 -13  18   2     3257.67     2969.68    665.72 o 
 -12  18   2        1.07      321.39    380.72 o 
 -11  18   2      997.93     1130.95    477.33 o 
 -10  18   2     1475.17      831.43    425.70 o 
  -9  18   2     1324.69     1479.81    296.09 o 
  -8  18   2    75415.03    75202.56   1079.64 o 
  -7  18   2      724.84      693.83    157.02 o 
  -6  18   2    34266.82    33200.94    818.34 o 
  -5  18   2      290.38      307.46     90.62 o 
  -4  18   2     3039.46     3380.57    207.27 o 
  -3  18   2     4858.48     4786.41    278.74 o 
  -2  18   2    38812.71    39208.04    692.26 o 
  -1  18   2    21901.47    20604.63    463.09 o 
   0  18   2    17953.00    17207.78    387.56 o 
   1  18   2    24346.79    24479.56    489.34 o 
   2  18   2      763.81     1021.71    157.74 o 
   3  18   2    33107.89    32407.29    571.79 o 
   4  18   2       53.35      240.21    133.53 o 
   5  18   2      118.07      536.56    181.83 o 
   6  18   2      938.14      870.34    156.85 o 
   7  18   2    31683.20    30517.77    956.83 o 
   8  18   2    11827.92    11272.64    536.56 o 
   9  18   2    20548.88    19547.91    693.44 o 
  10  18   2     2257.69     2877.70    358.03 o 
  11  18   2     6164.06     7113.59    593.17 o 
  12  18   2    45598.55    46947.88   1742.07 o 
  13  18   2    13750.42    12176.92   1109.31 o 
  14  18   2     7281.44     6706.08    889.36 o 
  15  18   2     7010.40     7147.53    973.17 o 
 -15  19   2    13236.61    13706.35   1268.65 o 
 -14  19   2     2149.13     1909.09   1015.70 o 
 -13  19   2      339.87      -69.59    486.61 o 
 -12  19   2     3867.96     4208.16   1531.19 o 
 -11  19   2     1544.26     1918.57    510.30 o 
 -10  19   2    46368.88    44173.46   1559.74 o 
  -9  19   2    26533.40    28147.88    819.03 o 
  -8  19   2      954.63     1032.93    258.07 o 
  -7  19   2     7806.77     7488.41    324.09 o 
  -6  19   2    19115.36    18176.00    445.90 o 
  -5  19   2     9006.95     8940.98    273.05 o 
  -4  19   2   131720.92   134109.88   1825.50 o 
  -3  19   2      252.48      365.19    158.90 o 
  -2  19   2     2365.02     2424.38    238.89 o 
  -1  19   2    20646.10    20274.44    465.45 o 
   0  19   2    40878.83    39517.99    612.19 o 
   1  19   2     5145.81     5495.19    264.16 o 
   2  19   2    37391.73    38027.04    636.14 o 
   3  19   2    13514.92    13488.83    375.31 o 
   4  19   2    10196.46    10296.27    349.07 o 
   5  19   2    18993.80    18163.55    377.16 o 
   6  19   2      167.28      227.99    176.46 o 
   7  19   2     6620.18     8325.95    491.30 o 
   8  19   2       71.56      176.59    228.38 o 
   9  19   2     3101.72     3087.38    368.17 o 
  10  19   2     3146.35     3149.00    373.88 o 
  11  19   2     3992.20     5080.88   1063.97 o 
  12  19   2    28812.18    28634.22   1859.37 o 
  13  19   2     9906.17    11649.06   1096.02 o 
  14  19   2     8840.74     8028.44    971.31 o 
  15  19   2      165.33      155.19    498.99 o 
 -15  20   2    16386.83    16414.68   2675.14 o 
 -14  20   2    10645.91    10779.66   1132.20 o 
 -13  20   2    20908.10    19388.22   1267.03 o 
 -12  20   2       76.19     -303.71    394.22 o 
 -11  20   2      477.84      538.08    846.04 o 
 -10  20   2     2076.51     1140.04    807.60 o 
  -9  20   2    81066.26    80749.17   1606.04 o 
  -8  20   2     7986.07     7965.45    489.88 o 
  -7  20   2     9435.57    10448.98    434.50 o 
  -6  20   2     2840.21     2402.26    255.32 o 
  -5  20   2    19336.79    19181.91    412.93 o 
  -4  20   2     1310.18     1689.48    222.88 o 
  -3  20   2    30464.29    30282.65    644.28 o 
  -2  20   2     3222.90     3310.76    260.81 o 
  -1  20   2    13417.94    14632.09    445.09 o 
   0  20   2        3.34      469.11    140.29 o 
   1  20   2    37265.81    36532.95    638.90 o 
   2  20   2    21250.67    22521.38    488.71 o 
   3  20   2        7.33       57.28    129.81 o 
   4  20   2     1993.83     1720.34    201.53 o 
   5  20   2    11687.83    11930.85    377.56 o 
   6  20   2     9037.74     9956.88    390.81 o 
   7  20   2     3308.50     3377.53    396.77 o 
   8  20   2    13321.51    13455.36   1218.97 o 
   9  20   2    12916.16    13928.65    763.64 o 
  10  20   2    11649.92    11640.40   1099.21 o 
  11  20   2    50523.57    49891.22   1763.23 o 
  12  20   2     3066.83     3903.00    700.99 o 
  13  20   2       97.84      104.53    650.71 o 
  14  20   2     1316.55     1069.71    567.82 o 
  15  20   2       79.98       62.18    495.09 o 
 -15  21   2     1142.41      360.55    580.02 o 
 -14  21   2     9724.81    10515.76   1101.63 o 
 -13  21   2     8366.46     7632.69   1071.29 o 
 -12  21   2      465.30       84.76    392.57 o 
 -11  21   2    14292.47    14790.52   1157.58 o 
 -10  21   2       79.30       -5.11    333.93 o 
  -9  21   2     5908.95     7039.55   1497.58 o 
  -8  21   2    11529.09    10979.16    747.92 o 
  -7  21   2     1472.86     1486.07    284.22 o 
  -6  21   2      567.61      870.29    194.54 o 
  -5  21   2   154231.09   155957.44   2303.57 o 
  -4  21   2      185.87      239.17    160.25 o 
  -3  21   2     2127.87     1565.37    226.62 o 
  -2  21   2      424.41      590.08    170.63 o 
  -1  21   2       29.96      171.83    156.79 o 
   0  21   2    21333.35    21634.68    467.67 o 
   1  21   2   119641.19   119382.58   1616.61 o 
   2  21   2      372.53      504.03    153.57 o 
   3  21   2     6206.88     7014.31    318.69 o 
   4  21   2     3403.44     3600.60    261.69 o 
   5  21   2     3324.10     3486.71    327.26 o 
   6  21   2    43971.70    43539.86    829.25 o 
   7  21   2     1547.74     1867.38    318.42 o 
   8  21   2     2024.00     2050.04    341.51 o 
   9  21   2      190.55       33.42    282.62 o 
  10  21   2       51.34      553.42    404.30 o 
  11  21   2    18310.89    16435.65   1098.87 o 
  12  21   2    39648.28    35286.82   1537.59 o 
  13  21   2    14912.96    15213.99   1275.81 o 
  14  21   2     1226.94     1182.81    578.87 o 
  15  21   2      547.47     -449.67    497.19 o 
 -15  22   2      777.57     1018.35    587.18 o 
 -14  22   2    22619.90    20911.95   1362.48 o 
 -13  22   2     7123.60     5454.23    840.51 o 
 -12  22   2     3735.85     2330.90    747.67 o 
 -11  22   2     3864.14     2341.52    602.20 o 
 -10  22   2     5565.64     5448.27    725.18 o 
  -9  22   2       17.94     -123.83    538.60 o 
  -8  22   2    93850.59    92348.98   1642.94 o 
  -7  22   2     4331.22     4627.55    406.90 o 
  -6  22   2    22327.93    22444.02    589.13 o 
  -5  22   2     3268.14     3747.53    362.93 o 
  -4  22   2     7238.69     7717.56    387.90 o 
  -3  22   2    14750.76    14437.32    621.74 o 
  -2  22   2    33698.54    33433.21    698.94 o 
  -1  22   2    48799.57    49799.23   1082.33 o 
   0  22   2    24176.41    25404.41    517.98 o 
   1  22   2     5898.06     7520.95    334.62 o 
   2  22   2       17.28     -208.96    104.48 o 
   3  22   2     4947.28     5355.62    305.06 o 
   4  22   2     1871.03     2683.51    241.06 o 
   5  22   2     2758.32     3134.23    253.46 o 
   6  22   2     1126.75     1330.15    305.05 o 
   7  22   2    14148.11    14228.01    605.48 o 
   8  22   2     1975.04     1732.51    387.85 o 
   9  22   2     1784.29     1277.00    366.29 o 
  10  22   2     7219.40     6109.70   1486.33 o 
  11  22   2        2.49      -24.00    412.68 o 
  12  22   2    29326.44    28504.64   1407.55 o 
  13  22   2     5609.63     6313.23    932.08 o 
  14  22   2     1913.50     2114.90    693.18 o 
 -15  23   2     9166.11     9430.09   1700.06 o 
 -14  23   2      850.99     1335.38    614.73 o 
 -13  23   2     1028.01      -86.94    456.39 o 
 -12  23   2     3911.17     3367.14    697.72 o 
 -11  23   2     1750.05     1199.17    983.71 o 
 -10  23   2    26333.65    26386.89   1255.54 o 
  -9  23   2     9030.51     8962.08    879.59 o 
  -8  23   2     1642.65     1512.61    272.42 o 
  -7  23   2      447.26      217.07    306.92 o 
  -6  23   2    24423.55    23603.62    734.76 o 
  -5  23   2      264.82      472.81    179.58 o 
  -4  23   2    64714.07    66050.27   1870.10 o 
  -3  23   2      278.13      314.41    179.01 o 
  -2  23   2    15732.45    16494.82    508.32 o 
  -1  23   2     2014.35     2436.98    274.42 o 
   0  23   2    43010.79    42277.16    694.66 o 
   1  23   2     1438.70     2061.22    237.75 o 
   2  23   2    13185.44    13328.83    504.96 o 
   3  23   2     2254.50     1838.16    225.32 o 
   4  23   2    34110.58    33633.86    653.36 o 
   5  23   2    12921.64    12334.78    429.79 o 
   6  23   2     3066.99     3078.33    409.25 o 
   7  23   2     7066.13     8529.97    645.81 o 
   8  23   2     2450.63     2779.62    439.23 o 
   9  23   2     4097.89     4644.29   1057.72 o 
  10  23   2    11245.97    10127.29    941.71 o 
  11  23   2     1144.80      929.71    505.20 o 
  12  23   2    17914.43    18917.42   2056.75 o 
  13  23   2     4640.76     7104.46   2211.83 o 
  14  23   2     2112.16     1056.39    584.45 o 
 -14  24   2     3333.67     1892.02    670.76 o 
 -13  24   2     8908.41     8782.38   2065.50 o 
 -12  24   2      757.70      658.57    489.72 o 
 -11  24   2     2359.03     2193.39   1032.33 o 
 -10  24   2       10.20     -115.50    394.51 o 
  -9  24   2    41574.24    40706.50   1522.60 o 
  -8  24   2     4868.95     5462.41    449.39 o 
  -7  24   2     6154.73     6398.67    586.20 o 
  -6  24   2    26369.80    26896.40    799.83 o 
  -5  24   2       60.60      173.70    190.95 o 
  -4  24   2     5213.80     5365.94    367.16 o 
  -3  24   2    12310.78    13381.04    479.03 o 
  -2  24   2     3824.70     3874.84    317.94 o 
  -1  24   2     4531.31     4837.16    362.01 o 
   0  24   2    31368.28    31438.26    871.47 o 
   1  24   2     3180.46     2658.93    266.39 o 
   2  24   2     7585.74     8057.01    369.22 o 
   3  24   2      436.42      178.24    164.32 o 
   4  24   2     6560.25     7300.06    345.37 o 
   5  24   2    17624.18    16575.79    506.96 o 
   6  24   2     1345.51     1687.70    360.45 o 
   7  24   2     1799.34     1309.83    376.58 o 
   8  24   2     4196.60     3512.77    510.17 o 
   9  24   2     9113.71     8621.36    871.33 o 
  10  24   2     1069.69     1271.82   1015.91 o 
  11  24   2    18507.64    15319.60   1088.78 o 
  12  24   2       94.30      314.53    569.36 o 
  13  24   2        5.06     -201.94    744.15 o 
  14  24   2      458.34      467.15    541.20 o 
 -14  25   2     3796.84     2738.59    721.27 o 
 -13  25   2     5782.02     5730.49   1209.74 o 
 -12  25   2      136.97       71.81    483.71 o 
 -11  25   2     3798.22     2957.13    736.30 o 
 -10  25   2       20.67       52.29    472.14 o 
  -9  25   2     3835.57     3946.38    651.48 o 
  -8  25   2     4691.72     4754.31    586.04 o 
  -7  25   2      311.98      769.79    222.79 o 
  -6  25   2    12498.87    11103.30    544.81 o 
  -5  25   2    94499.19    92557.80   1750.89 o 
  -4  25   2      263.17      692.39    258.09 o 
  -3  25   2      533.85      721.25    220.17 o 
  -2  25   2     3794.73     3487.83    316.49 o 
  -1  25   2     1598.76     1771.48    276.14 o 
   0  25   2    34884.04    36153.22    717.00 o 
   1  25   2    83362.15    84459.05   1189.28 o 
   2  25   2    14750.54    15289.03    477.19 o 
   3  25   2    29279.04    30525.65    649.16 o 
   4  25   2      565.81      535.64    162.73 o 
   5  25   2     6003.16     6412.85    456.89 o 
   6  25   2    47525.41    49050.11   1260.27 o 
   7  25   2       23.79      199.90    308.30 o 
   8  25   2     4771.79     5195.85    708.91 o 
   9  25   2    12651.41    11974.30   1028.38 o 
  10  25   2     1050.01      772.26    456.71 o 
  11  25   2    18068.87    18170.05   1793.65 o 
  12  25   2    25768.28    23224.12   1316.02 o 
  13  25   2     1483.35     2086.22    662.94 o 
  14  25   2     1750.31     1664.73    665.04 o 
 -14  26   2    22307.36    22890.89   1433.63 o 
 -13  26   2     2388.41     1125.46    791.96 o 
 -12  26   2    14884.62    14840.91   1261.53 o 
 -11  26   2     1169.16     1252.18    820.21 o 
 -10  26   2    22917.49    22116.59   1204.01 o 
  -9  26   2     2090.87      924.39    477.40 o 
  -8  26   2    67077.55    67324.62   1951.99 o 
  -7  26   2    37307.87    38508.52    992.06 o 
  -6  26   2      385.49      856.46    246.41 o 
  -5  26   2     1040.84      991.54    398.47 o 
  -4  26   2    20913.67    20489.72    618.52 o 
  -3  26   2     5845.65     5775.16    386.59 o 
  -2  26   2    32455.42    33500.61    770.81 o 
  -1  26   2    64936.93    67753.70   1155.78 o 
   0  26   2    10931.28    12884.95    559.44 o 
   1  26   2        0.24      730.30    198.95 o 
   2  26   2      374.01      457.10    198.80 o 
   3  26   2     9577.42    10380.53    414.63 o 
   4  26   2       25.31      484.47    243.93 o 
   5  26   2    35169.13    36314.16    805.68 o 
   6  26   2     1446.52     2055.51    415.12 o 
   7  26   2     9091.67     8956.52    660.79 o 
   8  26   2     4685.40     4370.10    665.22 o 
   9  26   2       98.68      103.74    382.70 o 
  10  26   2     3285.60     4150.24    782.07 o 
  11  26   2      171.45      605.77    471.06 o 
  12  26   2     5341.01     4098.06    788.67 o 
  13  26   2     5707.99     5280.51   1187.64 o 
  14  26   2      373.98       54.02    548.49 o 
 -14  27   2     4851.07     3537.75    805.77 o 
 -13  27   2      677.80      826.52    537.25 o 
 -12  27   2    14676.82    14852.37   1265.50 o 
 -11  27   2        0.43     -115.53    442.03 o 
 -10  27   2     4640.18     4423.04    761.81 o 
  -9  27   2      841.46      620.44    400.04 o 
  -8  27   2        0.75      878.30    445.50 o 
  -7  27   2      625.19      880.09    453.42 o 
  -6  27   2    36173.34    36005.12    967.63 o 
  -5  27   2    16199.95    16132.34    658.83 o 
  -4  27   2    24438.42    26248.79    700.99 o 
  -3  27   2     9481.69     9348.06    472.08 o 
  -2  27   2    47970.40    50721.28    979.70 o 
  -1  27   2    19208.68    20866.66    862.31 o 
   0  27   2    68304.51    67879.52   1063.39 o 
   1  27   2    11345.50    12678.38    547.25 o 
   2  27   2    13677.50    14407.97    490.06 o 
   3  27   2    10750.60    10121.19    538.08 o 
   4  27   2    44116.95    42473.09    895.53 o 
   5  27   2    14178.24    14233.47    523.11 o 
   6  27   2      872.01      223.33    300.52 o 
   7  27   2     7853.58     7869.62    815.52 o 
   8  27   2     2434.45     1953.68   1043.30 o 
   9  27   2      795.57      498.28    416.75 o 
  10  27   2    11763.01    11254.78   1058.86 o 
  11  27   2     2189.54     1326.88    553.47 o 
  12  27   2    17322.79    16091.94   1338.71 o 
  13  27   2      485.71     1060.33    700.76 o 
 -13  28   2     1202.74     1495.91    647.09 o 
 -12  28   2      588.72     1063.90    604.46 o 
 -11  28   2    18608.79    15760.17   1145.81 o 
 -10  28   2      971.18     1187.80    731.47 o 
  -9  28   2    27197.72    24671.18   2639.73 o 
  -8  28   2     2437.95     2128.32    592.36 o 
  -7  28   2     4628.26     5236.07    476.86 o 
  -6  28   2    36692.60    37401.36    987.00 o 
  -5  28   2     3575.08     3487.88    416.61 o 
  -4  28   2      842.93      940.86    294.52 o 
  -3  28   2     2290.78     3156.61    340.10 o 
  -2  28   2     1577.92     2568.48    597.20 o 
  -1  28   2    38543.98    39530.13    873.90 o 
   0  28   2    13372.72    14025.76    497.57 o 
   1  28   2     1473.24     1392.57    276.77 o 
   2  28   2     2584.99     3167.18    307.09 o 
   3  28   2     1745.40     1562.70    260.02 o 
   4  28   2     5319.72     6000.69    422.41 o 
   5  28   2     7727.17     8010.28    662.96 o 
   6  28   2     2165.66     2280.52    456.94 o 
   7  28   2       89.55      336.24    388.41 o 
   8  28   2       39.18      159.45    634.76 o 
   9  28   2     1549.24      838.07    766.51 o 
  10  28   2        1.27      243.72    504.69 o 
  11  28   2        0.48      756.38    535.01 o 
  12  28   2      879.26      995.54    610.63 o 
  13  28   2     3259.61     3561.41    795.09 o 
 -13  29   2     3111.64     3886.12    807.80 o 
 -12  29   2     3993.97     3570.79    773.44 o 
 -11  29   2     1352.68      984.59    566.15 o 
 -10  29   2      643.55      576.15    690.43 o 
  -9  29   2     3483.87     2526.80    618.46 o 
  -8  29   2     3185.20     2405.46    807.02 o 
  -7  29   2      247.84      257.86    258.63 o 
  -6  29   2       69.02      717.64    253.50 o 
  -5  29   2    30856.95    30059.32    904.40 o 
  -4  29   2      820.12     1035.29    304.18 o 
  -3  29   2     9431.20     9261.82    486.44 o 
  -2  29   2     4984.26     4783.67    390.39 o 
  -1  29   2    16340.88    17875.96    605.22 o 
   0  29   2    13132.33    14180.84    562.32 o 
   1  29   2    35156.94    36034.99   1164.94 o 
   2  29   2    12061.93    12088.53    528.71 o 
   3  29   2    33798.34    32777.27    811.35 o 
   4  29   2      179.32     -108.26    195.28 o 
   5  29   2     8496.90     9097.04    651.40 o 
   6  29   2    15202.08    14087.36    934.62 o 
   7  29   2      583.72       10.84    535.34 o 
   8  29   2      180.41      389.37    445.07 o 
   9  29   2     6554.04     5406.95    776.34 o 
  10  29   2     4158.30     4280.62    761.71 o 
  11  29   2    24124.94    23146.88   2394.97 o 
  12  29   2     1705.63     1839.54    666.11 o 
  13  29   2    10087.98     9659.72   1132.90 o 
 -13  30   2      656.93      333.08    578.03 o 
 -12  30   2    11979.56    12386.79   1578.58 o 
 -11  30   2     1800.88     2137.01    927.01 o 
 -10  30   2    23433.69    22058.95   1453.10 o 
  -9  30   2     9688.48     9296.27    964.16 o 
  -8  30   2    18362.39    19665.98   2212.15 o 
  -7  30   2    17992.30    16873.29   1034.31 o 
  -6  30   2     4558.99     4495.61    441.35 o 
  -5  30   2     5334.99     5307.02    588.04 o 
  -4  30   2    23879.19    24673.61   1190.24 o 
  -3  30   2      559.69      791.44    292.43 o 
  -2  30   2     4991.52     5795.29    463.74 o 
  -1  30   2    41278.41    43070.71    860.86 o 
   0  30   2       15.91      610.16    336.68 o 
   1  30   2     3099.18     3899.50    385.95 o 
   2  30   2     1861.55     1863.99    305.12 o 
   3  30   2      970.41     1573.92    283.52 o 
   4  30   2       83.47      580.10    249.51 o 
   5  30   2    56885.70    54501.22   1363.86 o 
   6  30   2      992.57      589.54    398.11 o 
   7  30   2        4.64      -58.88    364.20 o 
   8  30   2      110.64      774.18    457.32 o 
   9  30   2     4382.53     4179.77    788.50 o 
  10  30   2     2049.65     2643.50    667.94 o 
  11  30   2     6376.43     6724.92    921.24 o 
  12  30   2        5.06      111.07    550.13 o 
 -12  31   2    15041.01    13021.58   1224.59 o 
 -11  31   2      528.73      516.54    505.10 o 
 -10  31   2      322.96      225.97    800.71 o 
  -9  31   2      582.26      -21.82    383.02 o 
  -8  31   2     2384.38     1093.33    964.34 o 
  -7  31   2      292.19      822.17    458.27 o 
  -6  31   2    22410.95    21687.85    801.22 o 
  -5  31   2     8999.16     7910.79    834.92 o 
  -4  31   2     2032.68     2238.07    419.98 o 
  -3  31   2       99.96       93.11    289.44 o 
  -2  31   2    20784.38    21331.20    677.37 o 
  -1  31   2     5769.18     6635.76    414.16 o 
   0  31   2    27001.38    24984.51    735.09 o 
   1  31   2    13043.30    14519.50    594.49 o 
   2  31   2     3234.52     3132.88    368.48 o 
   3  31   2     1170.68      654.23    241.63 o 
   4  31   2    36643.50    35559.58    858.56 o 
   5  31   2     7823.31     7767.62    793.38 o 
   6  31   2     2553.44     3033.39    616.04 o 
   7  31   2      646.68      556.57    449.85 o 
   8  31   2     1267.73     2221.20    588.88 o 
   9  31   2     2968.85     2537.55    634.41 o 
  10  31   2    23459.95    20598.63   1581.07 o 
  11  31   2     4158.50     4006.25    792.05 o 
  12  31   2     5155.38     3603.67    829.97 o 
 -12  32   2     1085.10      888.57    642.05 o 
 -11  32   2    22938.93    17144.48   1648.80 o 
 -10  32   2     2220.47     2373.16    869.25 o 
  -9  32   2    11657.43    12649.23   1123.13 o 
  -8  32   2     2225.29     1870.50    583.99 o 
  -7  32   2      589.43      909.98    498.92 o 
  -6  32   2    18717.72    19669.32    780.58 o 
  -5  32   2     9446.94    10413.69    616.51 o 
  -4  32   2      641.73     1312.24    338.35 o 
  -3  32   2    10097.52     9335.23    649.30 o 
  -2  32   2      971.33      379.93    284.82 o 
  -1  32   2       18.21      371.76    216.37 o 
   0  32   2    21741.74    23871.89    729.38 o 
   1  32   2      175.14      173.22    297.95 o 
   2  32   2        8.85       25.95    236.62 o 
   3  32   2     3714.90     3469.79    366.00 o 
   4  32   2      994.17     1337.15    277.07 o 
   5  32   2      112.14      801.34    435.92 o 
   6  32   2     7436.28     7532.01    835.57 o 
   7  32   2     1064.21      116.18    445.29 o 
   8  32   2     6239.83     6325.23    834.87 o 
   9  32   2     1260.15      308.05    519.27 o 
  10  32   2     2788.93     2079.79    643.66 o 
  11  32   2      863.17      586.25    591.66 o 
  12  32   2        2.55     -319.82    655.17 o 
 -12  33   2      899.40      150.59    630.78 o 
 -11  33   2     3052.77     3452.25   1188.16 o 
 -10  33   2     2139.34     2830.60    708.21 o 
  -9  33   2     1818.02     1446.71    601.99 o 
  -8  33   2       11.01      491.36    464.64 o 
  -7  33   2      223.56      -56.08    456.71 o 
  -6  33   2      837.44     1207.50    451.74 o 
  -5  33   2    13231.46    14399.66    681.68 o 
  -4  33   2    22886.23    25137.54    896.81 o 
  -3  33   2     1962.18     2672.96    417.86 o 
  -2  33   2     2732.27     3244.55    439.97 o 
  -1  33   2     4355.43     4996.09    381.36 o 
   0  33   2    10393.05    11339.78    664.81 o 
   1  33   2    11044.50    11766.18    604.38 o 
   2  33   2        6.76       22.25    244.44 o 
   3  33   2     4720.59     4513.25    423.16 o 
   4  33   2       25.88     -160.38    364.08 o 
   5  33   2    23315.08    23992.99   1647.83 o 
   6  33   2     3742.86     3694.87    792.53 o 
   7  33   2     2664.24     1748.98    603.68 o 
   8  33   2     2036.93     1429.95    534.62 o 
   9  33   2     8323.16     8245.63   1667.45 o 
  10  33   2     2487.39     2843.81    716.07 o 
  11  33   2    10765.56     8734.80   1052.71 o 
 -11  34   2       87.86      255.77    602.42 o 
 -10  34   2     7106.78     6866.57    938.03 o 
  -9  34   2    27669.07    25579.53   1375.60 o 
  -8  34   2     4304.02     3076.00   1452.55 o 
  -7  34   2     8631.00     8710.43    945.56 o 
  -6  34   2     6222.28     5552.14    539.82 o 
  -5  34   2     6763.27     6450.60    561.13 o 
  -4  34   2     1398.83     1481.50    370.31 o 
  -3  34   2    24137.43    22761.75    875.28 o 
  -2  34   2     1808.38     2003.93    419.06 o 
  -1  34   2    55153.21    56938.56   1062.21 o 
   0  34   2     1621.89     2175.88    369.10 o 
   1  34   2     9709.70    10327.85    600.10 o 
   2  34   2      954.12      897.64    338.02 o 
   3  34   2       16.70      365.59    265.98 o 
   4  34   2      209.28      530.13    472.30 o 
   5  34   2    48493.00    47634.52   1666.57 o 
   6  34   2        1.62      468.25    488.11 o 
   7  34   2     4585.90     3044.31    665.48 o 
   8  34   2      711.36      209.75    575.82 o 
   9  34   2     3865.39     2985.89    691.15 o 
  10  34   2     3546.61     3130.10    740.57 o 
  11  34   2     6511.89     6181.70   1353.73 o 
 -11  35   2      220.23     1076.05    645.82 o 
 -10  35   2      145.39      532.75    585.44 o 
  -9  35   2     3344.05     3331.61    731.54 o 
  -8  35   2     4570.86     3358.56    709.03 o 
  -7  35   2     4581.37     4347.93    741.08 o 
  -6  35   2    16154.12    16461.67   1122.89 o 
  -5  35   2     3610.35     4080.64    483.20 o 
  -4  35   2      361.38      537.66    301.71 o 
  -3  35   2     1436.88     1948.45    415.87 o 
  -2  35   2    11913.51    11813.07    717.55 o 
  -1  35   2     1695.50     2354.97    345.62 o 
   0  35   2     6344.42     7336.80    448.94 o 
   1  35   2     1921.38     2295.63    374.99 o 
   2  35   2     9838.85    11221.42    592.01 o 
   3  35   2     1062.78     1285.10    339.19 o 
   4  35   2    43985.73    42987.27   1574.50 o 
   5  35   2      528.91     1101.23    542.40 o 
   6  35   2     1107.72     1161.83    567.36 o 
   7  35   2     5732.53     4402.99   1671.65 o 
   8  35   2      450.79      611.47    534.08 o 
   9  35   2     5908.36     5236.78    833.25 o 
  10  35   2    18038.63    19267.71   1326.14 o 
 -10  36   2     9821.97     9843.81   2494.74 o 
  -9  36   2      723.90     1330.86    635.52 o 
  -8  36   2    10952.92    10023.17   1046.34 o 
  -7  36   2     1513.85     1634.85    581.35 o 
  -6  36   2    19982.54    20301.09   1212.52 o 
  -5  36   2    29634.68    25995.78    952.03 o 
  -4  36   2      653.33      790.04    324.47 o 
  -3  36   2      663.95      850.44    357.24 o 
  -2  36   2     2502.69     2640.19    389.93 o 
  -1  36   2     3994.29     4366.58    655.81 o 
   0  36   2    61980.57    63380.90   1300.29 o 
   1  36   2    11197.34    11286.03    623.59 o 
   2  36   2    10506.96    10581.83    606.70 o 
   3  36   2        2.87      543.98    498.32 o 
   4  36   2    11543.27    11519.56   1189.96 o 
   5  36   2        8.54     1015.59    714.90 o 
   6  36   2    27139.55    24793.49   1290.18 o 
   7  36   2       54.00     -477.92    419.38 o 
   8  36   2    22263.51    20306.14   1506.99 o 
   9  36   2       76.65      230.34    685.49 o 
  10  36   2     2648.07     2822.22    771.92 o 
 -10  37   2     5034.57     4939.41   1560.16 o 
  -9  37   2        5.86      809.51    583.13 o 
  -8  37   2      138.80      -55.74    718.97 o 
  -7  37   2     1138.39     1410.90    617.62 o 
  -6  37   2       38.51      237.28    485.97 o 
  -5  37   2     2065.51     2716.75    446.19 o 
  -4  37   2    16822.65    16003.97    786.43 o 
  -3  37   2     3550.10     3417.92    527.22 o 
  -2  37   2     4276.86     5392.96    501.07 o 
  -1  37   2       17.06      806.83    301.41 o 
   0  37   2      888.40     2365.72    602.67 o 
   1  37   2     2294.90     3267.57    551.49 o 
   2  37   2     6661.19     7646.73    619.24 o 
   3  37   2    20746.54    20370.40    845.30 o 
   4  37   2     1140.32     1134.69    545.74 o 
   5  37   2    11618.44    11771.88   1080.58 o 
   6  37   2     1514.09     2340.96    610.84 o 
   7  37   2      311.23      -28.90    492.02 o 
   8  37   2        4.52     1160.87    587.08 o 
   9  37   2     4455.21     3661.28    791.08 o 
  10  37   2     3735.27     2746.25    750.15 o 
  -9  38   2    17159.08    13201.60   1227.59 o 
  -8  38   2      239.90      307.50   1118.32 o 
  -7  38   2     2661.96     2531.01    697.03 o 
  -6  38   2    16536.42    18398.76   1290.78 o 
  -5  38   2    12416.37    11657.86    719.60 o 
  -4  38   2      341.68      866.28    334.00 o 
  -3  38   2     9854.49     9691.27    729.19 o 
  -2  38   2      498.18     1121.79    335.81 o 
  -1  38   2    36327.97    38945.34   1366.54 o 
   0  38   2     9686.50    11108.71    756.31 o 
   1  38   2    31582.37    32452.02    933.85 o 
   2  38   2       35.40      490.35    328.68 o 
   3  38   2     6579.11     6876.12    827.54 o 
   4  38   2     7099.87     8297.97    937.64 o 
   5  38   2    36131.80    37549.50   3877.91 o 
   6  38   2        4.83     -316.84    449.19 o 
   7  38   2    10722.16     8841.05   1022.38 o 
   8  38   2      343.08     -452.23    660.20 o 
   9  38   2    10087.64    10711.47   1127.17 o 
  -9  39   2     4689.01     4012.00   1340.16 o 
  -8  39   2      790.31      920.47    666.67 o 
  -7  39   2     1961.92     2660.29    702.98 o 
  -6  39   2     6655.62     4957.04    825.25 o 
  -5  39   2     5041.88     6315.25    963.59 o 
  -4  39   2     5421.33     5995.88    611.17 o 
  -3  39   2      280.65     -114.71    320.39 o 
  -2  39   2     9328.20     8755.20    821.74 o 
  -1  39   2     5428.07     6417.88    609.95 o 
   0  39   2     2620.68     2293.72    429.50 o 
   1  39   2     1244.13     2192.52    415.13 o 
   2  39   2     4502.87     5710.68    623.31 o 
   3  39   2      314.11     1180.41    737.02 o 
   4  39   2    20875.42    20726.31   1449.32 o 
   5  39   2      401.31      939.51    623.26 o 
   6  39   2       55.19      -54.10    447.68 o 
   7  39   2     8092.73     7871.25    995.41 o 
   8  39   2      360.81      602.75    885.74 o 
  -8  40   2     6283.80     5568.78    905.93 o 
  -7  40   2       64.05      657.63    561.61 o 
  -6  40   2    11073.48    11519.71   1487.61 o 
  -5  40   2    19117.40    19033.92   1207.77 o 
  -4  40   2     1143.99     1470.84    672.53 o 
  -3  40   2     3089.83     3837.49    456.23 o 
  -2  40   2        1.74      809.70    329.76 o 
  -1  40   2     4575.69     4805.69    559.93 o 
   0  40   2    37257.82    37873.70   1186.10 o 
   1  40   2    14968.69    15804.52    793.43 o 
   2  40   2    13530.20    14776.43    791.34 o 
   3  40   2      196.87      874.72    509.64 o 
   4  40   2    10661.48    10656.88   1133.58 o 
   5  40   2      222.46      906.20    585.22 o 
   6  40   2    17082.82    15446.33   1274.64 o 
   7  40   2     2546.40     2355.64    714.30 o 
   8  40   2    26254.79    23894.29   1420.79 o 
  -7  41   2     1343.29      664.77    594.02 o 
  -6  41   2     5723.71     6075.47    899.82 o 
  -5  41   2     1911.94     2077.33    670.27 o 
  -4  41   2    11789.34    13217.72    876.72 o 
  -3  41   2     3506.37     4813.73    492.28 o 
  -2  41   2     8349.34     9328.28    704.29 o 
  -1  41   2     1964.28     2185.56    430.63 o 
   0  41   2     2866.51     2769.15    586.82 o 
   1  41   2       47.77     1313.77    700.78 o 
   2  41   2      535.20     1733.08    432.60 o 
   3  41   2     3639.37     3986.55   1194.75 o 
   4  41   2       53.31      418.33    944.50 o 
   5  41   2     5825.84     6512.73   1222.29 o 
   6  41   2     2679.12     2430.72    704.82 o 
   7  41   2      382.74      144.43    562.49 o 
  -7  42   2      325.96      424.70    566.71 o 
  -6  42   2     8668.14    10776.00   1144.47 o 
  -5  42   2    15303.25    15726.34   1302.67 o 
  -4  42   2      876.89     2580.18    643.90 o 
  -3  42   2     2549.16     2680.98    738.31 o 
  -2  42   2      263.17     1020.93    372.95 o 
  -1  42   2    11656.95    12429.95    982.41 o 
   0  42   2     7529.20     7935.84    856.59 o 
   1  42   2    31522.72    33174.62   1375.90 o 
   2  42   2     3569.49     4425.03   1072.61 o 
   3  42   2    13824.18    14189.99   1185.03 o 
   4  42   2     2490.00     2629.29    853.35 o 
   5  42   2     9600.05    11180.12   1741.59 o 
   6  42   2     2988.48     2414.95   1080.84 o 
  -6  43   2     1134.32      814.71    609.21 o 
  -5  43   2        4.43     1469.34    613.64 o 
  -4  43   2     6802.24     7746.55   1087.55 o 
  -3  43   2       27.64      239.20    320.34 o 
  -2  43   2       48.44      392.89    500.81 o 
  -1  43   2    11073.66    11978.56   1008.05 o 
   0  43   2     1847.24     2445.59    677.21 o 
   1  43   2     1093.10     1959.66    530.51 o 
   2  43   2     5326.53     6330.47    858.32 o 
   3  43   2      400.29     1023.34    969.63 o 
   4  43   2      604.55     1749.22   1014.46 o 
   5  43   2     2112.90     1744.45    654.90 o 
  -5  44   2    13847.05    13875.85   1436.01 o 
  -4  44   2     3381.57     3668.34    565.06 o 
  -3  44   2     6830.52     8100.06    632.54 o 
  -2  44   2      598.57     1009.90    516.68 o 
  -1  44   2     2798.44     3999.12    697.37 o 
   0  44   2    20925.32    20995.54   1156.43 o 
   1  44   2     8092.68     7479.02    874.24 o 
   2  44   2    11477.07    11430.52   1614.35 o 
   3  44   2      459.44      838.28    819.24 o 
   4  44   2     8869.16     9693.66   1073.74 o 
  -3  45   2      197.55     1103.92    586.87 o 
  -2  45   2     4192.07     4267.28    726.00 o 
  -1  45   2     4132.73     4901.01    766.49 o 
   0  45   2     4721.85     4801.48    746.78 o 
   1  45   2     1263.59     1346.77    543.22 o 
   2  45   2      497.16     1870.27    677.88 o 
   3  45   2        7.83     1357.33    742.98 o 
 -17   0   3    10663.45    12273.94   1928.70 o 
 -15   0   3    14349.47    13785.81   1105.71 o 
 -13   0   3    21443.00    21588.04   1338.24 o 
 -11   0   3     7675.47     8073.63    918.49 o 
  -9   0   3      172.81     -248.15    178.92 o 
  -7   0   3    56526.87    55368.89   1307.71 o 
  -5   0   3      302.02      417.24    236.88 o 
  -3   0   3   264959.06   253888.22   4853.32 o 
  -1   0   3    23577.29    23504.93    543.91 o 
   1   0   3      161.54       93.88    109.86 o 
   3   0   3   116739.96   120249.09   2377.64 o 
   5   0   3     3772.62     3506.62    597.60 o 
   7   0   3     3065.76     2956.30    335.77 o 
   9   0   3       85.62      132.70    273.67 o 
  11   0   3    27812.55    27883.00   1125.66 o 
  13   0   3     4681.20     4036.51   1023.24 o 
  15   0   3     2810.80     3285.03    747.04 o 
 -17   1   3    12300.69    14343.18   1467.06 o 
 -16   1   3    11682.31    14878.90   1847.60 o 
 -15   1   3    15346.94    14306.79   1142.39 o 
 -14   1   3      122.93      309.17    272.72 o 
 -13   1   3     2114.47     1404.98    368.40 o 
 -12   1   3    16623.01    16381.27    826.11 o 
 -11   1   3    53583.52    55123.53   1105.53 o 
 -10   1   3    46372.71    49164.55    990.79 o 
  -9   1   3      638.69      504.32    175.89 o 
  -8   1   3     3038.47     2892.77    264.51 o 
  -7   1   3     5639.27     5499.17    324.90 o 
  -6   1   3    42951.46    40967.67    818.17 o 
  -5   1   3     5026.54     5503.45    284.82 o 
  -4   1   3     2489.52     3340.14    245.75 o 
  -3   1   3    64857.11    58384.28   2547.87 o 
  -2   1   3      615.52      405.00    209.59 o 
  -1   1   3     2897.12     2163.07    133.23 o 
   0   1   3      592.46      596.19     76.98 o 
   1   1   3    24899.64    27885.71    507.51 o 
   2   1   3       24.27       22.59     80.54 o 
   3   1   3    23376.53    20002.62   1275.53 o 
   4   1   3      250.45      305.78    209.36 o 
   5   1   3     2712.41     2619.09    236.50 o 
   6   1   3    13266.95    14916.20    380.57 o 
   7   1   3     5258.74     4635.25    258.21 o 
   8   1   3     1673.34     2432.27    233.86 o 
   9   1   3       52.35       86.67    135.27 o 
  10   1   3       75.73      313.72    174.57 o 
  11   1   3     5135.43     4470.59    458.40 o 
  12   1   3        4.35       39.85    385.90 o 
  13   1   3      953.66     1416.08    525.45 o 
  14   1   3      962.08     1016.04    445.52 o 
  15   1   3      437.30      320.79    351.30 o 
  16   1   3       26.99      459.39    376.74 o 
 -17   2   3        2.09      420.85   1021.88 o 
 -16   2   3       81.62      754.57    975.59 o 
 -15   2   3     1292.45      995.02    491.89 o 
 -14   2   3     2635.33     2031.47    410.76 o 
 -13   2   3      381.47     -128.07    314.19 o 
 -12   2   3    40356.39    38122.48   1048.12 o 
 -11   2   3       19.17      259.29    222.33 o 
 -10   2   3     4417.41     4269.18    357.21 o 
  -9   2   3     1113.27     1207.46    217.37 o 
  -8   2   3    11051.43    12393.46    435.33 o 
  -7   2   3     2091.48     2337.12    261.85 o 
  -6   2   3    24424.47    22056.12    900.77 o 
  -5   2   3     2978.72     2783.34    205.85 o 
  -4   2   3      637.99      773.45    171.67 o 
  -3   2   3     4160.50     4176.29    285.47 o 
  -2   2   3   118204.26   134370.33   2533.01 o 
  -1   2   3    10877.60    11056.09    176.79 o 
   0   2   3      309.79      184.92     56.03 o 
   1   2   3      245.80       -9.75     79.33 o 
   2   2   3     6227.30     5077.32    340.33 o 
   3   2   3     8876.74     9872.24   1131.43 o 
   4   2   3    19156.07    19988.21    629.96 o 
   5   2   3      548.43      927.16    158.60 o 
   6   2   3      717.03      458.48    279.65 o 
   7   2   3        6.45      340.37    122.72 o 
   8   2   3     3308.91     3335.14    265.53 o 
   9   2   3     9294.70     9245.48    402.49 o 
  10   2   3    69364.40    70559.81   1200.86 o 
  11   2   3       72.80      114.74    230.40 o 
  12   2   3     2723.90     2397.46    481.89 o 
  13   2   3      175.91      322.78    345.10 o 
  14   2   3     1630.14     1054.21    442.60 o 
  15   2   3     2595.02     2531.00    556.81 o 
  16   2   3    24090.84    23117.49   1076.75 o 
 -17   3   3    20862.97    23889.76   1603.74 o 
 -16   3   3    50472.36    60652.07   3367.41 o 
 -15   3   3     3324.75     4024.33    675.14 o 
 -14   3   3     3509.65     3299.10    462.87 o 
 -13   3   3     2323.16     2001.40    336.86 o 
 -12   3   3    19136.41    19627.55    685.89 o 
 -11   3   3    97026.80   101227.82   1612.49 o 
 -10   3   3    37981.32    40197.15   1068.40 o 
  -9   3   3    39241.46    38305.86    914.41 o 
  -8   3   3      176.77       87.25    143.13 o 
  -7   3   3     8867.65     8889.38    359.06 o 
  -6   3   3     7232.12     7298.65    304.85 o 
  -5   3   3    84356.67    91972.63   1183.12 o 
  -4   3   3     3775.64     4162.08    249.10 o 
  -3   3   3     8345.40     7297.85    278.77 o 
  -2   3   3     5173.64     5599.45    376.59 o 
  -1   3   3     5385.36     4364.65    196.21 o 
   0   3   3    19294.55    16630.70    353.10 o 
   1   3   3     5013.31     5322.28    185.38 o 
   2   3   3    23495.60    23334.76    976.13 o 
   3   3   3     5378.25     5730.86    419.68 o 
   4   3   3      314.92      433.13    130.06 o 
   5   3   3    16454.09    15771.20    596.05 o 
   6   3   3    12979.41    11318.08    410.44 o 
   7   3   3    13908.61    15364.18    399.63 o 
   8   3   3    29383.95    29954.20    651.32 o 
   9   3   3     3598.46     3333.56    283.43 o 
  10   3   3        0.18      143.77    163.64 o 
  11   3   3     6852.27     6595.62    728.52 o 
  12   3   3     8426.58     8064.68    582.61 o 
  13   3   3     1616.80     1939.21    479.44 o 
  14   3   3     2706.77     2429.41    536.03 o 
  15   3   3     1886.00     1504.19    484.18 o 
  16   3   3       83.47      239.47    373.16 o 
 -17   4   3    14227.83    14602.22   2145.85 o 
 -16   4   3      202.71     -198.32    427.60 o 
 -15   4   3    13673.29    14401.27   1258.68 o 
 -14   4   3     3340.39     3532.77    427.52 o 
 -13   4   3     7593.79     7127.80    527.56 o 
 -12   4   3     1705.33     1511.92    298.52 o 
 -11   4   3    17481.49    16496.29    618.16 o 
 -10   4   3       20.57      -88.04    168.98 o 
  -9   4   3    31354.43    32006.58    756.43 o 
  -8   4   3     4828.27     4761.42    326.23 o 
  -7   4   3    68360.78    70845.58   1079.29 o 
  -6   4   3    11980.92    11780.77    423.00 o 
  -5   4   3     1379.25     1179.65    162.21 o 
  -4   4   3      854.50      617.44    109.78 o 
  -3   4   3     7695.17     7588.01    214.70 o 
  -2   4   3    20941.87    22714.10    710.71 o 
  -1   4   3     1932.37     1969.08    154.77 o 
   0   4   3    31348.84    27339.36    640.70 o 
   1   4   3     1463.45     1390.20    133.62 o 
   2   4   3      389.03      453.28    132.20 o 
   3   4   3    12560.95    11870.14    456.14 o 
   4   4   3    46897.43    49337.55    912.48 o 
   5   4   3   105206.27   109752.55   1521.66 o 
   6   4   3     2808.68     2280.33    236.45 o 
   7   4   3      643.99      485.94    118.20 o 
   8   4   3    24794.55    23852.99    571.48 o 
   9   4   3     7646.01     7247.61    343.93 o 
  10   4   3     4283.39     4960.77    426.62 o 
  11   4   3    37333.77    37359.03   1391.77 o 
  12   4   3     4265.76     3881.10    468.29 o 
  13   4   3     1067.80      888.96    396.57 o 
  14   4   3      169.76       49.37    335.64 o 
  15   4   3    10832.98    10230.15   1077.98 o 
  16   4   3     2254.60     2666.88    610.16 o 
 -17   5   3    21022.61    23765.36   2619.86 o 
 -16   5   3     6678.13     6760.19   1432.60 o 
 -15   5   3    26597.21    24681.70   1310.67 o 
 -14   5   3       23.02     -414.12    294.57 o 
 -13   5   3     2181.69     1751.73    328.03 o 
 -12   5   3    18039.31    17378.24    659.38 o 
 -11   5   3    50321.22    52108.61   1074.56 o 
 -10   5   3    27717.53    28794.60    746.87 o 
  -9   5   3     3678.17     3999.06    459.63 o 
  -8   5   3       47.49        3.61    131.76 o 
  -7   5   3     2054.51     1688.02    210.06 o 
  -6   5   3    14951.80    12513.87    458.90 o 
  -5   5   3      812.31      691.79    125.58 o 
  -4   5   3    22788.46    23741.37    399.21 o 
  -3   5   3     2646.95     2810.88    192.81 o 
  -2   5   3        9.31     -103.41    296.63 o 
  -1   5   3        7.79      -80.31     84.29 o 
   0   5   3    31733.87    29568.69    690.58 o 
   1   5   3   153459.77   165504.02   1923.12 o 
   2   5   3    48168.10    50344.91    761.39 o 
   3   5   3      110.00      115.23     88.01 o 
   4   5   3      443.63      242.41    108.26 o 
   5   5   3    19245.29    17999.11    684.56 o 
   6   5   3    11039.94    10287.86    394.90 o 
   7   5   3    67518.47    66211.00   1164.79 o 
   8   5   3    24189.38    25274.61    549.41 o 
   9   5   3      256.02      153.35    137.52 o 
  10   5   3      560.85      689.64    249.02 o 
  11   5   3    11617.17    10473.83    585.37 o 
  12   5   3     3739.67     3273.28    410.33 o 
  13   5   3      305.68      172.67    325.96 o 
  14   5   3      950.41      836.53    422.41 o 
  15   5   3        0.44     -102.24    370.95 o 
  16   5   3      161.27      570.19    419.88 o 
 -17   6   3     2146.23     1882.37   1209.71 o 
 -16   6   3      842.10      784.97    525.24 o 
 -15   6   3     2236.70     2146.44    586.06 o 
 -14   6   3       42.09     -100.96    379.54 o 
 -13   6   3     2493.15     2078.02    281.25 o 
 -12   6   3    26042.69    25702.19   1092.97 o 
 -11   6   3      602.63      473.01    228.35 o 
 -10   6   3       24.99      -79.25    161.55 o 
  -9   6   3     1078.05      944.44    204.99 o 
  -8   6   3      299.64      314.42    153.72 o 
  -7   6   3    18130.88    17328.59    416.56 o 
  -6   6   3     4899.04     4070.05    232.15 o 
  -5   6   3     5064.05     5185.47    223.96 o 
  -4   6   3      656.41      471.35    106.02 o 
  -3   6   3     6533.65     6483.55    245.45 o 
  -2   6   3   103744.77   113825.33   1339.68 o 
  -1   6   3      833.25      980.98    165.54 o 
   0   6   3       67.23       15.52    144.80 o 
   1   6   3      490.46      259.76    145.98 o 
   2   6   3    68250.32    59622.07   1913.07 o 
   3   6   3     1048.45     1342.87    135.18 o 
   4   6   3    45944.76    46739.55   1116.67 o 
   5   6   3    15144.77    14794.57    492.98 o 
   6   6   3        9.98      591.18    246.14 o 
   7   6   3     1825.59     1709.19    238.69 o 
   8   6   3      879.24      825.66    149.69 o 
   9   6   3    27400.16    27632.38    625.89 o 
  10   6   3    96906.72    98091.31   2093.49 o 
  11   6   3     5106.49     5294.20    467.07 o 
  12   6   3      286.26      138.04    233.21 o 
  13   6   3      442.20       35.01    246.65 o 
  14   6   3      622.79      485.87    374.75 o 
  15   6   3    12267.55    11879.43   1025.62 o 
  16   6   3    17393.60    18434.42    988.81 o 
 -17   7   3     4961.23     3739.89   1464.81 o 
 -16   7   3    74846.43    78904.05   2426.25 o 
 -15   7   3      468.45      917.96    480.02 o 
 -14   7   3     6396.47     5830.06    798.13 o 
 -13   7   3     2821.63     2376.92    291.06 o 
 -12   7   3     5833.19     6668.01    411.29 o 
 -11   7   3     7421.19     8496.62    440.43 o 
 -10   7   3    51286.78    53525.80    906.58 o 
  -9   7   3     2714.27     2499.84    311.63 o 
  -8   7   3     7566.87     7321.56    328.68 o 
  -7   7   3     4426.83     4300.85    259.70 o 
  -6   7   3       62.86       24.64    104.19 o 
  -5   7   3    74724.08    80590.71    943.20 o 
  -4   7   3     1493.09     1945.82    144.22 o 
  -3   7   3     1264.65     1543.62    155.50 o 
  -2   7   3     2958.58     2573.90    257.68 o 
  -1   7   3     2723.03     2701.77    130.24 o 
   0   7   3    51193.96    49349.23    797.75 o 
   1   7   3    75137.97    78577.20   1220.18 o 
   2   7   3   124179.79   125709.30   2133.31 o 
   3   7   3     2955.30     2467.61    171.22 o 
   4   7   3     1484.88     1375.51    146.78 o 
   5   7   3     2939.27     3323.82    218.47 o 
   6   7   3   191830.67   193286.48   2473.32 o 
   7   7   3    29981.55    30401.42    738.66 o 
   8   7   3    51992.53    51901.64    827.25 o 
   9   7   3     9820.00     9316.36    491.89 o 
  10   7   3      238.84      143.61    210.63 o 
  11   7   3     1603.00     1632.34    318.49 o 
  12   7   3    13794.72    13214.27    643.99 o 
  13   7   3     6536.99     6163.01    557.05 o 
  14   7   3     1311.78     1298.87    469.00 o 
  15   7   3     4469.59     4143.63    651.98 o 
  16   7   3       15.62      614.09    357.71 o 
 -17   8   3    11444.27    11256.10   2792.00 o 
 -16   8   3      900.49     1658.25    622.43 o 
 -15   8   3     4700.74     3939.47    722.61 o 
 -14   8   3    10604.74    12143.49   1067.96 o 
 -13   8   3     6745.12     7623.84    610.15 o 
 -12   8   3     2745.47     2483.81    287.45 o 
 -11   8   3    20996.77    21147.70    587.81 o 
 -10   8   3     1104.31     1059.00    211.13 o 
  -9   8   3     2119.35     2052.25    230.63 o 
  -8   8   3    31119.91    33525.56    671.82 o 
  -7   8   3    17076.62    18256.54    430.86 o 
  -6   8   3    11817.04    10874.67    426.55 o 
  -5   8   3     2374.00     2072.68    161.15 o 
  -4   8   3    10158.34     9190.23    320.70 o 
  -3   8   3      714.10     1175.87    279.35 o 
  -2   8   3     3995.20     4816.89    240.94 o 
  -1   8   3     5555.77     4992.13    271.69 o 
   0   8   3   139715.47   135638.45   1422.97 o 
   1   8   3     3936.86     3572.45    224.99 o 
   2   8   3    17584.40    15098.69    308.91 o 
   3   8   3     4351.57     4822.47    226.62 o 
   4   8   3     9239.95    10075.84    291.52 o 
   5   8   3    38186.41    39789.04    640.51 o 
   6   8   3   100677.17    93150.02   1283.57 o 
   7   8   3     3395.19     3184.29    301.81 o 
   8   8   3    34089.95    30978.82    723.44 o 
   9   8   3    14178.71    14757.85    796.83 o 
  10   8   3       85.88       95.61    195.44 o 
  11   8   3     9965.44    10407.58    614.00 o 
  12   8   3     3208.73     3084.92    417.45 o 
  13   8   3      588.53      442.25    285.48 o 
  14   8   3     8078.27     7275.92    773.09 o 
  15   8   3    22854.99    22870.63   1009.15 o 
  16   8   3     6582.64     7387.06    924.35 o 
 -17   9   3    33712.87    33232.83   1663.79 o 
 -16   9   3      495.32     1216.58    593.49 o 
 -15   9   3    40095.69    39320.52   1829.29 o 
 -14   9   3      126.51      679.58    434.81 o 
 -13   9   3      960.60      682.07    446.80 o 
 -12   9   3    17533.60    16657.03    575.99 o 
 -11   9   3    60315.37    60915.16   1064.15 o 
 -10   9   3     2664.95     3288.80    298.42 o 
  -9   9   3    26495.06    28210.19    609.62 o 
  -8   9   3      689.02      638.07    151.86 o 
  -7   9   3       69.25     -137.88    105.97 o 
  -6   9   3     9885.09     8493.07    354.43 o 
  -5   9   3    19175.55    22764.87    420.32 o 
  -4   9   3    31159.13    33241.33    429.28 o 
  -3   9   3     3578.52     3976.22    266.56 o 
  -2   9   3       43.22      -41.35     72.11 o 
  -1   9   3     1742.66     1941.06    130.34 o 
   0   9   3   104473.53   104313.82   1274.81 o 
   1   9   3   226791.67   231856.45   3022.76 o 
   2   9   3    75202.39    77543.08    875.18 o 
   3   9   3      652.00      895.34    130.35 o 
   4   9   3     4079.30     3798.73    223.03 o 
   5   9   3     7147.93     6245.43    443.28 o 
   6   9   3   109797.59   112433.61   1491.05 o 
   7   9   3   210354.52   215043.95   2532.51 o 
   8   9   3    23294.95    23245.69    764.65 o 
   9   9   3     2328.88     2268.48    307.15 o 
  10   9   3     1343.85     1500.55    295.09 o 
  11   9   3     5393.67     5391.80    480.57 o 
  12   9   3    13337.17    13322.34    669.61 o 
  13   9   3    12344.15    12593.54    716.03 o 
  14   9   3    16404.03    14405.53    848.68 o 
  15   9   3       47.55      658.74    373.24 o 
  16   9   3        0.07     -850.71    507.95 o 
 -17  10   3     5599.51     6210.45    944.51 o 
 -16  10   3      112.75      389.65    518.80 o 
 -15  10   3     8090.01     8339.22    970.08 o 
 -14  10   3        1.32     -120.93    434.32 o 
 -13  10   3    10276.64    11583.82   1030.58 o 
 -12  10   3    42598.70    40928.29    910.56 o 
 -11  10   3      897.35     1123.21    220.69 o 
 -10  10   3       44.56      111.19    182.61 o 
  -9  10   3     3288.24     3148.26    262.38 o 
  -8  10   3     9742.41    10115.54    357.49 o 
  -7  10   3    42749.68    43985.63    694.22 o 
  -6  10   3    25578.97    25132.46    479.61 o 
  -5  10   3      587.77      631.90    103.28 o 
  -4  10   3        8.36       -7.06     86.08 o 
  -3  10   3    17875.16    19391.73    363.70 o 
  -2  10   3    12987.55    14212.79    254.02 o 
  -1  10   3    67276.77    68884.93    812.29 o 
   0  10   3     2722.85     3121.10    217.94 o 
   1  10   3    20853.64    19470.11    438.12 o 
   2  10   3    20004.23    19717.14    583.43 o 
   3  10   3     5670.82     4476.19    217.58 o 
   4  10   3    55154.57    57751.46    835.49 o 
   5  10   3    57418.04    56790.87    774.30 o 
   6  10   3    20815.61    21376.08    538.73 o 
   7  10   3      695.05      842.67    149.74 o 
   8  10   3     7717.03     7971.81    464.92 o 
   9  10   3     4610.83     4899.38    414.32 o 
  10  10   3    15324.45    15026.55    622.63 o 
  11  10   3     6707.91     6473.73    523.53 o 
  12  10   3    12838.22    12724.66    643.61 o 
  13  10   3     1819.57     1902.89    350.46 o 
  14  10   3     3765.07     3639.97    431.94 o 
  15  10   3     6693.88     9095.51   1585.22 o 
  16  10   3     9304.22    10614.27   2104.23 o 
 -16  11   3    55414.64    54546.28   2031.00 o 
 -15  11   3    12609.65    12755.64   1178.34 o 
 -14  11   3     3411.44     3528.95   1042.03 o 
 -13  11   3      131.09      491.00    413.19 o 
 -12  11   3     3137.39     3343.55    342.09 o 
 -11  11   3     4590.73     5420.95    357.28 o 
 -10  11   3    56136.69    56911.77    928.82 o 
  -9  11   3      282.86      219.54    150.53 o 
  -8  11   3     2162.37     2131.99    213.63 o 
  -7  11   3     6269.30     5706.54    280.41 o 
  -6  11   3       38.68      280.31    151.12 o 
  -5  11   3    12648.85    11028.43    341.36 o 
  -4  11   3      678.21      872.08    129.96 o 
  -3  11   3    31796.73    31953.06    588.02 o 
  -2  11   3     4649.60     4549.88    241.97 o 
  -1  11   3     1450.14     1224.44    120.91 o 
   0  11   3    39446.98    36739.25    544.39 o 
   1  11   3   247894.30   247926.75   2758.51 o 
   2  11   3    79311.42    76454.40    974.76 o 
   3  11   3    33574.23    30080.69    487.84 o 
   4  11   3    10641.71     9761.34    292.71 o 
   5  11   3    20419.85    20193.38    431.56 o 
   6  11   3   152629.31   150033.02   1992.07 o 
   7  11   3    28838.92    27310.72    575.73 o 
   8  11   3    74730.70    74639.22   1253.26 o 
   9  11   3    16793.97    15797.44    563.71 o 
  10  11   3     2384.49     2470.48    320.32 o 
  11  11   3     9142.88     9158.36    558.40 o 
  12  11   3    31900.41    29722.88    865.82 o 
  13  11   3    10078.04    10177.77    645.75 o 
  14  11   3     8286.41     8231.05    599.58 o 
  15  11   3     3186.37     3149.41    902.42 o 
  16  11   3       18.25     -710.32    483.08 o 
 -16  12   3      543.39      207.22   1108.09 o 
 -15  12   3     1504.81     1450.21    549.02 o 
 -14  12   3    30053.33    26939.32   1499.51 o 
 -13  12   3        8.59      -59.51    368.45 o 
 -12  12   3     2392.13     3259.99    614.50 o 
 -11  12   3    14751.53    14915.64   1157.43 o 
 -10  12   3      568.49      523.41    186.87 o 
  -9  12   3     1115.07     1377.14    205.93 o 
  -8  12   3     7995.88     8567.81    363.30 o 
  -7  12   3    20848.68    21460.26    465.50 o 
  -6  12   3    30612.24    29366.88    699.66 o 
  -5  12   3    11353.46     9995.48    357.58 o 
  -4  12   3     7599.92     6750.48    205.57 o 
  -3  12   3      857.70     1425.07    120.08 o 
  -2  12   3    13583.50    14609.27    397.33 o 
  -1  12   3     1341.52     1451.28    163.89 o 
   0  12   3   121878.66   115786.64   1259.45 o 
   1  12   3    11096.70    10755.15    310.21 o 
   2  12   3    28498.34    24679.90    512.18 o 
   3  12   3    14741.82    15520.56    409.65 o 
   4  12   3     7525.01     8192.98    233.69 o 
   5  12   3     5619.58     5689.44    265.16 o 
   6  12   3    37226.30    33236.07    769.79 o 
   7  12   3     1198.70     1322.87    182.40 o 
   8  12   3    28169.35    25741.88    742.13 o 
   9  12   3     5590.78     5855.94    416.32 o 
  10  12   3       92.91      -27.15    197.12 o 
  11  12   3    13311.66    13463.84    609.08 o 
  12  12   3     3730.78     3468.99    519.42 o 
  13  12   3     2755.70     2697.85    387.50 o 
  14  12   3    10412.76     9871.83    792.87 o 
  15  12   3     6443.07     5771.26   1003.27 o 
  16  12   3     1624.14     -648.95    897.94 o 
 -16  13   3    17020.65    18168.06   1451.87 o 
 -15  13   3    17717.22    18057.45   1403.29 o 
 -14  13   3      160.91      927.90    496.83 o 
 -13  13   3      461.49      708.72    612.48 o 
 -12  13   3     4991.39     3872.68   1020.33 o 
 -11  13   3     4547.08     5315.49    395.02 o 
 -10  13   3    16418.62    16516.71    491.09 o 
  -9  13   3     6627.98     7194.71    343.23 o 
  -8  13   3     1630.45     1596.71    197.87 o 
  -7  13   3     1221.80     1348.55    154.87 o 
  -6  13   3    35736.31    35864.81    603.29 o 
  -5  13   3    42069.03    45050.35    653.12 o 
  -4  13   3    58864.68    61116.45    864.11 o 
  -3  13   3      738.40     1277.08    149.32 o 
  -2  13   3     4124.27     4268.10    263.90 o 
  -1  13   3     6001.21     5870.80    266.46 o 
   0  13   3   136489.63   133384.34   1290.45 o 
   1  13   3   438738.78   457235.44   4173.61 o 
   2  13   3    98231.13    96531.02   1182.53 o 
   3  13   3     3248.74     4404.66    271.05 o 
   4  13   3     1508.51     1484.09    137.60 o 
   5  13   3     1677.57     2130.93    199.36 o 
   6  13   3   130302.73   129431.81   1465.51 o 
   7  13   3   189466.22   193448.78   2184.26 o 
   8  13   3    21519.63    21093.13    678.00 o 
   9  13   3      152.84      630.49    205.11 o 
  10  13   3     7025.96     6835.08    481.44 o 
  11  13   3      652.80      822.11    261.86 o 
  12  13   3    22883.71    23449.27    776.77 o 
  13  13   3     6913.01     7316.70    553.94 o 
  14  13   3    10201.77    10922.94    693.25 o 
  15  13   3      681.92      662.52    886.56 o 
  16  13   3      156.57     -616.89    982.50 o 
 -16  14   3     2153.29     2599.87   1207.99 o 
 -15  14   3    21702.10    24012.93   1379.75 o 
 -14  14   3        2.35      790.97    472.31 o 
 -13  14   3     8287.17     8935.45   1421.50 o 
 -12  14   3     6864.49     6273.60    788.50 o 
 -11  14   3     6447.45     6451.93    478.04 o 
 -10  14   3    15751.74    16463.58    501.76 o 
  -9  14   3     3699.67     4369.42    272.58 o 
  -8  14   3    17701.77    17763.27    476.38 o 
  -7  14   3     2776.73     2824.66    228.78 o 
  -6  14   3     7862.60     8483.62    289.27 o 
  -5  14   3      228.10      267.61     96.00 o 
  -4  14   3    21178.76    19591.07    348.10 o 
  -3  14   3    39722.61    41209.50    659.50 o 
  -2  14   3    14377.26    15966.14    424.99 o 
  -1  14   3     4421.47     3838.20    221.84 o 
   0  14   3     1994.60     2395.26    205.78 o 
   1  14   3     1608.16     1649.61    158.65 o 
   2  14   3    19963.51    20697.94    541.11 o 
   3  14   3    35480.82    31597.93    605.89 o 
   4  14   3     1579.11     1461.38    154.42 o 
   5  14   3    31471.80    31422.13    572.05 o 
   6  14   3     7089.84     8471.17    397.50 o 
   7  14   3     2787.31     3013.93    251.45 o 
   8  14   3      406.84      229.78    182.84 o 
   9  14   3    67003.40    64878.96   1296.00 o 
  10  14   3        8.97       38.76    195.19 o 
  11  14   3    27734.82    27948.21    810.75 o 
  12  14   3     8949.70     9783.63    568.81 o 
  13  14   3     1543.94     1104.59    308.84 o 
  14  14   3     1792.28     2324.37    525.00 o 
  15  14   3     5606.89     4508.73    782.06 o 
  16  14   3    11048.32     8251.23   1776.18 o 
 -16  15   3    36334.15    37451.14   1777.35 o 
 -15  15   3    26838.00    24791.27   1403.05 o 
 -14  15   3      968.11      790.54    499.42 o 
 -13  15   3      195.12      109.30    581.05 o 
 -12  15   3     1288.68     1755.11    826.65 o 
 -11  15   3     2225.56     2285.42    327.33 o 
 -10  15   3    26870.00    27776.82    796.95 o 
  -9  15   3      343.73      -27.85    199.41 o 
  -8  15   3     1155.51     1117.99    189.19 o 
  -7  15   3     2695.55     2604.43    214.83 o 
  -6  15   3    10950.70    11316.56    325.38 o 
  -5  15   3    43649.77    41247.57    615.23 o 
  -4  15   3     2143.26     1770.84    141.03 o 
  -3  15   3    18980.21    19123.18    432.53 o 
  -2  15   3    11687.75    11315.61    378.10 o 
  -1  15   3    17070.54    15882.55    507.64 o 
   0  15   3    19038.20    16673.46    348.55 o 
   1  15   3   336012.22   342422.28   3236.90 o 
   2  15   3    44180.04    40510.74    617.49 o 
   3  15   3     5772.89     4333.26    209.51 o 
   4  15   3    12590.30    12184.67    536.99 o 
   5  15   3    15756.04    15235.35    406.54 o 
   6  15   3    46131.23    44332.63    733.49 o 
   7  15   3   177251.48   181825.66   1966.07 o 
   8  15   3    17704.21    17791.34    585.42 o 
   9  15   3    10907.06    10040.45    537.18 o 
  10  15   3    13222.52    12845.49    566.42 o 
  11  15   3    16044.08    15809.19    635.72 o 
  12  15   3     4737.82     5089.85    609.16 o 
  13  15   3    16957.12    17612.15    795.96 o 
  14  15   3     4653.50     3542.42    585.59 o 
  15  15   3     2014.05     1777.71    615.72 o 
 -16  16   3       15.29      271.31    573.01 o 
 -15  16   3     6051.01     6629.05   2180.42 o 
 -14  16   3    28023.78    27142.98   1394.06 o 
 -13  16   3       37.25       40.44    354.95 o 
 -12  16   3      163.98      338.88    441.20 o 
 -11  16   3    12339.44    12534.77   1009.53 o 
 -10  16   3      337.41      216.07    261.50 o 
  -9  16   3     9338.65     9545.48    457.16 o 
  -8  16   3       67.26      -56.26    145.22 o 
  -7  16   3      255.00      257.15    136.04 o 
  -6  16   3    16444.71    16085.97    450.12 o 
  -5  16   3    53026.02    53729.95    848.58 o 
  -4  16   3     9997.43     9430.92    261.95 o 
  -3  16   3     9526.54     9717.59    362.10 o 
  -2  16   3     2948.12     2814.32    264.99 o 
  -1  16   3     1519.38     1259.92    160.97 o 
   0  16   3    27674.57    24437.65    435.91 o 
   1  16   3    12569.28    12531.07    511.92 o 
   2  16   3    50533.04    46268.50    682.87 o 
   3  16   3     2963.40     3693.47    352.77 o 
   4  16   3     2240.02     2736.05    192.47 o 
   5  16   3    18308.50    20692.82    551.82 o 
   6  16   3    61378.69    59553.49    895.63 o 
   7  16   3        1.78       16.54    157.13 o 
   8  16   3    18313.10    17282.07    585.01 o 
   9  16   3     6445.47     6697.52    458.58 o 
  10  16   3      153.78      284.52    249.91 o 
  11  16   3     7181.79     8297.87    506.16 o 
  12  16   3     3104.22     3374.67    458.85 o 
  13  16   3     6989.70     5218.38    650.79 o 
  14  16   3     4137.12     4142.98   1091.70 o 
  15  16   3      823.47      195.75    478.77 o 
 -16  17   3    33256.27    32541.21   1671.59 o 
 -15  17   3     8039.87     8768.79   1054.33 o 
 -14  17   3      141.39      587.72    483.97 o 
 -13  17   3      681.63      388.56    470.58 o 
 -12  17   3       15.76     -143.25    372.29 o 
 -11  17   3     7998.05     8757.13    880.07 o 
 -10  17   3     3133.60     3729.88    415.84 o 
  -9  17   3     7155.13     7373.54    639.76 o 
  -8  17   3     5324.31     5169.53    367.96 o 
  -7  17   3     1894.12     1687.06    189.77 o 
  -6  17   3     3777.10     3660.87    212.33 o 
  -5  17   3    40828.34    41635.63    727.84 o 
  -4  17   3    30865.98    31439.57    509.34 o 
  -3  17   3      301.05      315.43    151.73 o 
  -2  17   3    15530.31    15592.54    505.42 o 
  -1  17   3     6424.33     6471.87    319.49 o 
   0  17   3   127752.36   125340.02   1295.33 o 
   1  17   3   180336.55   182114.83   1897.85 o 
   2  17   3    95278.09    91439.77   1109.24 o 
   3  17   3      316.67      653.22    141.70 o 
   4  17   3      346.66      543.40    197.99 o 
   5  17   3      307.48      387.28    112.93 o 
   6  17   3   174205.53   174832.59   2479.33 o 
   7  17   3    94236.51    96777.30   1268.85 o 
   8  17   3    38925.88    37466.55    859.17 o 
   9  17   3      335.98       85.00    205.27 o 
  10  17   3     2028.11     2141.10    350.23 o 
  11  17   3     3508.09     3574.55    380.64 o 
  12  17   3    21690.12    22000.98   1038.28 o 
  13  17   3     5829.80     6255.18    964.83 o 
  14  17   3      779.65     1092.49    532.34 o 
  15  17   3     1443.17      872.21    962.40 o 
 -16  18   3     1120.57     1180.36    844.31 o 
 -15  18   3    19481.13    17739.89   1594.63 o 
 -14  18   3      918.24     1530.76    592.61 o 
 -13  18   3     9144.33     9469.96   1002.00 o 
 -12  18   3       68.35     -266.99    377.07 o 
 -11  18   3     4608.60     5031.45    719.76 o 
 -10  18   3    20384.83    20222.97   1106.81 o 
  -9  18   3     6703.96     6374.97    566.57 o 
  -8  18   3    11740.73    12219.35    597.23 o 
  -7  18   3       37.78       76.99    137.95 o 
  -6  18   3     3748.63     3869.46    226.08 o 
  -5  18   3       20.76      162.71    142.82 o 
  -4  18   3    25785.97    26815.47    478.49 o 
  -3  18   3    35837.24    36332.80    665.81 o 
  -2  18   3    24537.18    24644.61    584.43 o 
  -1  18   3     1037.80     1293.27    172.91 o 
   0  18   3     2418.09     2556.45    246.89 o 
   1  18   3       17.00      173.40    242.91 o 
   2  18   3     5791.08     6380.74    269.66 o 
   3  18   3    67958.97    66541.16   1018.58 o 
   4  18   3    20564.35    21300.02    469.40 o 
   5  18   3    45620.63    45708.93    635.90 o 
   6  18   3      335.32      933.88    252.75 o 
   7  18   3     4601.80     5425.29    345.38 o 
   8  18   3      193.52       65.24    196.71 o 
   9  18   3     5172.75     4883.67    412.13 o 
  10  18   3      446.51      923.37    251.61 o 
  11  18   3    11007.07    12425.11    660.74 o 
  12  18   3    14051.88    15419.43   1103.35 o 
  13  18   3      542.56      778.39    507.67 o 
  14  18   3     1775.14     2524.63    650.49 o 
  15  18   3     3494.09     2286.77    685.16 o 
 -15  19   3    19335.79    18601.25   1465.61 o 
 -14  19   3      168.06      175.34    507.66 o 
 -13  19   3     8759.04     9115.65   1014.57 o 
 -12  19   3     7046.85     7793.28    893.88 o 
 -11  19   3     4298.15     5198.84   1086.29 o 
 -10  19   3      467.49      706.88    363.09 o 
  -9  19   3     9969.61     9058.66    616.84 o 
  -8  19   3      168.42      316.55    224.36 o 
  -7  19   3    11389.07    11215.50    562.03 o 
  -6  19   3    20737.05    19503.40    513.48 o 
  -5  19   3     5223.81     5819.85    225.81 o 
  -4  19   3     6465.25     7233.42    320.32 o 
  -3  19   3     4592.56     4643.12    290.66 o 
  -2  19   3     8631.47     8287.17    331.84 o 
  -1  19   3    44664.46    45390.61    941.60 o 
   0  19   3    32189.22    32604.52    553.17 o 
   1  19   3   162315.63   159262.20   1740.00 o 
   2  19   3    29232.15    29086.79    586.27 o 
   3  19   3     2289.49     2692.42    225.10 o 
   4  19   3    10070.66     9837.14    336.89 o 
   5  19   3    53099.85    50040.34    790.62 o 
   6  19   3    13735.62    13835.23    561.70 o 
   7  19   3   218194.05   220467.14   2916.42 o 
   8  19   3    13003.76    13419.93    601.11 o 
   9  19   3        3.90     -145.45    222.54 o 
  10  19   3     6504.03     6303.18    506.42 o 
  11  19   3    26382.92    25386.62   1049.01 o 
  12  19   3     2610.77     2053.85    606.49 o 
  13  19   3    15539.01    15505.55   1259.84 o 
  14  19   3      312.04      -17.96    914.92 o 
  15  19   3       10.62     -307.37    468.51 o 
 -15  20   3    12802.22    10313.78   1160.70 o 
 -14  20   3     6308.46     7175.93   1515.92 o 
 -13  20   3     5177.57     5771.12    840.34 o 
 -12  20   3       30.39      -32.27    667.36 o 
 -11  20   3     7804.78     7782.88    876.51 o 
 -10  20   3     6954.95     7596.53    917.90 o 
  -9  20   3    31953.95    33211.61   1246.11 o 
  -8  20   3     4200.90     4107.78    731.47 o 
  -7  20   3      196.90       80.85    227.93 o 
  -6  20   3      905.67     1185.13    200.78 o 
  -5  20   3    15329.61    15103.49    356.10 o 
  -4  20   3    32318.05    33183.29    569.39 o 
  -3  20   3    12631.40    12831.83    418.57 o 
  -2  20   3     5905.40     6675.60    335.63 o 
  -1  20   3     1231.87     1235.28    191.25 o 
   0  20   3    12216.47    11712.95    352.68 o 
   1  20   3     8975.70     9572.48    422.76 o 
   2  20   3    86822.11    84732.29   1095.58 o 
   3  20   3     7098.12     7740.96    317.18 o 
   4  20   3        9.17      199.89    238.04 o 
   5  20   3     1995.48     2479.13    218.79 o 
   6  20   3    28867.58    28123.33    776.41 o 
   7  20   3     3404.63     3789.27    401.66 o 
   8  20   3    25530.21    24729.67    785.61 o 
   9  20   3     1753.99     2511.10    429.44 o 
  10  20   3     1085.43      864.22    362.85 o 
  11  20   3     1271.88     2443.22    592.72 o 
  12  20   3     6103.25     5740.34    822.58 o 
  13  20   3     5523.78     5295.55    823.44 o 
  14  20   3      231.48      599.33    496.41 o 
  15  20   3       63.08     -492.25    717.51 o 
 -15  21   3      692.92      911.74    605.96 o 
 -14  21   3     2150.41     1487.51    622.93 o 
 -13  21   3     3769.29     3052.21    665.40 o 
 -12  21   3       16.56     -362.26    462.45 o 
 -11  21   3     6524.40     7656.31    885.98 o 
 -10  21   3     5660.62     5887.59    769.66 o 
  -9  21   3      213.57      350.74    257.89 o 
  -8  21   3     9983.87     9097.42    536.40 o 
  -7  21   3      431.55      336.36    233.94 o 
  -6  21   3      170.54      285.08    327.06 o 
  -5  21   3    63638.48    64273.63    857.26 o 
  -4  21   3    35289.57    34695.26    702.52 o 
  -3  21   3     2590.13     2741.36    258.06 o 
  -2  21   3     7177.75     7317.50    355.91 o 
  -1  21   3      596.90      593.70    170.21 o 
   0  21   3    47635.21    47069.07    931.92 o 
   1  21   3    39338.63    38526.75    683.01 o 
   2  21   3   133137.17   133030.75   1548.34 o 
   3  21   3     2179.42     3166.60    266.28 o 
   4  21   3        1.37      -22.21    123.31 o 
   5  21   3     5166.89     5265.05    408.46 o 
   6  21   3   106122.58   104723.53   1678.17 o 
   7  21   3    17211.68    18835.34    680.70 o 
   8  21   3    44786.18    45684.45   1083.10 o 
   9  21   3      280.28      310.46    242.81 o 
  10  21   3      815.58      686.71    352.79 o 
  11  21   3     8254.32     7843.54    893.51 o 
  12  21   3    24843.45    23987.08   1321.58 o 
  13  21   3     2758.36     2864.60    680.72 o 
  14  21   3      963.35     1378.86    742.27 o 
  15  21   3       84.93      241.57   1064.38 o 
 -15  22   3     9996.54    10576.66   1171.84 o 
 -14  22   3     5914.45     6612.28    935.96 o 
 -13  22   3      572.58      641.94   1689.65 o 
 -12  22   3     1728.17      761.00    523.89 o 
 -11  22   3     4161.42     4386.06   1813.18 o 
 -10  22   3    18216.04    18238.54   1093.49 o 
  -9  22   3     3355.03     3547.09    397.51 o 
  -8  22   3     2500.02     2460.01    350.39 o 
  -7  22   3    15672.19    15712.30   1491.78 o 
  -6  22   3        7.61      316.06    211.07 o 
  -5  22   3     1572.68     1599.42    233.43 o 
  -4  22   3     9080.79     9156.09    401.13 o 
  -3  22   3    39589.32    40917.24    785.66 o 
  -2  22   3     3684.62     4483.08    313.31 o 
  -1  22   3     6863.02     7299.02    371.04 o 
   0  22   3     1250.00     1359.29    197.13 o 
   1  22   3       80.28      286.34    142.06 o 
   2  22   3      168.88      513.74    218.92 o 
   3  22   3    76996.20    77997.20   1076.98 o 
   4  22   3    21036.29    21878.59    519.90 o 
   5  22   3    13405.48    12883.16    419.16 o 
   6  22   3     3331.50     3296.92    395.66 o 
   7  22   3      336.57      654.73    320.50 o 
   8  22   3      849.43      848.70    293.08 o 
   9  22   3     1221.04     1312.20    379.82 o 
  10  22   3     1785.31     1304.81    880.68 o 
  11  22   3     6749.85     5846.46   1216.39 o 
  12  22   3    15986.72    16933.68   1180.28 o 
  13  22   3     1068.20     1383.07    587.13 o 
  14  22   3     1347.69      909.15    878.41 o 
 -15  23   3     5974.76     5109.61    892.06 o 
 -14  23   3      176.30     -291.10    557.07 o 
 -13  23   3     5884.99     6165.41    883.42 o 
 -12  23   3    15111.50    16693.54   1298.54 o 
 -11  23   3     4156.39     4214.94    737.34 o 
 -10  23   3      298.12      849.94    447.45 o 
  -9  23   3     2004.16     1838.84    324.72 o 
  -8  23   3     1625.51     1052.96    340.22 o 
  -7  23   3     6230.54     6322.17    496.10 o 
  -6  23   3    15436.12    15947.63    634.64 o 
  -5  23   3     7020.23     8044.58    682.86 o 
  -4  23   3     4931.37     4789.33    339.33 o 
  -3  23   3     4303.82     4740.53    336.07 o 
  -2  23   3     4741.15     4371.85    317.15 o 
  -1  23   3     6514.22     6528.39    360.91 o 
   0  23   3     8904.33     9378.22    352.52 o 
   1  23   3    97726.63    96335.68   1266.01 o 
   2  23   3     1245.39     1312.60    262.24 o 
   3  23   3     3198.73     3641.15    280.22 o 
   4  23   3     7595.83     7733.19    333.82 o 
   5  23   3    39977.66    38487.27    720.76 o 
   6  23   3     1629.52     2014.05    342.80 o 
   7  23   3    42824.12    44420.93   1074.32 o 
   8  23   3     3558.73     3180.08    465.71 o 
   9  23   3      391.70      104.07    356.63 o 
  10  23   3       49.77      192.09    469.86 o 
  11  23   3    19281.90    17032.42   1318.35 o 
  12  23   3     1674.70     1270.62    539.40 o 
  13  23   3     1652.16     1427.58    881.92 o 
  14  23   3       44.59     -760.72    457.59 o 
 -14  24   3     1170.64       73.96    502.23 o 
 -13  24   3     7920.83     7481.30    985.01 o 
 -12  24   3       26.03     -189.33    407.63 o 
 -11  24   3     2517.63     1870.71    608.24 o 
 -10  24   3    10689.85    10023.33    974.85 o 
  -9  24   3    23538.65    24730.13   1378.62 o 
  -8  24   3     3657.31     3401.57    380.46 o 
  -7  24   3    13409.28    13135.96    594.09 o 
  -6  24   3     1917.06     2466.87    342.66 o 
  -5  24   3    10888.43    10261.00   1011.66 o 
  -4  24   3    33824.29    32364.55    726.61 o 
  -3  24   3      426.79      359.94    227.63 o 
  -2  24   3    15863.54    16897.38    530.77 o 
  -1  24   3     1430.27     1441.15    255.90 o 
   0  24   3      238.93      277.20    164.39 o 
   1  24   3     4274.13     4624.74    373.75 o 
   2  24   3    24461.77    24120.15    572.81 o 
   3  24   3     4114.49     4379.96    311.17 o 
   4  24   3     1322.27     1827.06    273.82 o 
   5  24   3     2607.90     2636.45    363.54 o 
   6  24   3      138.35      256.29    278.64 o 
   7  24   3     7090.78     6891.22    595.94 o 
   8  24   3     5258.50     4612.56    601.19 o 
   9  24   3      260.86      238.85    346.67 o 
  10  24   3     1407.14     1814.27    798.89 o 
  11  24   3      750.50      606.43    474.34 o 
  12  24   3     2508.98     2192.95    645.93 o 
  13  24   3     4461.04     3973.40    791.77 o 
  14  24   3     2055.39     2195.94    728.37 o 
 -14  25   3     7747.17     4974.88    870.97 o 
 -13  25   3     1944.45     1781.32    622.53 o 
 -12  25   3      177.72     -233.59    472.20 o 
 -11  25   3     7526.47     7752.92   1721.92 o 
 -10  25   3    14792.51    15646.03   1171.06 o 
  -9  25   3        1.29       98.11    413.36 o 
  -8  25   3    18396.99    17609.06   1086.36 o 
  -7  25   3      371.73      347.26    227.11 o 
  -6  25   3     6231.44     7124.61    637.62 o 
  -5  25   3    21807.43    22385.13    752.65 o 
  -4  25   3    18539.58    19827.79    586.12 o 
  -3  25   3       59.69      688.23    213.65 o 
  -2  25   3     3960.24     3756.27    331.39 o 
  -1  25   3      145.09      -11.96    289.46 o 
   0  25   3    20870.42    21041.44    515.37 o 
   1  25   3    18194.56    18138.71    547.35 o 
   2  25   3    69438.67    71698.69   1070.75 o 
   3  25   3      456.62      927.44    254.50 o 
   4  25   3       29.10      168.64    205.44 o 
   5  25   3     1443.34     1369.01    312.36 o 
   6  25   3    31879.22    36601.14   1136.06 o 
   7  25   3      709.84      786.28    344.89 o 
   8  25   3    16248.23    14190.66    755.01 o 
   9  25   3      167.75      -61.70    374.10 o 
  10  25   3        9.02      492.74    434.95 o 
  11  25   3     3494.87     3154.14    731.18 o 
  12  25   3    24867.17    22996.00   1341.76 o 
  13  25   3     2620.62     1661.01    656.10 o 
  14  25   3      830.45      101.57    670.91 o 
 -14  26   3     4549.02     5741.79    934.26 o 
 -13  26   3      142.20        5.64    487.48 o 
 -12  26   3    18189.31    14891.65   1222.75 o 
 -11  26   3     1602.01     1934.66    565.33 o 
 -10  26   3     7823.80     7998.49    904.78 o 
  -9  26   3     1491.16      945.27    452.60 o 
  -8  26   3      167.61      877.02    279.86 o 
  -7  26   3    41638.58    40926.14   1037.95 o 
  -6  26   3    20923.49    20064.72    719.33 o 
  -5  26   3    13745.79    13643.50    849.26 o 
  -4  26   3     6021.89     5784.45    475.34 o 
  -3  26   3    22683.05    21791.23    618.12 o 
  -2  26   3     5675.87     6358.96    407.35 o 
  -1  26   3     1095.46     1724.75    255.74 o 
   0  26   3      239.24      378.69    187.70 o 
   1  26   3     2403.50     2551.53    281.21 o 
   2  26   3     3924.58     3931.62    311.35 o 
   3  26   3    29932.21    29560.90    650.67 o 
   4  26   3     4312.82     5122.16    346.36 o 
   5  26   3     3999.23     3745.25    491.81 o 
   6  26   3     2175.99     2544.02    441.97 o 
   7  26   3      341.91      159.36    303.07 o 
   8  26   3     4543.25     3790.60    850.29 o 
   9  26   3     1140.42      516.71    422.88 o 
  10  26   3    17442.72    16439.97   1120.30 o 
  11  26   3    10657.39    11448.79   1093.51 o 
  12  26   3     6820.69     6257.06   1274.46 o 
  13  26   3     1838.92     1210.17    643.73 o 
 -14  27   3      758.34      985.94    621.72 o 
 -13  27   3     8077.68     7205.11    993.54 o 
 -12  27   3    24270.37    24381.83   1376.57 o 
 -11  27   3    17220.10    17978.66   2243.80 o 
 -10  27   3     3228.73     3215.18    672.14 o 
  -9  27   3     1384.34      844.84    480.06 o 
  -8  27   3     1869.49     2314.81    419.12 o 
  -7  27   3     1755.56     2552.79    356.89 o 
  -6  27   3    21943.07    23457.52   1220.28 o 
  -5  27   3     5237.53     5532.41    484.20 o 
  -4  27   3      187.42      861.48    322.73 o 
  -3  27   3      393.00      255.37    365.23 o 
  -2  27   3     1761.81     1948.37    307.92 o 
  -1  27   3    33282.17    33428.56    769.15 o 
   0  27   3    18469.88    18080.33    567.08 o 
   1  27   3    13755.08    14256.82    492.33 o 
   2  27   3      486.80      858.07    225.10 o 
   3  27   3       13.35       45.88    190.92 o 
   4  27   3     2199.29     1928.79    510.82 o 
   5  27   3    27568.68    27287.26    954.14 o 
   6  27   3       70.69      158.44    303.56 o 
   7  27   3    21348.94    21620.30    902.12 o 
   8  27   3      663.60      599.61    816.95 o 
   9  27   3      508.43      541.84    696.09 o 
  10  27   3     1071.46      943.83    588.83 o 
  11  27   3    20885.48    21300.87   1278.13 o 
  12  27   3      156.30      681.39    547.14 o 
  13  27   3     1523.91      575.03    595.20 o 
 -13  28   3     9964.07    11413.12   1566.05 o 
 -12  28   3      663.48      874.67    843.10 o 
 -11  28   3     1884.94     1333.83    606.34 o 
 -10  28   3       94.84       68.05    464.50 o 
  -9  28   3     3247.15     2250.48    852.12 o 
  -8  28   3     1833.42     1601.47    629.41 o 
  -7  28   3    12298.53    12356.85    654.96 o 
  -6  28   3     7108.01     7520.57    557.45 o 
  -5  28   3     4594.64     4117.60    455.71 o 
  -4  28   3    17481.86    17102.86   1085.58 o 
  -3  28   3     2844.90     2654.26    513.02 o 
  -2  28   3     2785.86     3630.11    367.35 o 
  -1  28   3     1895.00     2278.36    281.44 o 
   0  28   3     7678.31     8184.55    449.03 o 
   1  28   3     1516.51     1284.66    249.57 o 
   2  28   3    12486.68    13076.62    599.50 o 
   3  28   3    11665.48    11093.33    485.00 o 
   4  28   3      178.05      431.31    182.07 o 
   5  28   3     3875.40     3660.99   1119.62 o 
   6  28   3      119.75      179.13    302.88 o 
   7  28   3     1838.24     1775.27    520.47 o 
   8  28   3       83.51     -247.21    625.30 o 
   9  28   3      169.18      -94.45    464.79 o 
  10  28   3     4785.23     4138.39    739.74 o 
  11  28   3    14752.60    12491.79   1759.25 o 
  12  28   3     2110.89     2282.73    696.33 o 
  13  28   3      692.84     -101.69    838.68 o 
 -13  29   3     1710.22     1670.49    677.08 o 
 -12  29   3     2236.60     1572.66   1104.68 o 
 -11  29   3    12090.78    13463.67   1191.14 o 
 -10  29   3    21212.70    20448.57   1206.39 o 
  -9  29   3      147.69      280.18    453.96 o 
  -8  29   3     5589.33     5648.66   1434.82 o 
  -7  29   3     2251.03     2601.32    363.64 o 
  -6  29   3      837.46      481.50    460.47 o 
  -5  29   3     1195.90     1643.45    341.80 o 
  -4  29   3       14.25      177.46    409.02 o 
  -3  29   3      254.79      156.58    257.93 o 
  -2  29   3        4.00       18.46    222.47 o 
  -1  29   3      469.44      485.60    250.68 o 
   0  29   3     1946.32     2752.93    326.81 o 
   1  29   3       38.24       43.90    205.38 o 
   2  29   3    14775.90    15949.28    536.05 o 
   3  29   3     5758.27     5673.72    410.65 o 
   4  29   3      978.66     1283.14    266.52 o 
   5  29   3       36.01     -307.74    219.94 o 
   6  29   3    18175.31    18074.00    878.09 o 
   7  29   3      327.36      455.92    391.96 o 
   8  29   3     5582.40     6204.08    810.21 o 
   9  29   3        3.27     -846.09    423.05 o 
  10  29   3     2534.53     1160.21    630.16 o 
  11  29   3     3812.91     3235.92   1161.73 o 
  12  29   3    15809.37    15426.19   1331.24 o 
  13  29   3      235.57      438.23    569.07 o 
 -13  30   3     2742.87     1686.51   1120.69 o 
 -12  30   3    20192.68    18034.67   2276.64 o 
 -11  30   3      767.87      537.13    549.16 o 
 -10  30   3      162.65     -412.81    886.45 o 
  -9  30   3       54.91      655.19    719.76 o 
  -8  30   3      283.47       26.63    426.81 o 
  -7  30   3    17760.21    18810.41   1295.41 o 
  -6  30   3    10943.89    10345.41   1135.98 o 
  -5  30   3     7057.20     6799.35    646.10 o 
  -4  30   3       47.88       65.05    252.02 o 
  -3  30   3     3748.17     3205.88    424.42 o 
  -2  30   3       17.64       16.38    226.37 o 
  -1  30   3    13132.41    13932.86    578.18 o 
   0  30   3     8799.67     9226.67    534.62 o 
   1  30   3       55.49      178.09    213.32 o 
   2  30   3     6396.27     6737.25    509.41 o 
   3  30   3     5526.45     5672.77    424.73 o 
   4  30   3     7759.74     8505.96    651.19 o 
   5  30   3       84.38      284.35    296.11 o 
   6  30   3       27.48     -291.28    385.19 o 
   7  30   3       13.19     -105.77    393.24 o 
   8  30   3      432.10      -99.42    966.03 o 
   9  30   3     1042.04      651.45    533.56 o 
  10  30   3    38343.15    36074.57   1579.82 o 
  11  30   3      778.08      516.70    587.76 o 
  12  30   3      728.73      253.03    483.05 o 
 -12  31   3    11425.01    10673.12   1147.14 o 
 -11  31   3     2893.30     2556.88    700.47 o 
 -10  31   3    15486.99    15397.72   1264.71 o 
  -9  31   3      174.12      380.72    484.27 o 
  -8  31   3     3530.50     2663.51    632.19 o 
  -7  31   3     8833.17     9172.05   1132.15 o 
  -6  31   3    24756.92    23084.17    981.67 o 
  -5  31   3      169.78      305.56    273.74 o 
  -4  31   3        4.19      122.47    262.13 o 
  -3  31   3        1.03       64.67    268.32 o 
  -2  31   3     2565.07     2716.15    399.54 o 
  -1  31   3    12693.07    12813.98    497.02 o 
   0  31   3     2776.70     4040.52    452.13 o 
   1  31   3     6168.79     6151.50    462.84 o 
   2  31   3     5420.58     5285.04    433.77 o 
   3  31   3      402.48      183.10    237.68 o 
   4  31   3     2138.80     1781.36    401.85 o 
   5  31   3    21785.61    20887.85    881.18 o 
   6  31   3       43.39     -250.55    446.87 o 
   7  31   3     3290.64     2707.38    634.99 o 
   8  31   3       77.34     -112.61    393.48 o 
   9  31   3     1545.31     1797.74    599.11 o 
  10  31   3     1022.56     1136.86    599.46 o 
  11  31   3     7716.70     7869.35   1014.75 o 
  12  31   3     4201.78     3617.79    815.22 o 
 -12  32   3      180.03      393.44    531.32 o 
 -11  32   3     4391.70     3752.80    740.72 o 
 -10  32   3      158.17      622.86    515.56 o 
  -9  32   3        1.84      162.42    492.58 o 
  -8  32   3     5038.96     4850.94    773.39 o 
  -7  32   3    16838.87    17642.04    892.21 o 
  -6  32   3    10826.45    12253.45    663.45 o 
  -5  32   3       83.46      260.27    280.38 o 
  -4  32   3     2189.30     2330.58    407.68 o 
  -3  32   3     3574.27     3403.42    494.58 o 
  -2  32   3     3780.60     3915.97    571.90 o 
  -1  32   3     1930.08     2182.65    281.11 o 
   0  32   3    15123.48    15588.96    612.03 o 
   1  32   3     2377.27     1239.86    297.05 o 
   2  32   3       51.84       71.67    198.93 o 
   3  32   3    10621.25    10564.59    532.17 o 
   4  32   3      181.06      569.01    331.94 o 
   5  32   3    18160.40    19054.41   1350.63 o 
   6  32   3    10067.34     9814.48    929.58 o 
   7  32   3      690.77     -286.64    541.51 o 
   8  32   3      734.39     -118.67    409.37 o 
   9  32   3     1362.73     1413.62    587.04 o 
  10  32   3     4313.48     4350.44    817.72 o 
  11  32   3    19599.03    18841.56   1420.48 o 
  12  32   3      208.90     -792.83    452.90 o 
 -12  33   3     1082.11       64.48   1415.49 o 
 -11  33   3    15334.18    11245.71   1971.98 o 
 -10  33   3     2323.95     2152.47    681.93 o 
  -9  33   3     7044.30     6167.88    863.72 o 
  -8  33   3     5408.47     4102.52    757.07 o 
  -7  33   3     8488.22     6191.68    837.07 o 
  -6  33   3     4141.26     3720.04    453.94 o 
  -5  33   3     3322.64     2947.45    427.93 o 
  -4  33   3     2621.70     2713.61    572.28 o 
  -3  33   3     3441.08     3532.44    461.42 o 
  -2  33   3     2343.41     2478.83    351.96 o 
  -1  33   3      431.64     1190.61    308.34 o 
   0  33   3        7.59      465.19    270.62 o 
   1  33   3     3135.24     3244.11    383.12 o 
   2  33   3     6545.74     7573.04    503.04 o 
   3  33   3     2693.97     2782.01    353.94 o 
   4  33   3     3452.80     4320.43    727.40 o 
   5  33   3      817.56     1300.94    528.64 o 
   6  33   3     1302.78     1731.74    577.85 o 
   7  33   3     3437.77     3245.26   1254.45 o 
   8  33   3     4334.87     4017.15    717.53 o 
   9  33   3     1650.45     1386.67    568.49 o 
  10  33   3     1370.74      972.13    599.39 o 
  11  33   3      205.75     -404.03    571.09 o 
 -11  34   3      827.86      341.89    523.96 o 
 -10  34   3     3422.10     3437.67    743.87 o 
  -9  34   3      853.62      390.57    511.71 o 
  -8  34   3     2322.78     2438.89    911.70 o 
  -7  34   3     9960.32    10037.12   1006.32 o 
  -6  34   3    16938.94    17276.10    784.49 o 
  -5  34   3      594.94     1503.96    433.18 o 
  -4  34   3    10070.56     8478.94    704.11 o 
  -3  34   3       99.79      -67.53    317.69 o 
  -2  34   3    25642.04    25191.05    795.69 o 
  -1  34   3    17554.35    17615.59    762.89 o 
   0  34   3     3647.64     3176.78    437.31 o 
   1  34   3       27.29      372.31    273.04 o 
   2  34   3    27372.05    27247.72    804.46 o 
   3  34   3      885.21     1425.29    306.87 o 
   4  34   3     5590.41     6282.67   1392.37 o 
   5  34   3    11559.77    12624.99   1025.50 o 
   6  34   3      934.63     1076.35    532.15 o 
   7  34   3     1156.49     1385.12    526.08 o 
   8  34   3     1976.37     1990.11    722.12 o 
   9  34   3        5.42     -349.74    443.88 o 
  10  34   3    24151.31    23523.14   1426.32 o 
  11  34   3      267.16     -207.63    496.16 o 
 -11  35   3      422.12      384.07    681.82 o 
 -10  35   3    12212.75    12714.98   1260.96 o 
  -9  35   3      251.25      177.35    888.26 o 
  -8  35   3      640.88      963.37    581.20 o 
  -7  35   3    11191.60    10522.25   1018.65 o 
  -6  35   3     9970.97    10676.92    671.02 o 
  -5  35   3      271.64      660.80    276.67 o 
  -4  35   3        5.17       29.01    297.33 o 
  -3  35   3      545.49      454.76    368.34 o 
  -2  35   3    11009.44    11630.83    641.62 o 
  -1  35   3     2492.13     2547.87    378.61 o 
   0  35   3      219.06      949.83    355.70 o 
   1  35   3        3.63      682.78    290.23 o 
   2  35   3     4639.41     5130.89    453.30 o 
   3  35   3     5845.17     6054.46    626.62 o 
   4  35   3    28367.15    25805.26   1250.22 o 
   5  35   3     4897.28     4013.42    691.59 o 
   6  35   3     5834.69     5181.55    789.15 o 
   7  35   3     2456.96     1179.90    548.43 o 
   8  35   3       33.88      -93.35    978.70 o 
   9  35   3     5172.94     4815.19    816.66 o 
  10  35   3    15752.72    15453.00   2504.27 o 
 -10  36   3       89.56      -75.42    523.76 o 
  -9  36   3     2838.18     2018.82    660.75 o 
  -8  36   3     1667.69     1707.21    662.70 o 
  -7  36   3    44442.49    41314.03   1692.59 o 
  -6  36   3     2554.32     3146.58    463.51 o 
  -5  36   3     4715.55     5769.07    562.94 o 
  -4  36   3       85.16      117.34    406.62 o 
  -3  36   3    18335.09    19172.72    848.46 o 
  -2  36   3      335.99      911.51    297.92 o 
  -1  36   3    19019.30    20130.70   1132.04 o 
   0  36   3    32672.15    32987.43    919.68 o 
   1  36   3      509.31      951.27    307.32 o 
   2  36   3     9263.83     9812.19    604.40 o 
   3  36   3     8746.29    10108.60    989.49 o 
   4  36   3       15.41      995.49    517.62 o 
   5  36   3    15411.73    15039.61   1188.95 o 
   6  36   3    33358.10    31433.44   1444.87 o 
   7  36   3      840.29     1447.39    735.81 o 
   8  36   3     2506.57     3627.67    729.51 o 
   9  36   3      256.07      187.04    504.35 o 
  10  36   3      479.97     1776.68    663.40 o 
 -10  37   3        6.86      -14.28    556.13 o 
  -9  37   3     2101.89      832.50   1286.39 o 
  -8  37   3     3421.44     4057.80    791.78 o 
  -7  37   3      861.97     -208.73    619.74 o 
  -6  37   3     1391.54     2054.24    655.47 o 
  -5  37   3     1004.71     1095.23    432.24 o 
  -4  37   3        7.71      592.08    375.84 o 
  -3  37   3     3234.06     3623.29    499.34 o 
  -2  37   3     3890.70     2914.02    404.20 o 
  -1  37   3    20006.54    20089.53    850.32 o 
   0  37   3      111.34     1089.24    378.73 o 
   1  37   3     5701.01     5978.15    496.78 o 
   2  37   3      163.84      539.95    282.45 o 
   3  37   3     4634.40     5179.31    757.94 o 
   4  37   3     1859.16     1062.01    543.91 o 
   5  37   3    10364.56     9278.10    973.95 o 
   6  37   3     1582.76     1605.80    579.74 o 
   7  37   3     4929.41     4654.30    807.09 o 
   8  37   3      551.56      -60.44    528.63 o 
   9  37   3     9897.39    10008.53   1084.44 o 
  -9  38   3     1114.77      749.16    606.48 o 
  -8  38   3     6354.61     6063.78    905.03 o 
  -7  38   3     3292.12     3540.68    756.09 o 
  -6  38   3    27503.65    28438.41   1420.51 o 
  -5  38   3      746.01     1383.71    407.34 o 
  -4  38   3    40066.27    39952.21   1625.60 o 
  -3  38   3     1528.22     2246.13    378.80 o 
  -2  38   3     8053.69     8048.95    585.77 o 
  -1  38   3    17052.21    19655.74    864.84 o 
   0  38   3     1621.19     1156.72    519.87 o 
   1  38   3     2419.73     2879.12    383.26 o 
   2  38   3    21568.61    20993.17    766.08 o 
   3  38   3    12566.46    11603.58   1020.97 o 
   4  38   3     2721.18     3806.70    713.47 o 
   5  38   3    26935.60    28769.92   1884.22 o 
   6  38   3     1688.19     1135.83    777.97 o 
   7  38   3      395.49      587.17    601.36 o 
   8  38   3      549.49     1139.99    585.18 o 
   9  38   3     3374.73     2081.56    801.71 o 
  -9  39   3     3509.70     3626.04    859.16 o 
  -8  39   3       68.33     -335.85    529.20 o 
  -7  39   3     1557.39     2360.94    693.76 o 
  -6  39   3     2146.50     3189.13    993.20 o 
  -5  39   3     1326.98     2045.52    456.55 o 
  -4  39   3      780.14     1053.06    394.69 o 
  -3  39   3     3375.13     3887.46    464.44 o 
  -2  39   3    29338.42    28328.65    909.08 o 
  -1  39   3     5787.58     5934.85    600.84 o 
   0  39   3       37.89      548.81    341.00 o 
   1  39   3     1144.75     1671.25    343.57 o 
   2  39   3     1287.76     2265.15    440.11 o 
   3  39   3     9244.05    11424.59   1038.48 o 
   4  39   3    26693.17    25827.99   1318.42 o 
   5  39   3     1200.95     1996.75    630.71 o 
   6  39   3     6921.15     5942.49    863.62 o 
   7  39   3     1212.71     1078.13    605.13 o 
   8  39   3      188.24      441.54    921.81 o 
  -8  40   3      193.62      470.92    623.75 o 
  -7  40   3    19376.55    20476.94   2795.53 o 
  -6  40   3      723.91     1468.00    593.16 o 
  -5  40   3    19611.98    19315.44   1382.82 o 
  -4  40   3     3814.40     3379.01    531.13 o 
  -3  40   3    22320.23    22853.00    846.48 o 
  -2  40   3     8290.48     8691.55    628.80 o 
  -1  40   3     1869.35     2503.40    453.74 o 
   0  40   3    22221.53    22694.96    936.19 o 
   1  40   3     3095.13     4170.82    515.71 o 
   2  40   3    14610.57    15071.84   1176.38 o 
   3  40   3     8188.62     8293.31   1464.26 o 
   4  40   3      103.29      496.47    503.66 o 
   5  40   3     7017.93     7773.21   1398.33 o 
   6  40   3    13902.71    13859.46   1213.84 o 
   7  40   3     1003.39     1188.28    665.45 o 
   8  40   3     4667.20     5419.77    885.26 o 
  -7  41   3     2046.17     1190.63    934.88 o 
  -6  41   3     3175.32     4389.83    830.06 o 
  -5  41   3        1.31     1418.21    739.54 o 
  -4  41   3      864.61     2108.18    387.23 o 
  -3  41   3     5865.21     7151.45    695.93 o 
  -2  41   3     1360.76     1732.00    372.52 o 
  -1  41   3    25495.20    25735.73   1026.87 o 
   0  41   3     2355.73     1846.52    429.07 o 
   1  41   3     6174.91     7321.87    657.87 o 
   2  41   3      464.89     1350.74    526.52 o 
   3  41   3    10015.25    11681.71   1055.94 o 
   4  41   3       15.63      857.42    568.23 o 
   5  41   3    13480.73    11961.45   1189.14 o 
   6  41   3     3559.00     4036.22    804.88 o 
   7  41   3     9722.63     9131.29   1629.47 o 
  -7  42   3      106.27     -401.36    515.43 o 
  -6  42   3    12114.68    11065.12   1272.80 o 
  -5  42   3     7927.03     8820.27   1046.29 o 
  -4  42   3    34874.30    37066.56   1685.19 o 
  -3  42   3    12453.70    13662.20    756.19 o 
  -2  42   3     5239.45     5603.71    614.89 o 
  -1  42   3     6215.60     7469.68    677.03 o 
   0  42   3     1380.19     1628.45    517.50 o 
   1  42   3      127.67      738.23    464.40 o 
   2  42   3    10113.94    12471.74   1084.45 o 
   3  42   3    22966.80    23164.12   2116.35 o 
   4  42   3     4085.97     4897.56   1257.46 o 
   5  42   3    17703.19    18363.55   2458.73 o 
   6  42   3      534.90       85.37    546.77 o 
  -6  43   3       23.05      384.12   1537.25 o 
  -5  43   3      302.96     1264.00    623.96 o 
  -4  43   3      166.55     1763.42    469.83 o 
  -3  43   3     4832.74     5012.95    537.51 o 
  -2  43   3    23978.07    23657.31   1017.05 o 
  -1  43   3      973.68     1709.67    455.46 o 
   0  43   3      186.20      560.58    445.64 o 
   1  43   3     2027.97     2918.24    777.74 o 
   2  43   3     1299.46     2639.27    761.30 o 
   3  43   3      341.63     1999.43    629.10 o 
   4  43   3    34747.84    37263.14   1666.89 o 
   5  43   3      336.78     -117.48    658.83 o 
  -4  44   3    11381.36    12364.78    783.50 o 
  -3  44   3    14838.46    15903.28   1072.06 o 
  -2  44   3     3326.38     4067.15    568.26 o 
  -1  44   3     4604.24     5124.60    720.49 o 
   0  44   3     3258.24     3901.25    687.38 o 
   1  44   3     7576.25     9147.16   1375.53 o 
   2  44   3    15367.03    18329.41   1683.54 o 
   3  44   3     4718.21     6057.99    869.63 o 
   4  44   3      304.47     1742.91    857.69 o 
  -3  45   3     8490.06     9493.36    789.53 o 
  -2  45   3      114.19      935.47    434.90 o 
  -1  45   3    13441.13    13017.25   1086.44 o 
   0  45   3     7647.21     7890.94    903.58 o 
   1  45   3     8775.19     7614.54   1272.67 o 
   2  45   3      105.23     1035.71    780.01 o 
 -16   0   4    12252.02    13113.59   1901.50 o 
 -14   0   4     5148.38     5637.37    762.28 o 
 -12   0   4       87.15     -371.57    305.45 o 
 -10   0   4     1817.76     2623.39    564.59 o 
  -8   0   4    94087.80   102503.42   2765.12 o 
  -6   0   4    10042.84     8570.60    649.32 o 
  -4   0   4   234735.64   227285.75   3345.15 o 
  -2   0   4    81645.70    86312.50   1625.43 o 
   0   0   4     6760.65     4867.38    232.98 o 
   2   0   4     2905.67     1365.82    348.26 o 
   4   0   4   184427.39   194359.30   3711.05 o 
   6   0   4     1140.02     1049.18    186.43 o 
   8   0   4    32759.71    32772.36    970.80 o 
  10   0   4    30756.21    30751.52   1051.02 o 
  12   0   4       61.16      286.53    409.71 o 
  14   0   4     9070.46     9487.37   1128.64 o 
  16   0   4     8347.50     9398.34   1188.39 o 
 -17   1   4     5955.36     6003.87   1069.59 o 
 -16   1   4     6238.57     6666.07   1022.95 o 
 -15   1   4     1492.25     1269.35    344.88 o 
 -14   1   4       39.32      414.98    302.62 o 
 -13   1   4      179.38      328.19    283.17 o 
 -12   1   4      202.34      288.90    260.71 o 
 -11   1   4     7996.93    10069.43    738.28 o 
 -10   1   4     4936.15     5202.83    508.78 o 
  -9   1   4     4319.23     3727.23    443.03 o 
  -8   1   4     2530.95     2778.96    337.43 o 
  -7   1   4    16746.46    16682.72    636.33 o 
  -6   1   4    51160.57    51340.97    961.39 o 
  -5   1   4   150038.03   157185.91   2045.86 o 
  -4   1   4   293481.75   292565.41   6720.65 o 
  -3   1   4     4101.69     3670.17    402.89 o 
  -2   1   4     2343.78     2367.16    302.42 o 
  -1   1   4   106337.25    99284.64   1368.99 o 
   0   1   4    73938.22    77537.56    794.85 o 
   1   1   4      358.97      311.67    126.66 o 
   2   1   4       30.80        7.06     98.37 o 
   3   1   4        3.24      -21.34     68.07 o 
   4   1   4     9482.31     8977.45    386.83 o 
   5   1   4     4900.08     4676.21    257.60 o 
   6   1   4    29349.55    31326.09    678.31 o 
   7   1   4     4997.67     4793.32    261.59 o 
   8   1   4    15429.37    15001.23    561.58 o 
   9   1   4      339.66      115.02    134.86 o 
  10   1   4     1280.55      946.29    190.48 o 
  11   1   4     2358.84     1531.91    389.72 o 
  12   1   4    49902.30    48649.53   1557.34 o 
  13   1   4    20384.88    20342.18    917.08 o 
  14   1   4     3433.42     3587.86    565.19 o 
  15   1   4       92.92      100.30    346.55 o 
  16   1   4      115.35      757.40    397.84 o 
 -17   2   4      154.03      398.65    713.63 o 
 -16   2   4      195.73      210.28    350.25 o 
 -15   2   4     1289.89     1044.65    575.70 o 
 -14   2   4     4864.49     4806.80    700.50 o 
 -13   2   4       16.51      213.66    258.86 o 
 -12   2   4     2525.11     2739.86    622.73 o 
 -11   2   4     1329.45     1041.75    292.03 o 
 -10   2   4     2880.08     3244.78    368.31 o 
  -9   2   4     9167.13     8966.86    735.94 o 
  -8   2   4     6466.15     7506.71    468.26 o 
  -7   2   4    24283.49    25124.71    680.08 o 
  -6   2   4     1178.69      929.95    255.34 o 
  -5   2   4      831.01      726.67    179.39 o 
  -4   2   4    66423.71    64464.76   1062.00 o 
  -3   2   4    27217.76    29981.04    814.80 o 
  -2   2   4      247.93      455.58    178.59 o 
  -1   2   4    69619.45    66940.02   1058.06 o 
   0   2   4     3683.83     2789.44    171.34 o 
   1   2   4      422.64       79.95    102.28 o 
   2   2   4     8735.05     7754.42    560.91 o 
   3   2   4    78508.87    79960.88   1761.66 o 
   4   2   4        2.83     -140.61    124.37 o 
   5   2   4     8008.38     7559.58    310.25 o 
   6   2   4      476.26      479.27    147.16 o 
   7   2   4     3360.41     2907.89    210.07 o 
   8   2   4     3648.82     3842.10    261.90 o 
   9   2   4    20830.62    20584.99    529.66 o 
  10   2   4      544.09      721.72    400.58 o 
  11   2   4     5919.41     5543.87    465.65 o 
  12   2   4      880.22      828.14    437.77 o 
  13   2   4    33858.50    31875.71   1297.30 o 
  14   2   4     1248.57     1400.98    416.53 o 
  15   2   4      451.00      679.57    389.09 o 
  16   2   4      535.64     1029.98    416.81 o 
 -17   3   4     1884.12     1625.41   1524.74 o 
 -16   3   4    18887.58    17055.80    979.86 o 
 -15   3   4     3435.38     3415.41    681.02 o 
 -14   3   4        9.85        0.21    270.68 o 
 -13   3   4      826.76      613.94    637.03 o 
 -12   3   4      759.27      953.34    292.44 o 
 -11   3   4    34839.70    35855.35   1139.72 o 
 -10   3   4     1612.76     1492.68    259.50 o 
  -9   3   4    10570.79     9507.08    444.89 o 
  -8   3   4     3325.81     3562.92    291.83 o 
  -7   3   4      455.64      704.89    192.20 o 
  -6   3   4    64282.29    70973.03   1195.81 o 
  -5   3   4   186474.33   197546.80   2891.19 o 
  -4   3   4     3456.44     4010.06    288.33 o 
  -3   3   4     2711.34     2350.20    174.92 o 
  -2   3   4     1197.12     1245.30    111.98 o 
  -1   3   4      919.91      823.69    107.75 o 
   0   3   4    17944.62    18891.91    366.38 o 
   1   3   4   111026.37   117050.96   1471.35 o 
   2   3   4     9289.06     8313.87    268.79 o 
   3   3   4     3433.18     3250.54    265.07 o 
   4   3   4     9914.05     9249.55    464.10 o 
   5   3   4        3.41      156.14    110.15 o 
   6   3   4     1934.84     2466.08    239.64 o 
   7   3   4    27662.76    27226.75    683.16 o 
   8   3   4      684.56      882.44    161.98 o 
   9   3   4      203.46      285.67    134.11 o 
  10   3   4     4101.16     3670.10    374.56 o 
  11   3   4      165.82      -60.50    205.15 o 
  12   3   4    16624.18    16437.79    916.36 o 
  13   3   4    60643.09    59972.41   1804.04 o 
  14   3   4      162.39      459.18    339.66 o 
  15   3   4       17.66     -285.91    330.99 o 
  16   3   4      869.49     1098.38    420.14 o 
 -17   4   4     1827.26     2392.24    811.08 o 
 -16   4   4     8728.04     9311.42   1019.07 o 
 -15   4   4     9561.60     8181.74    941.40 o 
 -14   4   4    13701.65    15804.98    937.24 o 
 -13   4   4     4026.32     4115.10    495.82 o 
 -12   4   4     1334.42     1266.08    319.29 o 
 -11   4   4       47.38       92.48    195.55 o 
 -10   4   4      379.11      532.91    205.12 o 
  -9   4   4    42296.92    44494.63    905.15 o 
  -8   4   4    17177.05    19049.90    542.60 o 
  -7   4   4    14132.42    14323.58    511.76 o 
  -6   4   4    13228.96    12283.34    456.90 o 
  -5   4   4     1876.90     1715.43    366.77 o 
  -4   4   4    10155.95     9224.96    459.81 o 
  -3   4   4    39432.43    41142.30    539.21 o 
  -2   4   4     1267.61     1626.70    181.69 o 
  -1   4   4    10110.62     9877.42    325.44 o 
   0   4   4     6759.96     5440.11    292.69 o 
   1   4   4    19615.69    16640.87    390.88 o 
   2   4   4     3018.87     2901.59    198.24 o 
   3   4   4    14809.04    16771.15    367.14 o 
   4   4   4   221343.19   228334.67   3826.91 o 
   5   4   4    21357.59    21189.12    661.68 o 
   6   4   4      329.01      290.15    142.67 o 
   7   4   4      595.75      587.75    306.97 o 
   8   4   4    11898.33    11609.35    369.62 o 
   9   4   4     1725.14     2129.13    222.19 o 
  10   4   4    56824.91    57690.57   1217.49 o 
  11   4   4      773.65      664.31    257.62 o 
  12   4   4     2066.68     2403.40    505.07 o 
  13   4   4     1245.77     1596.00    459.78 o 
  14   4   4     5430.33     5557.47    702.70 o 
  15   4   4      104.93       49.32    327.24 o 
  16   4   4     6361.33     6874.95    760.26 o 
 -17   5   4    30167.10    30433.25   2636.75 o 
 -16   5   4      596.31      592.56    503.85 o 
 -15   5   4       68.82      485.99    455.58 o 
 -14   5   4      122.27      128.37    240.87 o 
 -13   5   4      404.61      111.63    267.75 o 
 -12   5   4    10987.54    12568.11    703.89 o 
 -11   5   4     3711.71     3838.30    381.29 o 
 -10   5   4    37443.96    39667.09    891.55 o 
  -9   5   4      551.12      214.74    168.70 o 
  -8   5   4      136.22       32.03    134.94 o 
  -7   5   4     5693.98     5231.24    317.44 o 
  -6   5   4     2251.48     1375.03    181.51 o 
  -5   5   4     2097.06     2559.83    240.46 o 
  -4   5   4    92342.02    88004.64   1383.44 o 
  -3   5   4     9635.51     8114.30    410.39 o 
  -2   5   4      237.19      305.34    102.23 o 
  -1   5   4     5503.89     5211.40    187.47 o 
   0   5   4     8676.88     7808.31    320.11 o 
   1   5   4   125805.50   135222.33   1505.28 o 
   2   5   4        2.64       57.17     89.71 o 
   3   5   4       91.34      328.60    137.45 o 
   4   5   4     6611.73     6485.58    460.37 o 
   5   5   4    56981.22    53380.77   1037.28 o 
   6   5   4    52101.89    53545.37    978.60 o 
   7   5   4    21924.40    22996.72    635.91 o 
   8   5   4     3493.46     3154.48    306.74 o 
   9   5   4      191.39      235.55    191.59 o 
  10   5   4     6734.44     7258.56    509.78 o 
  11   5   4    14297.32    13941.60    617.40 o 
  12   5   4    96535.85    97015.70   1806.70 o 
  13   5   4     5153.28     6023.53    703.26 o 
  14   5   4       50.81       77.34    336.57 o 
  15   5   4       31.21       69.54    327.38 o 
  16   5   4      263.93      433.12    395.42 o 
 -17   6   4      493.72      722.46    553.41 o 
 -16   6   4     4310.79     3882.98    761.48 o 
 -15   6   4     3648.10     5470.35    809.33 o 
 -14   6   4    14889.93    15461.79    672.74 o 
 -13   6   4     1619.91     1028.71    260.51 o 
 -12   6   4     6897.76     6643.18    424.92 o 
 -11   6   4      111.88      397.46    220.45 o 
 -10   6   4    10249.66     8858.12    422.63 o 
  -9   6   4     2292.19     1998.75    229.87 o 
  -8   6   4    51895.23    52283.58   1284.89 o 
  -7   6   4      241.85      256.40    123.95 o 
  -6   6   4     1946.29     1699.49    172.18 o 
  -5   6   4      751.52      927.15    160.64 o 
  -4   6   4    92420.80    86089.01   1083.82 o 
  -3   6   4    33495.76    34484.70    556.44 o 
  -2   6   4      554.30      929.00     96.92 o 
  -1   6   4     7262.72     7356.84    191.35 o 
   0   6   4     1805.07     1749.59    159.49 o 
   1   6   4     6680.34     6186.37    213.06 o 
   2   6   4    40731.00    39048.73    678.92 o 
   3   6   4   118134.44   122200.21   1357.99 o 
   4   6   4    17489.04    17226.87    453.76 o 
   5   6   4    24002.71    23173.89    627.92 o 
   6   6   4      103.07       43.99    133.81 o 
   7   6   4    22442.22    22289.82    624.42 o 
   8   6   4     7874.76     7962.98    593.22 o 
   9   6   4    38044.64    37624.78    925.11 o 
  10   6   4     4132.63     4781.08    430.88 o 
  11   6   4     5885.78     6260.13    510.94 o 
  12   6   4      812.11     1113.01    406.91 o 
  13   6   4    29400.27    27572.49   1194.92 o 
  14   6   4     4717.14     4205.14    649.33 o 
  15   6   4       47.90     -228.69    342.86 o 
  16   6   4     2010.86     2350.42    662.65 o 
 -17   7   4     4593.71     4858.37   1100.13 o 
 -16   7   4    14834.83    16778.50   1358.42 o 
 -15   7   4     2307.11     2275.27    618.85 o 
 -14   7   4     2839.60     2721.50    609.38 o 
 -13   7   4     3581.35     3191.58    485.50 o 
 -12   7   4     1461.43     1245.46    248.04 o 
 -11   7   4    91274.42    93835.98   1715.12 o 
 -10   7   4     4420.84     4549.36    326.45 o 
  -9   7   4    10461.22    10559.88    393.53 o 
  -8   7   4      888.98      943.59    175.64 o 
  -7   7   4    13262.59    13757.09    377.79 o 
  -6   7   4      819.50     1110.72    152.77 o 
  -5   7   4    72727.00    71860.45   1577.60 o 
  -4   7   4    70645.52    69498.64   1155.07 o 
  -3   7   4     1299.09     1181.56    139.96 o 
  -2   7   4     6573.23     6357.28    224.84 o 
  -1   7   4    35968.11    35120.03    504.75 o 
   0   7   4    68747.36    72493.80    882.81 o 
   1   7   4    52574.04    55290.13    664.31 o 
   2   7   4     8522.26     8162.29    303.84 o 
   3   7   4     2435.64     2418.75    181.01 o 
   4   7   4    12058.49    10840.77    308.53 o 
   5   7   4     9294.20     8806.95    364.60 o 
   6   7   4     4983.15     5300.54    387.39 o 
   7   7   4    27268.29    29963.64    742.99 o 
   8   7   4       14.53      200.95    182.62 o 
   9   7   4      672.04      688.51    218.41 o 
  10   7   4     4407.83     4285.86    417.49 o 
  11   7   4    17984.23    18623.50    717.80 o 
  12   7   4    11937.30    11957.50    645.04 o 
  13   7   4    73166.23    71161.15   1976.36 o 
  14   7   4      610.45      919.30    436.35 o 
  15   7   4     2070.48     1325.96    459.61 o 
  16   7   4     1424.02     1912.74    414.19 o 
 -17   8   4      622.83     -155.13    788.87 o 
 -16   8   4     1950.68     1155.50    580.03 o 
 -15   8   4    12469.87    13462.04   1201.36 o 
 -14   8   4    12721.31    13345.25   1134.14 o 
 -13   8   4     8322.09     8475.04    539.06 o 
 -12   8   4    11194.80     9808.12    462.75 o 
 -11   8   4     1754.13     2216.88    273.97 o 
 -10   8   4      344.54      396.84    181.60 o 
  -9   8   4    65676.22    67341.78    998.96 o 
  -8   8   4        6.44     -188.18    117.47 o 
  -7   8   4     8905.64     8517.00    309.46 o 
  -6   8   4    16135.50    14757.34    507.92 o 
  -5   8   4        4.07      160.77    125.46 o 
  -4   8   4     2431.26     3026.52    217.41 o 
  -3   8   4    37566.20    38216.45    571.35 o 
  -2   8   4    58519.55    61492.71    756.72 o 
  -1   8   4    34056.13    32915.47    438.12 o 
   0   8   4    42004.06    39762.68   1270.65 o 
   1   8   4     3946.60     4143.74    217.03 o 
   2   8   4     3534.13     4397.07    215.82 o 
   3   8   4    48712.45    49063.54    707.50 o 
   4   8   4    75207.08    74083.00    966.97 o 
   5   8   4    35293.94    33251.59    593.36 o 
   6   8   4    10405.48    10405.07    376.08 o 
   7   8   4     1557.53     1514.51    210.76 o 
   8   8   4    27019.92    27336.33    768.59 o 
   9   8   4     7378.67     7846.35    518.40 o 
  10   8   4    26721.08    25765.94    805.34 o 
  11   8   4    21962.85    22283.97    781.58 o 
  12   8   4     4057.09     4395.52    464.99 o 
  13   8   4    18701.10    18211.22    778.87 o 
  14   8   4     2875.08     2023.65    538.49 o 
  15   8   4     1438.81     1606.47    500.84 o 
  16   8   4      449.96      759.40    543.64 o 
 -17   9   4    20225.67    20833.74   1411.80 o 
 -16   9   4        2.90      -87.29    455.84 o 
 -15   9   4     6762.18     7002.58    899.20 o 
 -14   9   4      297.59       87.41    418.30 o 
 -13   9   4      500.24      407.84    218.07 o 
 -12   9   4    17023.22    15814.70    595.87 o 
 -11   9   4    50709.40    51967.61    937.59 o 
 -10   9   4    36298.12    37528.09    749.35 o 
  -9   9   4     7036.50     6887.46    357.73 o 
  -8   9   4     2282.41     2047.63    215.27 o 
  -7   9   4     4895.98     4964.33    266.23 o 
  -6   9   4    43461.46    41738.39    642.06 o 
  -5   9   4    82361.77    86092.77    997.06 o 
  -4   9   4    35409.20    32183.84    579.22 o 
  -3   9   4     5955.59     5650.10    327.57 o 
  -2   9   4        4.55      120.21    102.07 o 
  -1   9   4    38143.73    36289.13    447.13 o 
   0   9   4    51925.32    53142.58    654.07 o 
   1   9   4     2260.00     2629.86    209.43 o 
   2   9   4    59433.18    57461.37    706.24 o 
   3   9   4     2967.85     2664.82    196.88 o 
   4   9   4     1415.98     1724.61    175.52 o 
   5   9   4    52730.66    50003.32    773.16 o 
   6   9   4    18210.16    18308.46    450.14 o 
   7   9   4       29.07      138.81    112.67 o 
   8   9   4      953.25      438.48    199.43 o 
   9   9   4      299.90      390.68    211.15 o 
  10   9   4     4811.81     5063.91    585.95 o 
  11   9   4    39579.19    37729.98   1024.83 o 
  12   9   4   119908.91   121410.29   2115.20 o 
  13   9   4     8468.10     8529.89    654.73 o 
  14   9   4      331.17      382.89    475.46 o 
  15   9   4      217.06      859.20    401.45 o 
  16   9   4       29.76     -180.62    467.82 o 
 -17  10   4      443.95      307.03    534.91 o 
 -16  10   4     5663.02     4589.11    803.77 o 
 -15  10   4     3104.51     3592.83    694.33 o 
 -14  10   4    25389.00    27175.35   1362.49 o 
 -13  10   4     4879.14     4958.49    427.16 o 
 -12  10   4    18765.98    18445.22    825.97 o 
 -11  10   4     5291.35     5501.64    372.90 o 
 -10  10   4    39646.23    39603.07    953.45 o 
  -9  10   4      114.89      470.24    204.95 o 
  -8  10   4   108189.05   108345.04   1466.74 o 
  -7  10   4    10383.67    10860.75    341.27 o 
  -6  10   4    13907.12    12833.35    549.88 o 
  -5  10   4      965.06      847.21    124.24 o 
  -4  10   4    30955.08    26530.60   1553.34 o 
  -3  10   4    14810.27    16112.12    518.70 o 
  -2  10   4    32387.83    32447.45    484.87 o 
  -1  10   4    96932.55    96560.80   1005.34 o 
   0  10   4     1191.79     1410.54    135.03 o 
   1  10   4    11739.24    11341.20    375.00 o 
   2  10   4    59097.95    55613.73    819.56 o 
   3  10   4    20380.63    21320.39    409.62 o 
   4  10   4    55183.66    54493.96    803.63 o 
   5  10   4    28343.44    29493.26    590.53 o 
   6  10   4       39.83       19.08    117.43 o 
   7  10   4    16110.09    16087.30    539.16 o 
   8  10   4     5635.85     5863.98    434.23 o 
   9  10   4    13712.05    13648.73    715.07 o 
  10  10   4    37763.62    36924.11    980.52 o 
  11  10   4     1924.15     2607.71    371.21 o 
  12  10   4      447.98     1019.77    321.40 o 
  13  10   4     8817.06     9022.29    611.71 o 
  14  10   4    12436.73    12957.53    934.02 o 
  15  10   4      975.03     1003.61    353.59 o 
  16  10   4    11455.93    14477.49   1895.27 o 
 -16  11   4    27108.62    26604.79   1788.91 o 
 -15  11   4      297.87      585.69    520.37 o 
 -14  11   4      476.59      657.81    482.41 o 
 -13  11   4     2624.14     3247.96    623.16 o 
 -12  11   4     6098.99     6950.68    492.82 o 
 -11  11   4    37940.86    38230.96    869.35 o 
 -10  11   4    66492.34    67891.39   1044.59 o 
  -9  11   4     6042.84     6215.58    345.15 o 
  -8  11   4     4274.85     4516.93    287.26 o 
  -7  11   4    22767.61    23856.17    654.01 o 
  -6  11   4    22370.44    24386.33    465.18 o 
  -5  11   4   244365.11   252987.86   2386.60 o 
  -4  11   4    43814.26    41031.91    803.37 o 
  -3  11   4    14488.67    13977.61    406.64 o 
  -2  11   4      616.20      353.27    107.79 o 
  -1  11   4     1155.46     1326.64    169.63 o 
   0  11   4    68536.07    73466.05    765.78 o 
   1  11   4   230003.14   234825.91   2384.07 o 
   2  11   4     6328.08     6312.58    273.89 o 
   3  11   4     3365.03     3040.63    198.17 o 
   4  11   4    10853.71    10002.98    306.11 o 
   5  11   4    25308.22    24315.33    485.19 o 
   6  11   4     7880.82     7871.26    337.39 o 
   7  11   4      854.30     1066.29    195.20 o 
   8  11   4     9440.18     9223.85    520.91 o 
   9  11   4     3234.17     2918.88    353.76 o 
  10  11   4    19173.63    19022.62    702.35 o 
  11  11   4    33734.96    32626.88    960.93 o 
  12  11   4    49269.29    49811.49   1296.05 o 
  13  11   4    21142.38    21448.35    780.50 o 
  14  11   4     2433.27     3000.39    530.62 o 
  15  11   4     1670.44     2175.87    747.52 o 
  16  11   4     3546.50     3033.98    847.48 o 
 -16  12   4       76.61      796.35    698.28 o 
 -15  12   4    11406.87    11687.80   1150.69 o 
 -14  12   4     7578.68     9335.61    992.02 o 
 -13  12   4     2655.62     2539.68   1111.90 o 
 -12  12   4    11076.15    10688.19    520.74 o 
 -11  12   4        2.91      420.29    201.65 o 
 -10  12   4      555.57      866.53    245.32 o 
  -9  12   4    81744.43    81994.72   1128.33 o 
  -8  12   4      480.87      725.15    196.93 o 
  -7  12   4    14593.34    14180.76    384.87 o 
  -6  12   4    33075.22    32628.14    550.48 o 
  -5  12   4     9823.21     9934.29    445.55 o 
  -4  12   4       19.01      257.50    152.01 o 
  -3  12   4   161317.31   165164.42   2242.45 o 
  -2  12   4    28774.54    28431.42    571.82 o 
  -1  12   4     9084.95     8790.32    238.92 o 
   0  12   4   107181.63   104070.05   1258.42 o 
   1  12   4     4186.11     4204.48    238.35 o 
   2  12   4    10130.56    10643.59    334.47 o 
   3  12   4     2373.93     1707.08    174.73 o 
   4  12   4    26503.67    24511.75    484.64 o 
   5  12   4    47776.29    46320.71    714.89 o 
   6  12   4    24548.09    23886.77    512.60 o 
   7  12   4      230.30       23.84    185.59 o 
   8  12   4     2661.50     2267.22    276.62 o 
   9  12   4        1.89        6.00    189.26 o 
  10  12   4     6533.97     7052.03    535.15 o 
  11  12   4    37727.95    34903.80    913.93 o 
  12  12   4     3547.55     3904.16    414.69 o 
  13  12   4    17643.11    16726.19    713.43 o 
  14  12   4      747.68     1467.20    309.57 o 
  15  12   4        3.69     1961.65    552.95 o 
  16  12   4     1434.44     1678.91   1256.84 o 
 -16  13   4       32.28     -262.12    457.08 o 
 -15  13   4     9188.18     9032.36   1034.37 o 
 -14  13   4     1150.93     1394.61    558.23 o 
 -13  13   4        8.65       14.51    403.55 o 
 -12  13   4    14729.26    14941.81    672.96 o 
 -11  13   4   110977.07   114682.26   1671.75 o 
 -10  13   4    15854.93    16308.34    710.69 o 
  -9  13   4    11277.26    10884.91    615.00 o 
  -8  13   4    12167.75    12051.08    382.25 o 
  -7  13   4      288.75      165.37    125.73 o 
  -6  13   4    82594.97    84960.29   1174.52 o 
  -5  13   4   137485.61   141481.33   1976.30 o 
  -4  13   4    91068.71    86138.65   1340.10 o 
  -3  13   4    11913.55    11776.47    397.08 o 
  -2  13   4     7573.41     7647.35    324.72 o 
  -1  13   4     6406.91     5739.45    205.55 o 
   0  13   4    65362.19    66049.80    763.48 o 
   1  13   4    30183.45    31865.30    480.88 o 
   2  13   4     5963.51     4556.11    262.35 o 
   3  13   4        8.24     -127.66    124.18 o 
   4  13   4     5646.63     6148.69    221.95 o 
   5  13   4    53018.71    51806.66    773.20 o 
   6  13   4    82347.21    85322.23   1105.08 o 
   7  13   4     4733.98     5839.05    324.38 o 
   8  13   4     1163.95     1108.81    238.90 o 
   9  13   4      764.89      791.48    215.87 o 
  10  13   4     1156.52     1361.46    270.13 o 
  11  13   4    46141.57    44876.18   1074.72 o 
  12  13   4    66670.02    67374.59   1358.17 o 
  13  13   4    12186.08    14018.87    712.35 o 
  14  13   4      426.16      862.44    275.45 o 
  15  13   4       65.32      406.86    553.84 o 
  16  13   4      750.10      -45.79    736.42 o 
 -16  14   4     3690.40     3150.09    765.11 o 
 -15  14   4     1057.65     1332.08    862.94 o 
 -14  14   4    34074.70    33534.89   1556.97 o 
 -13  14   4      491.54       27.82    546.21 o 
 -12  14   4    10499.28     9199.17    738.83 o 
 -11  14   4      303.64      620.24    221.17 o 
 -10  14   4    18614.40    17944.48   1072.72 o 
  -9  14   4     2483.09     2657.77    295.70 o 
  -8  14   4   178084.23   184008.50   1967.08 o 
  -7  14   4     4132.79     4700.43    294.93 o 
  -6  14   4    18491.56    16942.10    379.68 o 
  -5  14   4     5809.59     4708.01    296.88 o 
  -4  14   4    39534.62    32695.67    581.71 o 
  -3  14   4    40277.58    42456.48    545.18 o 
  -2  14   4    67926.16    68561.32   1345.22 o 
  -1  14   4     2932.47     2728.99    164.15 o 
   0  14   4     3460.51     3379.57    188.99 o 
   1  14   4    32667.97    30975.19    598.41 o 
   2  14   4    10505.39     9608.45    338.75 o 
   3  14   4     3463.96     2836.53    247.38 o 
   4  14   4    19667.70    20478.53    449.47 o 
   5  14   4     4370.21     4321.67    267.65 o 
   6  14   4     3119.72     2962.24    241.70 o 
   7  14   4    25853.89    27221.71    807.97 o 
   8  14   4    19420.70    18439.33    599.80 o 
   9  14   4    31464.58    32385.47   1155.83 o 
  10  14   4    32402.13    32677.32    852.48 o 
  11  14   4     1740.94     1803.25    307.02 o 
  12  14   4       30.68      523.68    249.19 o 
  13  14   4     7108.91     7468.97    734.85 o 
  14  14   4     9172.70    11530.76    735.27 o 
  15  14   4       58.49      299.61    600.52 o 
 -16  15   4    25072.38    23288.57   1433.94 o 
 -15  15   4      263.08      417.53    490.64 o 
 -14  15   4      632.64      528.05    513.77 o 
 -13  15   4    13487.76    15409.10   2641.38 o 
 -12  15   4    13229.57    14407.21   1005.51 o 
 -11  15   4    48462.78    49979.69   1339.53 o 
 -10  15   4    70137.12    69737.67   1089.45 o 
  -9  15   4     2230.20     2457.14    304.90 o 
  -8  15   4      621.80     1245.60    635.93 o 
  -7  15   4    27284.99    26895.83    536.03 o 
  -6  15   4    29004.90    30967.46    533.66 o 
  -5  15   4   239816.42   248146.70   3119.32 o 
  -4  15   4    71877.91    70357.51   1549.87 o 
  -3  15   4     2051.09     1891.17    173.70 o 
  -2  15   4    11138.81    10230.10    392.03 o 
  -1  15   4    45120.52    46300.04    575.12 o 
   0  15   4     4948.89     6118.43    243.39 o 
   1  15   4   241769.03   252500.31   2474.01 o 
   2  15   4    12553.76    12188.27    312.71 o 
   3  15   4    13162.54    12621.97    404.31 o 
   4  15   4     5646.50     5138.85    326.09 o 
   5  15   4    22829.13    21453.55    490.39 o 
   6  15   4    39487.19    40098.30    714.59 o 
   7  15   4     8954.34     9809.88    384.54 o 
   8  15   4    12602.33    11931.71    503.16 o 
   9  15   4    19938.05    19923.91    654.43 o 
  10  15   4    19965.94    19589.79    734.49 o 
  11  15   4     7291.78     7814.48    508.97 o 
  12  15   4    67733.52    67593.62   1529.27 o 
  13  15   4    20795.84    20316.04    757.64 o 
  14  15   4     3462.60     3067.45    548.41 o 
  15  15   4     4167.53     2717.79    812.44 o 
 -16  16   4     1827.49     2686.73    786.85 o 
 -15  16   4    38177.65    39122.09   1748.98 o 
 -14  16   4     1042.07      951.14    646.96 o 
 -13  16   4     4564.83     3905.27    708.62 o 
 -12  16   4     6142.05     6153.86    788.68 o 
 -11  16   4       43.28      107.47    324.60 o 
 -10  16   4     1069.24      720.86    511.04 o 
  -9  16   4   101279.80   104944.43   1588.05 o 
  -8  16   4       24.46      110.68    162.92 o 
  -7  16   4    16508.62    16182.51    409.02 o 
  -6  16   4    48592.94    47804.73    829.17 o 
  -5  16   4     1546.10     1307.20    290.48 o 
  -4  16   4    35262.54    38912.90    655.87 o 
  -3  16   4    97717.10    98802.67   1188.31 o 
  -2  16   4     4387.26     4520.81    297.81 o 
  -1  16   4    19986.40    21707.39    392.08 o 
   0  16   4    67682.81    65722.58    805.43 o 
   1  16   4     5642.74     5645.03    253.90 o 
   2  16   4    21333.28    21458.93    451.11 o 
   3  16   4     1397.90     2501.17    186.74 o 
   4  16   4    22545.19    21962.99    559.08 o 
   5  16   4    35874.21    35168.05    734.73 o 
   6  16   4    40179.09    38893.96    707.66 o 
   7  16   4     3523.66     3201.95    275.48 o 
   8  16   4      449.97      383.99    226.68 o 
   9  16   4     5060.96     6746.43    472.15 o 
  10  16   4     5483.50     4914.82    463.62 o 
  11  16   4    28388.91    27374.67    822.01 o 
  12  16   4     1339.05     2088.28    337.70 o 
  13  16   4    18970.23    18921.54    828.73 o 
  14  16   4      643.62      687.88    432.29 o 
  15  16   4     2141.47     2160.20    648.71 o 
 -16  17   4        1.33      341.05    588.10 o 
 -15  17   4     7579.38     8809.89   1051.47 o 
 -14  17   4     8563.10     9843.81   1050.96 o 
 -13  17   4     2886.26     2836.84    645.98 o 
 -12  17   4      757.84      968.26    476.66 o 
 -11  17   4    55023.18    56002.97   1296.23 o 
 -10  17   4    12922.86    13101.12    629.23 o 
  -9  17   4    23379.26    23710.71    801.04 o 
  -8  17   4    18370.40    17402.84    669.62 o 
  -7  17   4     2296.10     2749.86    391.53 o 
  -6  17   4    53850.02    55972.55    911.65 o 
  -5  17   4   118640.43   114819.33   1744.78 o 
  -4  17   4    37536.96    38041.13    562.46 o 
  -3  17   4     6298.84     5861.04    273.02 o 
  -2  17   4     7516.87     7558.37    346.21 o 
  -1  17   4      188.48       76.75    129.36 o 
   0  17   4      664.08      954.43    172.21 o 
   1  17   4    20480.77    20293.70    455.62 o 
   2  17   4    25685.96    24355.66    490.32 o 
   3  17   4        0.10      -45.13    116.91 o 
   4  17   4     1125.01     1099.15    209.18 o 
   5  17   4    17734.28    17593.10    425.95 o 
   6  17   4    31409.70    33505.76    666.66 o 
   7  17   4    36923.01    37181.18    721.72 o 
   8  17   4     5357.97     6193.72    443.05 o 
   9  17   4     2062.54     2159.88    305.14 o 
  10  17   4     3948.85     3906.95    392.10 o 
  11  17   4    51626.46    50409.25   1229.44 o 
  12  17   4    43174.53    45194.45   1104.97 o 
  13  17   4    22539.88    21848.42   1055.98 o 
  14  17   4     1895.76     2943.02    684.56 o 
  15  17   4      749.34     1134.31    568.90 o 
 -16  18   4     5817.70     6200.50    970.99 o 
 -15  18   4        1.83     -447.91    474.57 o 
 -14  18   4    62553.68    63025.57   2167.89 o 
 -13  18   4      433.39       79.64   1038.62 o 
 -12  18   4       86.79      366.37    434.61 o 
 -11  18   4      218.31      393.99    283.33 o 
 -10  18   4    27797.99    26454.15    856.22 o 
  -9  18   4     6602.44     7027.43    526.84 o 
  -8  18   4   106827.81   108783.91   1824.82 o 
  -7  18   4      216.59      297.40    211.35 o 
  -6  18   4     9667.03     8774.03    462.52 o 
  -5  18   4    20189.41    19236.70    616.54 o 
  -4  18   4    88006.91    88223.01   1034.32 o 
  -3  18   4    20919.84    21280.22    509.70 o 
  -2  18   4    67368.95    67023.76   1065.64 o 
  -1  18   4      248.40      391.88    140.20 o 
   0  18   4     3874.37     3901.70    232.40 o 
   1  18   4    50079.72    47610.06    746.77 o 
   2  18   4    16065.83    15161.69    395.73 o 
   3  18   4     6715.02     7111.85    309.05 o 
   4  18   4     3003.29     3462.86    223.94 o 
   5  18   4     5050.29     5810.76    423.77 o 
   6  18   4      669.25      878.53    239.99 o 
   7  18   4    23813.61    24230.89    594.66 o 
   8  18   4     6296.73     5985.46    438.77 o 
   9  18   4      380.55      672.32    242.69 o 
  10  18   4    10391.81    10365.62    550.52 o 
  11  18   4     1005.86     2289.74    360.39 o 
  12  18   4        2.81      386.01    330.61 o 
  13  18   4     3539.89     2612.06    642.43 o 
  14  18   4     5731.12     5630.10    873.62 o 
  15  18   4      850.00     1272.33    576.66 o 
 -15  19   4      797.76     1226.53    629.43 o 
 -14  19   4      771.26     -112.83    494.58 o 
 -13  19   4    15739.66    17368.79   1192.91 o 
 -12  19   4    12966.07    13029.15   2326.40 o 
 -11  19   4    46137.79    44958.59   1631.74 o 
 -10  19   4    76541.10    76580.74   1534.94 o 
  -9  19   4     1118.14     1234.68    319.99 o 
  -8  19   4     1605.40     1391.19    306.85 o 
  -7  19   4    39790.38    37212.11   1258.15 o 
  -6  19   4    38319.25    40592.27    986.28 o 
  -5  19   4   107194.15   109502.77   1440.52 o 
  -4  19   4    87840.31    89403.35   1398.01 o 
  -3  19   4     1823.42     1362.43    234.96 o 
  -2  19   4    17478.84    17523.77    519.85 o 
  -1  19   4    47487.19    45592.95    685.47 o 
   0  19   4    35944.68    38109.48    610.82 o 
   1  19   4    45861.62    46004.45    945.57 o 
   2  19   4     5192.27     5347.35    289.77 o 
   3  19   4     4477.90     4358.57    273.76 o 
   4  19   4     1680.00     2184.14    207.15 o 
   5  19   4    17215.01    17671.93    615.04 o 
   6  19   4    16098.40    16642.79    568.22 o 
   7  19   4     8522.79     9912.41    493.73 o 
   8  19   4     5848.67     5814.39    465.76 o 
   9  19   4     1449.59     1703.19    359.40 o 
  10  19   4     6509.98     5761.85    460.72 o 
  11  19   4    24012.53    23181.93    881.46 o 
  12  19   4    34608.60    35268.31   1814.17 o 
  13  19   4    10406.22    10066.22   1049.09 o 
  14  19   4     4013.83     4208.73   1212.96 o 
  15  19   4     5620.28     5039.79    854.83 o 
 -15  20   4    37528.91    35639.80   2275.61 o 
 -14  20   4      493.90      773.88    523.64 o 
 -13  20   4    11286.80    12190.61   1139.54 o 
 -12  20   4     3922.11     3201.45   1191.18 o 
 -11  20   4       32.86      233.54    626.81 o 
 -10  20   4     1517.36     2101.14    340.93 o 
  -9  20   4    66145.91    68386.20   1405.08 o 
  -8  20   4      179.03      289.13    255.84 o 
  -7  20   4     7373.83     7241.73    508.96 o 
  -6  20   4    21684.25    21019.90    698.24 o 
  -5  20   4     1705.17     2077.60    165.27 o 
  -4  20   4     9973.09    11030.64    328.29 o 
  -3  20   4    19667.22    18880.87    497.53 o 
  -2  20   4      105.78      472.34    165.03 o 
  -1  20   4     5231.97     5276.74    281.28 o 
   0  20   4    42310.28    40721.02    645.31 o 
   1  20   4     2697.53     3049.12    236.82 o 
   2  20   4     8408.86     9004.45    473.15 o 
   3  20   4      599.03      973.71    183.92 o 
   4  20   4     1075.29      831.74    159.90 o 
   5  20   4     9004.83     8789.50    478.72 o 
   6  20   4    25381.14    25807.69    760.98 o 
   7  20   4     4604.34     5038.96    455.22 o 
   8  20   4     2266.93     2254.46    318.91 o 
   9  20   4    13523.78    13976.06    583.03 o 
  10  20   4      274.60      451.61    272.84 o 
  11  20   4    19331.77    17514.50    894.39 o 
  12  20   4     1041.81      757.49    469.66 o 
  13  20   4    14277.47    13194.66   1158.40 o 
  14  20   4     1462.82     1112.34   1255.33 o 
  15  20   4     1759.38     1844.87    700.42 o 
 -15  21   4     6801.46     5979.70   1891.08 o 
 -14  21   4     7321.00     7997.34   2135.19 o 
 -13  21   4      216.98     1168.92    555.59 o 
 -12  21   4      736.22        5.13    442.79 o 
 -11  21   4    30613.24    30719.32   1388.30 o 
 -10  21   4     5607.21     5304.48    485.86 o 
  -9  21   4    13877.67    13144.73    615.98 o 
  -8  21   4     3677.96     4414.22    443.32 o 
  -7  21   4     1119.37     1380.08    283.23 o 
  -6  21   4     2908.79     3034.51    458.70 o 
  -5  21   4    68086.63    64566.73    971.52 o 
  -4  21   4    29168.66    30485.50    654.99 o 
  -3  21   4      376.90      504.31    183.70 o 
  -2  21   4      372.60      263.35    179.24 o 
  -1  21   4      209.17      189.94    146.32 o 
   0  21   4      189.84      579.95    155.77 o 
   1  21   4    17417.01    16575.82    448.74 o 
   2  21   4    58082.93    60210.57   1013.74 o 
   3  21   4      153.09      489.93    147.62 o 
   4  21   4     1999.57     2113.74    225.31 o 
   5  21   4     6462.75     6687.55    473.73 o 
   6  21   4    19742.17    20706.79    698.14 o 
   7  21   4    39648.41    41077.57   1021.80 o 
   8  21   4    38433.46    37232.52    992.34 o 
   9  21   4     2253.65     2238.10    448.94 o 
  10  21   4     6723.47     6721.12   1182.45 o 
  11  21   4    22097.82    20710.65   1192.97 o 
  12  21   4    30079.87    32744.45   2484.81 o 
  13  21   4    36312.52    34300.37   1833.79 o 
  14  21   4     6057.50     6422.75   1324.77 o 
 -15  22   4      594.84      123.73    530.06 o 
 -14  22   4    36262.65    36127.68   1687.29 o 
 -13  22   4     1718.03     2130.37    655.35 o 
 -12  22   4      490.04      345.17    498.88 o 
 -11  22   4     1633.99     2023.88   1009.03 o 
 -10  22   4    20948.43    19494.15    749.99 o 
  -9  22   4     9704.14     9753.35   1290.81 o 
  -8  22   4    96548.20    98443.05   1748.22 o 
  -7  22   4      151.95      402.01    277.91 o 
  -6  22   4     8660.74     7586.61    515.25 o 
  -5  22   4    14070.12    12881.54    562.27 o 
  -4  22   4    17329.69    16874.66    509.46 o 
  -3  22   4    24236.82    25115.82    607.13 o 
  -2  22   4    22960.47    23302.29    645.41 o 
  -1  22   4        5.38      131.51    221.90 o 
   0  22   4     6030.26     5981.85    313.47 o 
   1  22   4    33542.31    33898.39    655.13 o 
   2  22   4      911.73     1055.07    227.31 o 
   3  22   4     9037.35     9431.38    361.25 o 
   4  22   4     8460.08     8702.54    367.25 o 
   5  22   4      129.01      621.28    331.82 o 
   6  22   4      257.63      182.69    345.95 o 
   7  22   4     7833.00     8006.55    554.11 o 
   8  22   4        9.81      339.21    273.95 o 
   9  22   4     4023.37     4528.60    541.21 o 
  10  22   4      130.23     -312.03    308.32 o 
  11  22   4       33.95       44.50    453.82 o 
  12  22   4      774.91      322.22    465.63 o 
  13  22   4       17.70      145.63    482.42 o 
  14  22   4     2113.84     1696.15    652.97 o 
 -15  23   4     3561.90     2319.00    745.29 o 
 -14  23   4     1006.32     1273.76    683.45 o 
 -13  23   4    10917.44    11990.77   1159.37 o 
 -12  23   4     4728.27     5397.16    823.34 o 
 -11  23   4     7936.11     8302.85   1722.58 o 
 -10  23   4    55927.04    50465.27   2909.10 o 
  -9  23   4     2978.96     2820.61    560.97 o 
  -8  23   4     5787.88     5705.67    486.37 o 
  -7  23   4    33437.15    34405.44    950.64 o 
  -6  23   4    69668.16    69271.73   1360.37 o 
  -5  23   4    45261.77    47691.23   1079.38 o 
  -4  23   4    64958.88    63727.13   1277.69 o 
  -3  23   4     1092.92     1064.41    220.92 o 
  -2  23   4     7807.19     7780.54    436.73 o 
  -1  23   4    39911.04    39701.57    688.16 o 
   0  23   4    42283.48    43097.05    718.40 o 
   1  23   4    48388.97    48264.57    821.41 o 
   2  23   4     2804.65     2756.75    252.60 o 
   3  23   4     6175.06     6411.34    330.36 o 
   4  23   4     1156.67     1234.80    200.97 o 
   5  23   4    16049.95    15620.14    660.55 o 
   6  23   4     7452.35     7794.69    810.96 o 
   7  23   4     4902.02     5478.90    489.28 o 
   8  23   4     1400.85     1289.01    365.38 o 
   9  23   4     1168.71     1166.88    387.09 o 
  10  23   4      452.36      503.42    867.06 o 
  11  23   4     4926.92     5121.25   1448.35 o 
  12  23   4    31696.43    31178.43   1506.52 o 
  13  23   4       38.93     -328.22    460.75 o 
  14  23   4     3815.95     3082.97    769.45 o 
 -14  24   4       49.82     -432.08    795.41 o 
 -13  24   4    10234.63     8511.44   1025.49 o 
 -12  24   4     5416.42     4525.08    801.76 o 
 -11  24   4     2028.35     1857.01    621.07 o 
 -10  24   4     2953.83     2946.50    623.61 o 
  -9  24   4    42264.64    41624.45   1084.65 o 
  -8  24   4     2596.59     2766.15    362.42 o 
  -7  24   4     6495.42     5708.24    501.89 o 
  -6  24   4     5494.13     5994.68    479.87 o 
  -5  24   4     4642.72     4809.11    469.97 o 
  -4  24   4     6084.18     6837.57    560.17 o 
  -3  24   4      619.73      532.88    205.99 o 
  -2  24   4     2520.88     2174.41    452.83 o 
  -1  24   4      377.36      525.46    194.35 o 
   0  24   4    30792.68    29994.00    605.46 o 
   1  24   4       91.58      279.25    174.49 o 
   2  24   4     3499.42     4366.48    316.28 o 
   3  24   4    15614.15    15381.44    465.44 o 
   4  24   4     1749.87     2161.91    258.68 o 
   5  24   4     2509.69     2285.81    359.26 o 
   6  24   4     9658.18     9944.01    575.14 o 
   7  24   4     1240.62      982.87    314.66 o 
   8  24   4     1569.49     1321.27    367.52 o 
   9  24   4      360.43      -66.21    319.01 o 
  10  24   4     1770.57     1536.15    567.20 o 
  11  24   4     4273.49     4779.50    768.37 o 
  12  24   4     5482.64     3922.79    738.55 o 
  13  24   4     2542.08     2325.70    671.15 o 
  14  24   4     4828.71     4379.35    867.08 o 
 -14  25   4     3546.85     3704.82    822.29 o 
 -13  25   4      798.36     1219.12    616.35 o 
 -12  25   4      315.18      -47.84    667.43 o 
 -11  25   4    11002.70    11121.00   1069.11 o 
 -10  25   4     2046.18     1902.27    548.55 o 
  -9  25   4     1098.12      992.47    468.13 o 
  -8  25   4      827.65      739.79    257.32 o 
  -7  25   4     2503.65     1565.87    325.98 o 
  -6  25   4    19016.26    18972.48    722.75 o 
  -5  25   4   111484.38   110374.78   1861.32 o 
  -4  25   4     4962.02     6127.01    489.63 o 
  -3  25   4       36.65       19.70    171.67 o 
  -2  25   4     1186.12      818.98    226.59 o 
  -1  25   4       79.16       59.22    173.57 o 
   0  25   4    10954.51    12049.72    414.39 o 
   1  25   4     9140.56     9732.09    560.51 o 
   2  25   4    17741.99    18107.88    561.10 o 
   3  25   4      569.30     1035.04    221.76 o 
   4  25   4     2774.72     2928.50    279.22 o 
   5  25   4       24.84      552.82    295.63 o 
   6  25   4    22742.67    23937.21    786.60 o 
   7  25   4    12971.05    12491.27   1098.24 o 
   8  25   4    21693.13    22251.19   1028.74 o 
   9  25   4     2358.67     1448.55    689.93 o 
  10  25   4       60.83     -147.32    367.73 o 
  11  25   4     4980.12     3473.97    696.70 o 
  12  25   4     2842.85     2371.93    674.52 o 
  13  25   4    31157.26    26921.04   1457.06 o 
 -14  26   4    19171.37    20535.59   1799.04 o 
 -13  26   4      791.98      175.93    741.17 o 
 -12  26   4     7784.57     6959.42    933.15 o 
 -11  26   4     5629.42     5664.27    836.48 o 
 -10  26   4     5068.27     5457.40    761.14 o 
  -9  26   4    13430.81    13720.15    686.30 o 
  -8  26   4    32805.91    32010.17   1185.67 o 
  -7  26   4      809.96      343.18    257.76 o 
  -6  26   4       98.99      286.12    227.54 o 
  -5  26   4     3838.63     4294.00    616.96 o 
  -4  26   4     6069.89     5416.16    470.16 o 
  -3  26   4     5753.64     6011.77    416.64 o 
  -2  26   4     1088.03     1128.96    243.40 o 
  -1  26   4     6214.34     5999.83    355.29 o 
   0  26   4      335.96      262.23    181.16 o 
   1  26   4    10061.12     9193.53    553.38 o 
   2  26   4     3635.24     3996.58    410.69 o 
   3  26   4      331.09      615.46    171.41 o 
   4  26   4    21035.83    21389.92    705.33 o 
   5  26   4    12646.05    12312.90    587.41 o 
   6  26   4     1233.26      996.05    343.29 o 
   7  26   4     3278.65     2450.61    441.94 o 
   8  26   4       36.18     -270.39    336.84 o 
   9  26   4     2972.11     2899.22    614.46 o 
  10  26   4      988.85      607.61    474.01 o 
  11  26   4     1210.57     1016.57    606.18 o 
  12  26   4      575.31     -245.93    552.44 o 
  13  26   4     2092.50     1188.34    618.42 o 
 -14  27   4      663.57      256.44    600.05 o 
 -13  27   4      218.26      191.72    545.47 o 
 -12  27   4      357.25      327.25    494.39 o 
 -11  27   4      140.37     -502.09    414.25 o 
 -10  27   4     5283.52     5809.16   1230.55 o 
  -9  27   4     2046.54     1982.81    573.99 o 
  -8  27   4     5739.83     6843.88    537.49 o 
  -7  27   4     3180.09     2773.53    368.71 o 
  -6  27   4    27010.11    26183.92    879.57 o 
  -5  27   4      166.26      370.20    274.02 o 
  -4  27   4    32747.48    33383.96    938.51 o 
  -3  27   4     5947.54     5867.21    509.15 o 
  -2  27   4    12981.03    12312.98    645.72 o 
  -1  27   4    28103.72    28259.73    626.72 o 
   0  27   4    28079.73    29306.52    686.97 o 
   1  27   4     6975.77     7466.10    427.04 o 
   2  27   4    11407.20    10198.19    429.34 o 
   3  27   4       33.12      189.70    164.43 o 
   4  27   4        3.35      -25.67    234.51 o 
   5  27   4    11057.91    11652.40    688.06 o 
   6  27   4     3252.44     3008.81    474.39 o 
   7  27   4    10256.07    11038.45    785.33 o 
   8  27   4      633.72     1018.41    489.38 o 
   9  27   4      605.03      299.06    441.03 o 
  10  27   4     3278.85     2408.82    648.41 o 
  11  27   4      462.42      115.51    503.68 o 
  12  27   4    24607.74    21836.87   1369.77 o 
  13  27   4     7033.38     8678.77   1081.12 o 
 -13  28   4    10648.95     9248.57   1071.83 o 
 -12  28   4       74.50      194.28    511.22 o 
 -11  28   4     6003.30     6770.50    903.57 o 
 -10  28   4      592.18      279.46    503.26 o 
  -9  28   4     5507.21     6518.49    843.49 o 
  -8  28   4      377.96      716.56    271.93 o 
  -7  28   4      680.34      657.24    250.75 o 
  -6  28   4      151.68      333.33    269.68 o 
  -5  28   4       27.30      358.28    422.92 o 
  -4  28   4     1957.27     2145.94    359.14 o 
  -3  28   4     7198.79     7625.64    565.09 o 
  -2  28   4     5005.66     5839.79    416.39 o 
  -1  28   4        4.42      302.13    210.24 o 
   0  28   4     1952.35     2104.87    284.98 o 
   1  28   4      967.78     1225.56    250.18 o 
   2  28   4      884.89     1465.80    235.16 o 
   3  28   4    18399.71    18903.28    750.58 o 
   4  28   4    15027.61    15990.84    987.29 o 
   5  28   4      241.74     -170.81    290.85 o 
   6  28   4     3727.28     4044.85    520.88 o 
   7  28   4     1443.71     1358.09    480.60 o 
   8  28   4     9854.77     9943.01    967.22 o 
   9  28   4      786.56      619.66    452.28 o 
  10  28   4       66.25     -493.78    410.50 o 
  11  28   4      922.42      585.89    497.65 o 
  12  28   4     3244.07     1775.62    846.47 o 
  13  28   4      133.62       34.38    733.55 o 
 -13  29   4      185.90     -839.83    981.72 o 
 -12  29   4     1208.19      668.83    534.88 o 
 -11  29   4      742.95      822.05    764.83 o 
 -10  29   4     9348.16     9149.96   1027.72 o 
  -9  29   4      238.77     1050.75    511.48 o 
  -8  29   4     4597.51     4274.62    462.61 o 
  -7  29   4     1100.74     1269.31    283.69 o 
  -6  29   4      137.33      335.00    402.46 o 
  -5  29   4    20977.87    20493.19    783.81 o 
  -4  29   4      165.01     -177.36    218.69 o 
  -3  29   4     2325.41     2560.61    398.70 o 
  -2  29   4     1841.44     1754.23    356.99 o 
  -1  29   4     2458.79     2649.46    305.39 o 
   0  29   4     4616.50     5168.64    384.15 o 
   1  29   4     3522.58     3986.01    350.62 o 
   2  29   4    17489.30    17230.93    553.54 o 
   3  29   4     5636.66     6382.57    438.68 o 
   4  29   4      240.12     -229.52    246.93 o 
   5  29   4     5458.39     5122.45    534.45 o 
   6  29   4     1426.86     1823.11    502.80 o 
   7  29   4     2696.90     2700.47    875.64 o 
   8  29   4    11225.14    10248.08    975.03 o 
   9  29   4     3658.43     5018.20    788.49 o 
  10  29   4     1219.39      763.38    591.84 o 
  11  29   4      283.25     -474.69    431.46 o 
  12  29   4      388.98      484.85    566.39 o 
 -13  30   4     1957.84      -65.13    545.96 o 
 -12  30   4    11957.71    10764.00   1126.86 o 
 -11  30   4     1579.21     1618.63    615.01 o 
 -10  30   4      515.85      338.57    566.78 o 
  -9  30   4    14415.06    14655.32   1175.71 o 
  -8  30   4      711.28      513.48    267.54 o 
  -7  30   4     3575.60     3286.65    419.41 o 
  -6  30   4     1799.45     1668.78    342.45 o 
  -5  30   4      195.25       41.87    276.84 o 
  -4  30   4      267.22      -67.27    275.26 o 
  -3  30   4    11385.26    11416.05    649.55 o 
  -2  30   4     7492.07     7051.86    495.61 o 
  -1  30   4    28347.13    29036.80    811.49 o 
   0  30   4     3699.86     3386.80    393.63 o 
   1  30   4     6896.00     7122.27    444.45 o 
   2  30   4      161.55      611.57    215.22 o 
   3  30   4    25655.63    24588.86    706.25 o 
   4  30   4    12040.18    12011.19    729.15 o 
   5  30   4     2623.65     2325.91    435.98 o 
   6  30   4       28.12     -403.36    317.95 o 
   7  30   4        1.79       37.24    448.92 o 
   8  30   4       20.27     -186.29    397.05 o 
   9  30   4    11148.79    11715.44   1090.52 o 
  10  30   4     3954.46     5226.85    837.62 o 
  11  30   4      134.82      224.67    532.12 o 
  12  30   4     1946.09     1929.46    679.08 o 
 -12  31   4     1341.42      670.26    938.83 o 
 -11  31   4      150.81      839.82    584.37 o 
 -10  31   4      793.65      778.74    555.18 o 
  -9  31   4     3803.20     5030.89   1227.25 o 
  -8  31   4     5482.84     4416.01    739.55 o 
  -7  31   4      274.28      528.13    350.70 o 
  -6  31   4     9012.29     9464.53    797.92 o 
  -5  31   4      869.73     1032.51    343.09 o 
  -4  31   4     1239.32     1221.96    348.87 o 
  -3  31   4       17.39      221.98    269.82 o 
  -2  31   4     1866.71     1799.50    328.03 o 
  -1  31   4      192.85      640.75    265.29 o 
   0  31   4     6678.38     7963.09    511.99 o 
   1  31   4     2125.47     2312.14    305.64 o 
   2  31   4     5094.26     5091.60    412.80 o 
   3  31   4        1.61      191.21    286.47 o 
   4  31   4     9936.61     9874.48    692.91 o 
   5  31   4     1279.49     1175.87    402.48 o 
   6  31   4      850.16      850.95    396.08 o 
   7  31   4     9998.85    10063.65    943.96 o 
   8  31   4        0.73        2.24    449.21 o 
   9  31   4     2007.05     1543.23    628.77 o 
  10  31   4     4487.86     3378.64    761.03 o 
  11  31   4      346.55      130.64    535.56 o 
  12  31   4    10550.73     9700.32   1124.80 o 
 -12  32   4      396.97      177.97    545.05 o 
 -11  32   4     5395.26     5445.24    861.59 o 
 -10  32   4        4.46     -313.64    453.90 o 
  -9  32   4     1373.26     2291.73    979.05 o 
  -8  32   4        1.90      -55.25    440.13 o 
  -7  32   4     3799.77     4394.66    505.71 o 
  -6  32   4     7950.92     8229.31    623.36 o 
  -5  32   4     1401.53     1214.84    350.09 o 
  -4  32   4     2885.33     1875.12    533.92 o 
  -3  32   4     5899.02     6025.13    780.79 o 
  -2  32   4     4143.65     3854.29    410.36 o 
  -1  32   4     4092.77     3788.61    395.01 o 
   0  32   4     3292.94     3471.48    570.13 o 
   1  32   4     1051.18     1430.25    297.45 o 
   2  32   4     9613.82     9965.28    536.10 o 
   3  32   4     1354.22     1424.49    373.74 o 
   4  32   4    30502.91    29751.13   1176.57 o 
   5  32   4     7508.55     7924.49    689.11 o 
   6  32   4       94.93      369.34    453.53 o 
   7  32   4     1204.69     2138.64    588.70 o 
   8  32   4    17979.10    18168.56   1154.20 o 
   9  32   4       15.86      107.13    489.56 o 
  10  32   4     2830.38     3191.60    731.13 o 
  11  32   4       23.90     -198.33    456.32 o 
 -12  33   4     2681.79     2537.36    722.83 o 
 -11  33   4       20.26     -640.97    454.57 o 
 -10  33   4    13573.21    11924.45   1155.34 o 
  -9  33   4     3647.27     2706.34    685.31 o 
  -8  33   4     4071.96     4446.99   1402.30 o 
  -7  33   4     2581.64     2611.47    417.38 o 
  -6  33   4        2.13      193.67    727.94 o 
  -5  33   4     5623.82     6248.16    572.86 o 
  -4  33   4     9061.47     8772.89    657.31 o 
  -3  33   4      322.59      111.43    293.63 o 
  -2  33   4     4519.46     3621.54    401.03 o 
  -1  33   4      231.84      549.64    263.09 o 
   0  33   4     1539.28     1722.71    336.24 o 
   1  33   4    23772.37    23430.88    749.39 o 
   2  33   4      180.12      355.91    257.45 o 
   3  33   4     1848.85     2495.63    435.09 o 
   4  33   4     5558.05     5729.03    620.91 o 
   5  33   4     2908.22     3313.09    533.92 o 
   6  33   4      941.74     1344.81    715.45 o 
   7  33   4      429.05     -392.10    917.37 o 
   8  33   4     1551.33     2328.91    647.22 o 
   9  33   4     2934.22     2355.07    659.10 o 
  10  33   4     8803.03     7048.97   1087.42 o 
  11  33   4      989.34      495.36    908.16 o 
 -11  34   4     1145.21      714.76    599.81 o 
 -10  34   4      948.55      651.66    550.69 o 
  -9  34   4     9183.12     9059.42   2392.07 o 
  -8  34   4       56.96     -535.37    421.25 o 
  -7  34   4     6645.75     7313.16    890.56 o 
  -6  34   4    10949.27    10041.21    643.66 o 
  -5  34   4     1159.73     1031.60    355.80 o 
  -4  34   4     3628.83     4282.30    529.54 o 
  -3  34   4     1531.64     1040.88    352.09 o 
  -2  34   4       64.08      368.27    277.44 o 
  -1  34   4    31136.20    32566.63   1157.85 o 
   0  34   4     7040.49     6294.67    628.98 o 
   1  34   4     7755.70     8012.78    717.10 o 
   2  34   4      973.01     1398.99    322.98 o 
   3  34   4    30448.72    30703.63   1067.74 o 
   4  34   4    12551.60    13064.62    811.46 o 
   5  34   4    29605.10    29347.42   1336.40 o 
   6  34   4     3574.85     3807.12    708.67 o 
   7  34   4     3095.84     1811.57    585.76 o 
   8  34   4     2239.05     1683.50    625.60 o 
   9  34   4    21478.06    21402.07   1532.17 o 
  10  34   4     4272.36     4113.05    796.26 o 
  11  34   4      638.94        5.15    593.42 o 
 -11  35   4      201.88      934.96    615.19 o 
 -10  35   4       25.23      182.13    510.32 o 
  -9  35   4      136.76      356.56    507.47 o 
  -8  35   4     2163.14     2121.14    665.46 o 
  -7  35   4     7231.55     6644.01    770.58 o 
  -6  35   4     7399.01     8525.25    662.40 o 
  -5  35   4    13383.41    13744.28    767.31 o 
  -4  35   4      490.49      263.78    441.58 o 
  -3  35   4     1387.32      893.76    314.03 o 
  -2  35   4      456.06      870.16    303.91 o 
  -1  35   4      175.35      299.55    322.09 o 
   0  35   4    23011.36    23093.10    763.16 o 
   1  35   4     4523.48     5814.43    757.10 o 
   2  35   4      260.28      264.17    249.83 o 
   3  35   4      421.72      817.46    536.39 o 
   4  35   4     7540.89     6993.63    677.48 o 
   5  35   4      146.18     -218.45    437.15 o 
   6  35   4      240.37       -5.67    452.21 o 
   7  35   4     2026.65      906.27    826.59 o 
   8  35   4      982.47     1194.32    586.72 o 
   9  35   4     8007.52     7775.33    980.45 o 
  10  35   4     5851.78     4739.57   1734.73 o 
 -10  36   4     2537.15     1467.98    862.37 o 
  -9  36   4     9107.17     8499.65   1034.69 o 
  -8  36   4        1.21        0.40   1082.68 o 
  -7  36   4    13645.41    12934.23   1138.61 o 
  -6  36   4     4134.40     4380.25    631.61 o 
  -5  36   4     3452.52     4012.12    534.67 o 
  -4  36   4     1195.78     1159.46    474.80 o 
  -3  36   4     8050.82     8304.10    592.63 o 
  -2  36   4    12357.35    13343.80    663.70 o 
  -1  36   4     2432.38     2385.52    426.15 o 
   0  36   4    18078.84    18646.48    699.56 o 
   1  36   4     9942.30     9414.34    617.04 o 
   2  36   4    15410.50    18089.83    697.76 o 
   3  36   4     3380.33     4640.42    598.32 o 
   4  36   4    18546.16    15875.66   1026.65 o 
   5  36   4     2064.46     2499.02    646.62 o 
   6  36   4    19021.16    17924.64   1243.49 o 
   7  36   4     8485.58     8458.32    971.35 o 
   8  36   4    16911.45    16526.03   1298.94 o 
   9  36   4      580.47      687.73    743.91 o 
  10  36   4     4938.39     5235.84    911.65 o 
 -10  37   4     6064.76     4773.60    837.53 o 
  -9  37   4     1665.66     2328.63    718.96 o 
  -8  37   4    18537.91    15599.42   1295.81 o 
  -7  37   4       52.39      440.81   1037.57 o 
  -6  37   4     3726.64     3827.93    696.50 o 
  -5  37   4       65.02      342.41    300.87 o 
  -4  37   4    13325.54    12810.16    831.22 o 
  -3  37   4      404.61     1035.90    326.45 o 
  -2  37   4     8211.62     7389.46    562.13 o 
  -1  37   4     1642.82     1861.47    391.69 o 
   0  37   4    10975.73    11870.85    647.54 o 
   1  37   4     1622.66     1648.76    316.43 o 
   2  37   4     7710.60     8032.69    705.30 o 
   3  37   4      543.94      381.31    362.30 o 
   4  37   4     3146.13     2755.36    706.93 o 
   5  37   4     1115.41     2120.30    642.79 o 
   6  37   4      203.84      501.99    511.15 o 
   7  37   4     1040.56     1419.21    582.81 o 
   8  37   4      704.76      818.52    565.63 o 
   9  37   4      405.87      446.26    554.83 o 
  -9  38   4    16240.29    18000.76   2055.40 o 
  -8  38   4        8.89      587.05    529.30 o 
  -7  38   4    11409.67    12939.38   2613.93 o 
  -6  38   4    35920.91    35579.02   1558.48 o 
  -5  38   4     3509.77     3670.54    504.23 o 
  -4  38   4     5594.77     6574.09    637.64 o 
  -3  38   4      956.41      784.89    308.67 o 
  -2  38   4     1740.97     2142.24    367.10 o 
  -1  38   4    46428.41    47003.29   1322.49 o 
   0  38   4     8204.50     8086.81    652.94 o 
   1  38   4    13773.71    13130.49    672.87 o 
   2  38   4     1579.70     2153.96    472.45 o 
   3  38   4    15386.10    15189.77   1160.37 o 
   4  38   4      820.67     1908.74    573.88 o 
   5  38   4    24632.47    24156.70   1304.21 o 
   6  38   4     4100.62     3113.09    743.39 o 
   7  38   4    14175.76    13483.55   1220.01 o 
   8  38   4     2577.93     1732.73    645.01 o 
   9  38   4    17662.28    18749.76   1653.14 o 
  -9  39   4     1818.28     1457.85    688.17 o 
  -8  39   4      645.67      658.77    599.92 o 
  -7  39   4    15273.24    16139.80   1309.80 o 
  -6  39   4     2507.35     3084.44    504.31 o 
  -5  39   4    21933.13    22761.38    958.16 o 
  -4  39   4      132.31      545.70    296.75 o 
  -3  39   4     2105.12     3001.36    416.16 o 
  -2  39   4      300.26     1212.74    332.03 o 
  -1  39   4      169.50     1523.78    391.30 o 
   0  39   4     1523.02     2124.46    547.42 o 
   1  39   4    14046.36    15775.58    997.26 o 
   2  39   4       53.67     1280.31    410.20 o 
   3  39   4     1488.56     2152.89    630.84 o 
   4  39   4        3.42     1171.05    566.53 o 
   5  39   4      181.14      758.98    568.70 o 
   6  39   4       29.04      267.31    547.31 o 
   7  39   4      383.95     1179.70    614.48 o 
   8  39   4      150.16     -498.17    457.76 o 
  -8  40   4     1876.24     3745.99    842.17 o 
  -7  40   4    11833.82     9326.63   1073.76 o 
  -6  40   4    11935.33    11844.52   1145.26 o 
  -5  40   4     9053.37     8939.49    743.39 o 
  -4  40   4     5644.95     6154.63    675.02 o 
  -3  40   4    10605.71    10979.04    669.29 o 
  -2  40   4    21362.53    20901.95    806.45 o 
  -1  40   4     9235.33     9987.60    879.98 o 
   0  40   4    21248.39    20873.47    911.96 o 
   1  40   4     9112.29     8836.94    607.77 o 
   2  40   4    29699.53    31072.79   1390.30 o 
   3  40   4      159.10     1125.80    600.63 o 
   4  40   4    16055.34    15142.43   1210.53 o 
   5  40   4      271.49      298.07    521.42 o 
   6  40   4    21888.26    20776.87   3056.29 o 
   7  40   4    11552.27    11738.28   1170.35 o 
  -7  41   4      187.19      189.92    565.74 o 
  -6  41   4       10.27      983.35    589.90 o 
  -5  41   4      112.22     1276.80    578.99 o 
  -4  41   4    11514.15    13665.89    813.82 o 
  -3  41   4        6.21     1109.48    350.07 o 
  -2  41   4     3324.71     3270.32    602.18 o 
  -1  41   4        2.42      517.99    439.69 o 
   0  41   4     5831.15     6669.78    786.58 o 
   1  41   4       63.94      598.39    407.88 o 
   2  41   4     5846.97     6411.84   1239.24 o 
   3  41   4     1793.24     3474.91   1185.68 o 
   4  41   4     3002.91     4441.30   1542.82 o 
   5  41   4      830.40     1108.97    644.50 o 
   6  41   4       78.56     1002.46    644.84 o 
   7  41   4     1199.15     1427.67    721.25 o 
  -6  42   4    30533.86    29866.11   1560.09 o 
  -5  42   4     5868.20     5789.85    728.41 o 
  -4  42   4     4541.70     5125.02    587.35 o 
  -3  42   4     6275.61     7548.69    614.88 o 
  -2  42   4      706.36     1495.62    446.10 o 
  -1  42   4    15312.38    16270.38    880.21 o 
   0  42   4    12085.66    12117.31    948.51 o 
   1  42   4    13790.80    14757.71   1611.86 o 
   2  42   4       50.90     1262.42    623.34 o 
   3  42   4    21882.79    21018.25   2406.31 o 
   4  42   4      980.80     2258.42    673.96 o 
   5  42   4    10592.81    10363.70   1105.70 o 
   6  42   4     3481.20     3410.30    777.64 o 
  -5  43   4    14143.71    16484.11   1030.41 o 
  -4  43   4      570.86     1361.94    374.46 o 
  -3  43   4      200.40     1009.13    350.91 o 
  -2  43   4       23.90     1100.68    405.52 o 
  -1  43   4     2918.42     2525.50    690.53 o 
   0  43   4       81.82     1703.06    509.97 o 
   1  43   4    14616.21    15845.10   1695.98 o 
   2  43   4      122.00      206.72    682.89 o 
   3  43   4     3172.50     3555.29    708.87 o 
   4  43   4      108.74     1909.75   1286.26 o 
   5  43   4      351.20      932.11    622.64 o 
  -4  44   4     5573.29     7190.35    843.00 o 
  -3  44   4     6400.35     7513.05    634.87 o 
  -2  44   4     3301.44     3052.15    973.80 o 
  -1  44   4    11100.64    10425.74   1347.24 o 
   0  44   4    27101.60    26209.40   1270.51 o 
   1  44   4     4561.53     4220.24   1021.24 o 
   2  44   4    11056.08    13522.42   1659.15 o 
   3  44   4     2403.29     2813.17    957.55 o 
  -2  45   4     9069.41     9220.08    800.78 o 
  -1  45   4        1.07      873.94    493.99 o 
   0  45   4      452.31       42.35    623.84 o 
   1  45   4       62.70     1158.84    774.70 o 
   2  45   4     9376.23     8448.50   1389.56 o 
 -17   0   5      527.88     -373.72    935.29 o 
 -15   0   5    16572.46    14147.67   1037.82 o 
 -13   0   5     7782.17     8098.36    824.52 o 
 -11   0   5     3695.68     3960.73    773.66 o 
  -9   0   5     4498.42     5185.50    562.00 o 
  -7   0   5    11500.25     9641.73    611.85 o 
  -5   0   5    15778.24    12811.69    550.06 o 
  -3   0   5   435672.25   481890.72   7114.41 o 
  -1   0   5    17875.87    13923.45    371.64 o 
   1   0   5    78764.57    67669.98   1095.57 o 
   5   0   5     1423.74     1202.64    315.52 o 
   7   0   5     8353.83     7628.81    498.23 o 
   9   0   5    13766.59    13659.73    583.66 o 
  11   0   5      502.50      453.40    410.96 o 
  13   0   5     3905.44     4863.68    846.61 o 
  15   0   5     2123.78     2290.69    700.85 o 
 -17   1   5     4541.73     5191.75   1016.99 o 
 -16   1   5     2882.04     2824.65    545.62 o 
 -15   1   5      464.75      447.59    296.29 o 
 -14   1   5     1351.24      975.36    341.86 o 
 -13   1   5     6884.44     6939.75    544.28 o 
 -12   1   5    31287.16    33355.08    915.66 o 
 -11   1   5     6728.13     6913.07    549.45 o 
 -10   1   5       79.85     -291.09    176.77 o 
  -9   1   5       66.90     -150.46    162.92 o 
  -8   1   5      916.72     1108.92    346.13 o 
  -7   1   5    23211.72    23408.89    665.08 o 
  -6   1   5    33140.57    36157.00    687.30 o 
  -5   1   5    57791.86    58551.07    874.01 o 
  -4   1   5    44489.41    42534.45   1053.79 o 
  -3   1   5       56.71      105.66    215.09 o 
  -2   1   5     3284.92     3386.06    212.09 o 
  -1   1   5    33706.20    33886.10    436.63 o 
   0   1   5    31516.78    34710.45    614.88 o 
   1   1   5   133731.25   131555.08   2484.68 o 
   2   1   5     1511.42      882.66    204.24 o 
   3   1   5      732.03      605.86    123.32 o 
   4   1   5       74.56      -52.11    120.47 o 
   5   1   5    10554.56    10367.10    333.25 o 
   6   1   5      671.75      297.78    129.73 o 
   7   1   5     1406.79     1232.39    152.86 o 
   8   1   5     3186.36     2746.95    219.06 o 
   9   1   5      793.63      595.42    175.96 o 
  10   1   5     3120.13     2975.92    311.44 o 
  11   1   5    14493.79    14103.30   1087.79 o 
  12   1   5    16094.98    16743.85    818.29 o 
  13   1   5     3481.47     3676.66    540.89 o 
  14   1   5     2681.12     2457.43    499.32 o 
  15   1   5       23.80      119.41    329.31 o 
  16   1   5      693.41     1007.64    407.18 o 
 -17   2   5      123.67      797.26    704.57 o 
 -16   2   5      601.46      882.59    431.27 o 
 -15   2   5       29.28      347.82    306.70 o 
 -14   2   5      134.36      112.78    258.87 o 
 -13   2   5       48.73       63.80    263.95 o 
 -12   2   5     1479.90     1544.29    353.40 o 
 -11   2   5      136.18       68.78    233.40 o 
 -10   2   5       42.70     -145.60    181.69 o 
  -9   2   5     6043.65     6920.11    495.51 o 
  -8   2   5      475.11      315.28    190.07 o 
  -7   2   5      260.92      346.89    173.65 o 
  -6   2   5      650.68      858.30    202.51 o 
  -5   2   5     4422.94     4101.36    256.77 o 
  -4   2   5   292100.78   305363.91   3000.02 o 
  -3   2   5    94779.17   102098.93   1147.90 o 
  -2   2   5    59949.94    57857.13    764.57 o 
  -1   2   5     1270.60     1257.88    114.80 o 
   0   2   5      365.19      244.20    104.63 o 
   1   2   5    18063.71    16140.44    459.86 o 
   2   2   5    91265.70    87215.13   1217.61 o 
   3   2   5   142860.77   153602.39   2127.26 o 
   4   2   5     3221.03     1931.95    753.13 o 
   5   2   5       26.85       49.52    123.78 o 
   6   2   5      195.32      107.41    128.57 o 
   7   2   5      631.30      662.36    128.80 o 
   8   2   5    60768.66    60012.73    878.28 o 
   9   2   5     7749.86     8684.68    353.36 o 
  10   2   5      317.05       56.65    185.93 o 
  11   2   5      180.57       67.18    247.87 o 
  12   2   5     3749.56     3419.27    490.27 o 
  13   2   5      332.33      764.99    336.92 o 
  14   2   5     7628.83     7218.38    718.87 o 
  15   2   5      387.95      478.88    371.15 o 
  16   2   5      547.55      665.30    379.41 o 
 -17   3   5       10.77     -269.49    811.77 o 
 -16   3   5    12913.27    14070.16   1016.90 o 
 -15   3   5     1734.40     2336.03    404.30 o 
 -14   3   5      860.56      650.26    326.33 o 
 -13   3   5    17245.28    15301.73   1108.89 o 
 -12   3   5     3924.31     5188.73    519.10 o 
 -11   3   5    13461.23    14203.74    676.44 o 
 -10   3   5      775.14      596.77    229.20 o 
  -9   3   5     1288.55     1107.70    252.54 o 
  -8   3   5      337.27      -20.41    144.28 o 
  -7   3   5    87544.36    88484.41   1467.15 o 
  -6   3   5      233.57      459.95    160.83 o 
  -5   3   5       25.96      140.02    186.52 o 
  -4   3   5    70597.63    63458.52   2643.52 o 
  -3   3   5     1735.56     1767.14    134.72 o 
  -2   3   5    35769.63    32421.34    892.49 o 
  -1   3   5    64790.57    63183.86    634.40 o 
   0   3   5    41524.30    44680.65    684.22 o 
   1   3   5     6623.88     5919.44    242.16 o 
   2   3   5    26861.32    21783.83    491.01 o 
   3   3   5     1158.54     1139.72    142.69 o 
   4   3   5    10036.80     9199.28    483.46 o 
   5   3   5       55.29        0.55    100.02 o 
   6   3   5     3929.07     4328.68    313.44 o 
   7   3   5     6111.93     6696.52    460.90 o 
   8   3   5        0.61     -149.37    145.48 o 
   9   3   5      438.94      219.48    217.65 o 
  10   3   5     1447.76     1491.23    279.33 o 
  11   3   5     1261.52      594.09    348.04 o 
  12   3   5    20316.45    19015.70   1190.41 o 
  13   3   5     5208.89     4765.77    589.27 o 
  14   3   5     1161.66     1239.71    386.55 o 
  15   3   5      257.08      303.63    364.38 o 
  16   3   5      356.48      442.95    380.11 o 
 -17   4   5     1278.06     1557.03    515.97 o 
 -16   4   5    10449.67    10417.27    901.92 o 
 -15   4   5    15198.96    16823.04    651.79 o 
 -14   4   5     6688.06     6949.56    637.06 o 
 -13   4   5     3158.34     2655.04    417.49 o 
 -12   4   5      275.31      147.01    255.62 o 
 -11   4   5      168.70      158.39    238.83 o 
 -10   4   5     5846.79     6639.23    506.29 o 
  -9   4   5     2133.09     1954.65    311.95 o 
  -8   4   5     5115.52     5102.83    410.30 o 
  -7   4   5    12073.54    10631.08    468.60 o 
  -6   4   5        0.69       35.74    153.88 o 
  -5   4   5     5616.62     4845.47    270.44 o 
  -4   4   5    36986.28    36475.56    582.29 o 
  -3   4   5   320934.50   349991.84   2762.64 o 
  -2   4   5    24365.03    25391.40    308.18 o 
  -1   4   5     8124.00     6980.45    203.07 o 
   0   4   5      688.38      470.33    123.93 o 
   1   4   5    44353.13    38711.86   1148.14 o 
   2   4   5   101034.53   100556.78   1069.32 o 
   3   4   5   143768.91   150384.52   1521.32 o 
   4   4   5     6744.48     6081.68    263.90 o 
   5   4   5     1858.13     1935.78    225.98 o 
   6   4   5     1616.27     1818.81    264.41 o 
   7   4   5     7560.94     8478.45    436.05 o 
   8   4   5    11414.10    10937.43    467.93 o 
   9   4   5      102.53      -46.71    162.65 o 
  10   4   5      672.81      874.18    250.60 o 
  11   4   5        1.49       78.08    219.85 o 
  12   4   5      113.17       24.95    333.05 o 
  13   4   5    12434.75    11314.20    846.77 o 
  14   4   5     1137.98     1436.01    417.85 o 
  15   4   5     5962.67     5875.17    683.71 o 
  16   4   5       84.85       22.49    362.79 o 
 -17   5   5     5546.36     6753.04   1102.47 o 
 -16   5   5     1759.99     2026.48    659.08 o 
 -15   5   5     2830.98     2891.06    462.71 o 
 -14   5   5     1432.67     1149.77    355.36 o 
 -13   5   5       54.94       10.21    235.29 o 
 -12   5   5    57840.60    58713.23   1385.08 o 
 -11   5   5       19.48      301.71    372.85 o 
 -10   5   5     1953.20     2660.72    360.57 o 
  -9   5   5      296.97      528.92    275.52 o 
  -8   5   5    19021.32    20025.36    661.31 o 
  -7   5   5      311.78      244.23    145.67 o 
  -6   5   5   102075.61   106676.32   1373.15 o 
  -5   5   5    40499.80    40740.77    701.98 o 
  -4   5   5      177.81      481.42    172.49 o 
  -3   5   5       16.64       -3.41     84.63 o 
  -2   5   5     5398.74     4824.10    227.36 o 
  -1   5   5      174.42      162.42    118.81 o 
   0   5   5    33277.27    33942.93    770.96 o 
   1   5   5   111104.60   108069.22   1204.86 o 
   2   5   5       26.77       30.36     99.07 o 
   3   5   5    14373.92    13098.98    347.77 o 
   4   5   5       94.41      136.91     94.86 o 
   5   5   5    16432.25    16788.54    568.22 o 
   6   5   5    24268.47    23239.24    889.94 o 
   7   5   5      108.35       60.03    146.95 o 
   8   5   5      758.28      830.36    217.89 o 
   9   5   5      180.92      130.75    187.66 o 
  10   5   5     9827.59     9362.45    547.48 o 
  11   5   5       25.84       -1.51    216.27 o 
  12   5   5    23922.05    22405.55   1061.15 o 
  13   5   5     8719.44     9485.55    768.06 o 
  14   5   5      862.66      346.25    425.81 o 
  15   5   5       40.19       27.52    313.88 o 
  16   5   5     6633.30     5718.05    683.40 o 
 -17   6   5        0.08      270.33    422.12 o 
 -16   6   5     4933.78     4078.84   1182.43 o 
 -15   6   5    21478.33    24032.72   1314.83 o 
 -14   6   5     2214.40     2257.01    355.30 o 
 -13   6   5     4778.75     5571.93    457.80 o 
 -12   6   5       66.94      104.08    221.21 o 
 -11   6   5      391.88      134.50    203.51 o 
 -10   6   5     6207.27     6700.54    438.36 o 
  -9   6   5     2598.58     3492.74    321.78 o 
  -8   6   5    10875.72    10519.75    433.78 o 
  -7   6   5    11436.19    10778.92    414.81 o 
  -6   6   5      156.63      287.61    136.12 o 
  -5   6   5    20749.87    19279.14    472.06 o 
  -4   6   5    87730.57    89780.88   1067.49 o 
  -3   6   5    69450.80    73980.92    772.68 o 
  -2   6   5    34830.48    34571.07    362.86 o 
  -1   6   5     6025.71     5019.80    243.91 o 
   0   6   5     1956.31     1395.61    170.88 o 
   1   6   5    89809.46    82714.18   1161.25 o 
   2   6   5   145309.80   145245.33   1465.34 o 
   3   6   5   171187.58   177770.97   1770.32 o 
   4   6   5    10247.96    10317.77    303.99 o 
   5   6   5     9769.61     8612.57    297.63 o 
   6   6   5       26.05       96.92     99.69 o 
   7   6   5    33518.73    30726.85    755.71 o 
   8   6   5     4318.04     4481.19    433.92 o 
   9   6   5    15336.08    15796.17    600.52 o 
  10   6   5     9103.68     9402.40    547.76 o 
  11   6   5     1322.42      984.90    280.00 o 
  12   6   5     6653.35     5375.38    658.21 o 
  13   6   5     4947.85     5012.97    875.13 o 
  14   6   5     5289.45     5429.60    840.04 o 
  15   6   5     1209.46     1135.80    413.22 o 
  16   6   5     4146.75     4592.57    613.88 o 
 -17   7   5     1030.29     1192.27    486.06 o 
 -16   7   5    37349.67    37493.84   1687.02 o 
 -15   7   5      372.87      158.54    439.22 o 
 -14   7   5       62.60       73.27    237.90 o 
 -13   7   5    21815.19    22965.68    748.17 o 
 -12   7   5     2053.23     2004.71    321.57 o 
 -11   7   5     2137.30     2909.92    341.19 o 
 -10   7   5     2121.78     1775.05    359.94 o 
  -9   7   5     1644.53     1898.56    316.05 o 
  -8   7   5     3433.70     3467.32    307.09 o 
  -7   7   5    79993.91    79130.66   1170.49 o 
  -6   7   5     1537.52     2456.82    225.53 o 
  -5   7   5    25680.01    27385.95    835.37 o 
  -4   7   5    15932.89    13957.33    286.42 o 
  -3   7   5      343.04      254.63     86.99 o 
  -2   7   5    29597.22    27411.26    452.32 o 
  -1   7   5   156845.14   157863.30   1383.58 o 
   0   7   5    97361.68   100219.98   1301.21 o 
   1   7   5    33577.59    34411.54    499.81 o 
   2   7   5    33532.96    29112.24    685.87 o 
   3   7   5      153.61       46.85    114.61 o 
   4   7   5    29076.08    27934.60    537.40 o 
   5   7   5    38393.91    37301.86    647.64 o 
   6   7   5    16641.72    16057.83    446.73 o 
   7   7   5    15163.49    14184.62    764.43 o 
   8   7   5     3259.85     3151.43    426.25 o 
   9   7   5     3514.14     3259.10    353.22 o 
  10   7   5      370.10       48.51    210.99 o 
  11   7   5     4728.54     5403.32    481.73 o 
  12   7   5     3447.58     3898.41    452.60 o 
  13   7   5     7577.51     6853.35    761.91 o 
  14   7   5      232.80      114.35    370.49 o 
  15   7   5     1248.32      758.03    384.94 o 
  16   7   5      216.92     1445.90    490.31 o 
 -17   8   5     1850.63     2120.74    690.53 o 
 -16   8   5    20613.08    20654.77   1412.08 o 
 -15   8   5     6995.54     7712.09    967.22 o 
 -14   8   5    15655.32    15955.86    847.21 o 
 -13   8   5      249.86      355.36    233.09 o 
 -12   8   5      265.14       73.92    228.50 o 
 -11   8   5     3552.84     3026.94    348.83 o 
 -10   8   5    12885.52    12624.09    520.26 o 
  -9   8   5     1307.72     1551.74    245.77 o 
  -8   8   5    15589.12    16988.29    526.78 o 
  -7   8   5    28952.95    26742.87    627.55 o 
  -6   8   5     2476.84     2398.23    230.86 o 
  -5   8   5     1642.46     1243.04    174.91 o 
  -4   8   5    42266.22    42674.02    889.77 o 
  -3   8   5     3985.62     4120.06    203.27 o 
  -2   8   5    11345.55    12337.25    221.95 o 
  -1   8   5     5646.80     4498.35    190.23 o 
   0   8   5     7860.38     7808.98    278.25 o 
   1   8   5    11402.70    10341.07    313.20 o 
   2   8   5   213125.84   211907.30   2106.69 o 
   3   8   5   104861.90   109226.33   2789.46 o 
   4   8   5     1189.45     1411.20    166.03 o 
   5   8   5     3859.84     4497.36    257.91 o 
   6   8   5     8325.88     7734.70    310.75 o 
   7   8   5       59.45      114.88     96.55 o 
   8   8   5    85586.19    87679.44   1604.08 o 
   9   8   5     5322.60     6128.03    474.04 o 
  10   8   5        3.52      131.34    218.81 o 
  11   8   5     1369.54     1458.14    308.55 o 
  12   8   5      914.95     1151.54    305.73 o 
  13   8   5    13650.32    13463.21   1025.38 o 
  14   8   5     1088.59     1023.15    442.16 o 
  15   8   5     7732.11     8373.27    794.70 o 
  16   8   5     1055.88     1629.12    398.63 o 
 -17   9   5    13277.41    14805.31   2262.05 o 
 -16   9   5      553.41     -183.03    644.29 o 
 -15   9   5     5828.79     6459.11    872.91 o 
 -14   9   5     5166.68     5678.66    576.25 o 
 -13   9   5     1224.84     1038.08    256.88 o 
 -12   9   5    51812.12    51528.79   1478.61 o 
 -11   9   5        8.98      108.00    225.40 o 
 -10   9   5      152.45       42.79    179.33 o 
  -9   9   5     1257.74     1196.45    229.29 o 
  -8   9   5    14811.79    14675.11    825.06 o 
  -7   9   5    36290.12    35564.95    726.14 o 
  -6   9   5    42338.45    41127.40    755.99 o 
  -5   9   5    16689.62    17146.17    756.70 o 
  -4   9   5    19436.44    18320.83    418.99 o 
  -3   9   5     4870.17     4722.08    169.03 o 
  -2   9   5    28116.09    26121.66    452.23 o 
  -1   9   5     5966.96     6621.72    215.78 o 
   0   9   5   186876.70   191788.69   2047.13 o 
   1   9   5   179598.08   178072.33   1959.27 o 
   2   9   5     1230.63      978.50    246.70 o 
   3   9   5    13739.70    13143.63    358.44 o 
   4   9   5      273.08      174.11    123.08 o 
   5   9   5    24570.75    25113.58    528.91 o 
   6   9   5   106114.95   107484.82   1382.46 o 
   7   9   5    19030.46    18199.90    517.28 o 
   8   9   5     3352.17     3397.46    340.52 o 
   9   9   5      316.65      198.88    186.38 o 
  10   9   5    11218.73    10768.19    568.49 o 
  11   9   5     7642.02     8118.75    578.04 o 
  12   9   5    12268.76    12731.87    706.53 o 
  13   9   5     1844.68     1364.30    451.89 o 
  14   9   5        5.64      414.60    373.08 o 
  15   9   5     1249.15      747.15    325.27 o 
  16   9   5     1826.48     1893.17    507.45 o 
 -17  10   5      237.59      747.67    565.82 o 
 -16  10   5      127.33      212.82    505.72 o 
 -15  10   5    48498.69    49158.52   1862.21 o 
 -14  10   5     2276.55     2513.25    624.16 o 
 -13  10   5    13760.62    13228.04    600.93 o 
 -12  10   5     2295.43     2247.64    317.04 o 
 -11  10   5     5441.54     5358.75    458.75 o 
 -10  10   5    14821.71    14953.96    624.62 o 
  -9  10   5     6818.12     7233.79    432.51 o 
  -8  10   5    52092.95    54738.18   1048.85 o 
  -7  10   5        6.25        5.40    156.66 o 
  -6  10   5     2418.87     1978.08    219.35 o 
  -5  10   5    24986.57    23468.02    899.02 o 
  -4  10   5      103.72      321.59    145.84 o 
  -3  10   5    36964.45    38801.59    558.47 o 
  -2  10   5    12342.45    12582.91    254.75 o 
  -1  10   5    15914.10    14126.62    439.44 o 
   0  10   5     1649.06     1910.62    149.23 o 
   1  10   5   198620.80   194802.72   2124.19 o 
   2  10   5   101977.27   105076.25   1131.97 o 
   3  10   5    39934.99    35450.50    609.29 o 
   4  10   5      119.23      216.31    127.84 o 
   5  10   5    27865.26    25537.09    547.25 o 
   6  10   5     4214.70     4064.30    272.51 o 
   7  10   5   108959.79   104630.31   1403.55 o 
   8  10   5     4673.27     4761.84    449.02 o 
   9  10   5    33605.47    33442.03   1254.52 o 
  10  10   5    26081.79    25004.72    841.63 o 
  11  10   5     7422.14     7828.04    574.95 o 
  12  10   5     6266.43     6304.29    551.84 o 
  13  10   5     3694.91     3526.77    463.87 o 
  14  10   5    10576.52    11801.00    858.76 o 
  15  10   5     1477.32     2583.88    442.43 o 
  16  10   5     3549.41     3215.01    702.39 o 
 -16  11   5    38951.42    38379.77   1753.66 o 
 -15  11   5      432.53     -204.21    781.46 o 
 -14  11   5      459.89      671.31    585.00 o 
 -13  11   5    38751.91    39036.86    955.43 o 
 -12  11   5       12.23       94.80    205.51 o 
 -11  11   5     1197.17     1630.11    290.21 o 
 -10  11   5     6892.83     7718.04    470.18 o 
  -9  11   5       75.62      180.89    180.99 o 
  -8  11   5    25715.33    23946.32    629.89 o 
  -7  11   5    86212.83    87193.54   1260.76 o 
  -6  11   5      356.40      367.96    156.10 o 
  -5  11   5    58484.28    61381.54    995.67 o 
  -4  11   5      554.12      136.44    118.04 o 
  -3  11   5      527.15      533.76    147.32 o 
  -2  11   5    14680.92    13912.98    401.90 o 
  -1  11   5   134421.08   133926.78   1238.23 o 
   0  11   5    39885.81    37667.47    529.60 o 
   1  11   5   151960.56   155658.02   2067.28 o 
   2  11   5    10561.30     8470.67    569.03 o 
   3  11   5      372.96      445.40    131.89 o 
   4  11   5    42065.93    41586.64    671.15 o 
   5  11   5   106136.03   107273.98   1364.47 o 
   6  11   5    23747.19    23961.41    553.78 o 
   7  11   5    50907.76    52417.48    893.82 o 
   8  11   5     8022.29     7529.74    545.92 o 
   9  11   5     3511.60     3197.58    366.98 o 
  10  11   5      475.83      457.69    237.46 o 
  11  11   5     3742.71     3711.26    431.71 o 
  12  11   5     5508.58     5760.13    538.58 o 
  13  11   5     6009.45     5553.20    506.38 o 
  14  11   5        1.21      423.85    369.47 o 
  15  11   5        3.82      -70.68    359.52 o 
  16  11   5       40.25      985.10    589.42 o 
 -16  12   5    30235.54    26433.79   1495.32 o 
 -15  12   5       20.35     -194.31    454.37 o 
 -14  12   5    20473.75    19801.81   1258.07 o 
 -13  12   5     3491.95     3053.13    406.70 o 
 -12  12   5       72.61      -42.87    201.09 o 
 -11  12   5    20226.57    19547.67    634.21 o 
 -10  12   5    19310.02    20724.17    868.01 o 
  -9  12   5       59.94      284.69    178.56 o 
  -8  12   5      977.08     1384.35    295.60 o 
  -7  12   5     9803.26     9032.42    393.50 o 
  -6  12   5      102.38      126.12    148.66 o 
  -5  12   5    20986.08    20868.80    616.66 o 
  -4  12   5    47237.12    46044.87    825.02 o 
  -3  12   5      486.00      543.24    169.89 o 
  -2  12   5     7906.32     8842.67    363.19 o 
  -1  12   5      520.84      458.49    101.87 o 
   0  12   5      278.69      325.27    104.94 o 
   1  12   5     3521.70     3721.64    211.74 o 
   2  12   5   118319.66   107788.90   1317.14 o 
   3  12   5     1929.00     2756.68    246.38 o 
   4  12   5     3428.10     3967.42    244.05 o 
   5  12   5     6507.27     7143.59    310.47 o 
   6  12   5    18385.61    18154.72    664.90 o 
   7  12   5     2260.53     2353.30    241.93 o 
   8  12   5    76969.60    74765.48   1395.79 o 
   9  12   5    11416.51    11600.19    626.22 o 
  10  12   5     2227.38     2207.65    349.79 o 
  11  12   5    10700.19    10963.57    624.59 o 
  12  12   5     1405.61     1375.36    318.27 o 
  13  12   5     3154.73     3819.69    443.19 o 
  14  12   5        6.77     -215.06    368.64 o 
  15  12   5     1169.70     1249.79    683.81 o 
 -16  13   5     6570.25     6731.98    973.02 o 
 -15  13   5     7919.58     9404.65   1050.15 o 
 -14  13   5     9613.58     8764.29   1419.81 o 
 -13  13   5      467.95      427.72    456.39 o 
 -12  13   5    24944.00    25815.52    756.02 o 
 -11  13   5     4046.68     4685.55    401.30 o 
 -10  13   5      245.16      678.74    229.82 o 
  -9  13   5     7424.70     7765.10    496.68 o 
  -8  13   5     7611.54     6600.27    398.00 o 
  -7  13   5    11643.18    12194.33    570.96 o 
  -6  13   5    67125.68    69104.77   1254.02 o 
  -5  13   5    30394.24    29870.37    744.60 o 
  -4  13   5    41913.63    41985.30    795.03 o 
  -3  13   5    22613.93    21832.87    865.21 o 
  -2  13   5     1875.74     1961.41    207.70 o 
  -1  13   5      428.81      293.83     99.66 o 
   0  13   5   146975.98   145105.80   1460.47 o 
   1  13   5   114918.81   115904.40   1189.60 o 
   2  13   5    23636.77    21506.20    487.73 o 
   3  13   5     3480.16     2976.40    252.03 o 
   4  13   5     2590.82     2594.61    312.19 o 
   5  13   5     3518.85     3516.63    251.88 o 
   6  13   5   103640.15   103655.51   1285.31 o 
   7  13   5    65552.17    64731.68    968.83 o 
   8  13   5     2588.93     2170.55    295.72 o 
   9  13   5     2933.30     2327.51    290.45 o 
  10  13   5        0.23     -254.53    239.92 o 
  11  13   5     7390.76     7443.98    534.80 o 
  12  13   5     4423.45     5211.65    483.88 o 
  13  13   5      172.86      955.19    294.27 o 
  14  13   5        0.84     -160.36    377.41 o 
  15  13   5     1387.18     1038.97    683.50 o 
 -16  14   5     1386.57     2514.01    969.32 o 
 -15  14   5    54005.64    53466.67   2007.14 o 
 -14  14   5     5763.10     5959.50   1031.43 o 
 -13  14   5     2596.12     2030.17    592.09 o 
 -12  14   5     5359.85     5299.36    424.34 o 
 -11  14   5     1612.64     1482.09    294.88 o 
 -10  14   5      268.09       32.50    238.94 o 
  -9  14   5     1435.78     1823.89    263.94 o 
  -8  14   5      815.46      988.73    214.09 o 
  -7  14   5      161.48      340.33    210.97 o 
  -6  14   5     3481.41     3663.02    384.61 o 
  -5  14   5    16234.07    15080.37    545.56 o 
  -4  14   5     2092.02     2211.56    155.88 o 
  -3  14   5    40230.64    39089.23    747.12 o 
  -2  14   5      939.43     1194.24    232.97 o 
  -1  14   5    11946.79    10835.76    283.23 o 
   0  14   5     2917.10     3053.84    174.55 o 
   1  14   5    89852.26    83448.26    939.98 o 
   2  14   5     5497.32     7198.27    323.67 o 
   3  14   5   115792.11   114561.41   2025.42 o 
   4  14   5    12604.02    13176.90    380.81 o 
   5  14   5    19209.22    18210.83    461.19 o 
   6  14   5    12084.01    12246.02    484.08 o 
   7  14   5    60959.94    60160.64    942.34 o 
   8  14   5      369.12      389.18    205.11 o 
   9  14   5    20033.56    20411.97    663.95 o 
  10  14   5     3556.13     2759.53    484.67 o 
  11  14   5     1384.24     1247.46    288.54 o 
  12  14   5     3977.53     3728.52    427.50 o 
  13  14   5      188.30      781.40    306.60 o 
  14  14   5     3350.88     2951.59    470.38 o 
  15  14   5     1950.23     2509.96   1064.44 o 
 -16  15   5    34131.12    34003.77   1706.24 o 
 -15  15   5     1840.55     2741.28    698.42 o 
 -14  15   5      218.78      180.64    460.04 o 
 -13  15   5    19114.28    18847.56   1204.64 o 
 -12  15   5    12475.24    12874.46    570.33 o 
 -11  15   5     5472.47     6871.49    454.28 o 
 -10  15   5    25862.86    24188.49    802.40 o 
  -9  15   5     1666.83     2255.47    382.69 o 
  -8  15   5    19936.77    20141.93    724.42 o 
  -7  15   5    41742.75    42410.78    997.49 o 
  -6  15   5     7695.18     8623.75    453.16 o 
  -5  15   5    45998.43    45448.01    950.51 o 
  -4  15   5      137.63      301.22    172.13 o 
  -3  15   5     7630.28     7812.22    366.72 o 
  -2  15   5     9655.85     8303.19    355.19 o 
  -1  15   5     3545.89     2432.37    154.81 o 
   0  15   5    28271.31    25551.25    442.91 o 
   1  15   5   123500.31   122821.09   1273.14 o 
   2  15   5    11064.71    10682.25    304.85 o 
   3  15   5     1475.03     1611.94    221.15 o 
   4  15   5     4143.57     4233.40    312.18 o 
   5  15   5    30137.65    29919.44    598.06 o 
   6  15   5    99579.79   100787.01   1285.08 o 
   7  15   5    36250.38    36651.32    866.43 o 
   8  15   5    10231.68    10041.48    492.96 o 
   9  15   5     1866.60     1570.86    288.67 o 
  10  15   5     1477.13     1272.25    265.48 o 
  11  15   5     1606.40     1923.26    335.10 o 
  12  15   5    34177.90    33609.86    948.53 o 
  13  15   5       81.06      315.19    330.50 o 
  14  15   5     1261.19     1316.99    447.80 o 
  15  15   5        6.87     -906.35    453.18 o 
 -16  16   5    32401.52    31831.71   1911.41 o 
 -15  16   5     9602.77     8910.34   1717.57 o 
 -14  16   5    17161.12    16979.73   1347.22 o 
 -13  16   5      618.68      -42.28    438.70 o 
 -12  16   5      920.30     1011.75    255.22 o 
 -11  16   5     8664.04     8085.54    599.98 o 
 -10  16   5     6941.49     6642.42    536.18 o 
  -9  16   5       27.50      474.02    404.84 o 
  -8  16   5      226.02      775.96    215.13 o 
  -7  16   5     1233.60     1094.78    198.94 o 
  -6  16   5      601.97      758.09    152.39 o 
  -5  16   5    18390.03    18285.41    620.36 o 
  -4  16   5   103440.92   105295.19   1977.42 o 
  -3  16   5     4911.46     5445.51    244.96 o 
  -2  16   5     1268.29     1488.96    203.02 o 
  -1  16   5     7255.19     7324.68    233.91 o 
   0  16   5       12.93      278.86    114.63 o 
   1  16   5     5365.43     6184.29    263.41 o 
   2  16   5   183076.11   180663.44   1770.39 o 
   3  16   5    41319.50    42348.89    769.87 o 
   4  16   5     9943.22    11109.48    424.96 o 
   5  16   5    28106.04    28247.73    589.42 o 
   6  16   5     3806.38     3548.39    285.91 o 
   7  16   5     4328.91     4351.01    318.64 o 
   8  16   5    45431.40    45285.17    979.10 o 
   9  16   5     5810.14     6938.87    569.94 o 
  10  16   5     2044.18     1703.74    303.86 o 
  11  16   5    21190.13    20367.51    838.06 o 
  12  16   5      765.10     1609.16    312.96 o 
  13  16   5     1953.05     2533.61    458.16 o 
  14  16   5       47.83     -136.32    390.39 o 
  15  16   5     1621.43     1961.94    684.64 o 
 -16  17   5    11670.25    11609.27   1227.85 o 
 -15  17   5     9574.46    10598.40   1147.28 o 
 -14  17   5    10238.61     9860.41   1075.23 o 
 -13  17   5     1125.55     1525.43    508.26 o 
 -12  17   5     3291.76     3690.24    694.89 o 
 -11  17   5    12115.84    12972.43    744.20 o 
 -10  17   5       16.83       19.60    267.33 o 
  -9  17   5    24448.82    23569.86    979.24 o 
  -8  17   5    10158.66    10943.50    976.53 o 
  -7  17   5      121.44     -182.84    219.85 o 
  -6  17   5    74911.34    76881.88   1381.29 o 
  -5  17   5    10224.66    10677.58    489.44 o 
  -4  17   5    44844.57    45917.99    750.39 o 
  -3  17   5    24919.93    25208.61    493.33 o 
  -2  17   5       60.11      -15.56    157.52 o 
  -1  17   5      661.72      474.13    110.63 o 
   0  17   5   196746.02   197227.02   2057.07 o 
   1  17   5    76576.62    75527.16    981.53 o 
   2  17   5   101789.64    99248.09   1122.19 o 
   3  17   5    14493.09    14351.71    358.87 o 
   4  17   5       28.28      -93.58    164.73 o 
   5  17   5    20410.61    19676.29    585.65 o 
   6  17   5   111110.92   116386.08   1628.33 o 
   7  17   5    40504.34    41456.96    786.67 o 
   8  17   5     2726.00     2585.41    332.60 o 
   9  17   5       19.61      379.52    218.64 o 
  10  17   5       83.24      287.00    210.68 o 
  11  17   5    11669.80    12673.52   1134.06 o 
  12  17   5     8293.42     9239.47    582.88 o 
  13  17   5     2677.49     3278.97    604.58 o 
  14  17   5       24.14      435.76    386.60 o 
  15  17   5     1146.36     -423.72   1310.56 o 
 -16  18   5     3620.72     4201.92    863.13 o 
 -15  18   5    44556.59    43423.83   1871.61 o 
 -14  18   5     8148.74     9510.45   2189.70 o 
 -13  18   5      800.87      705.09    547.65 o 
 -12  18   5    10327.12     8720.58    930.29 o 
 -11  18   5       30.49     -468.33    234.17 o 
 -10  18   5      437.79      676.14    298.22 o 
  -9  18   5     7346.50     7522.05    563.72 o 
  -8  18   5        7.21     -367.22    473.75 o 
  -7  18   5     2106.54     2041.69    326.66 o 
  -6  18   5     4450.65     4407.03    401.31 o 
  -5  18   5    14783.57    13701.15    621.34 o 
  -4  18   5     2935.49     3703.08    254.01 o 
  -3  18   5    32432.66    32211.03    583.26 o 
  -2  18   5     7389.96     8107.37    385.72 o 
  -1  18   5    19321.94    18304.21    362.34 o 
   0  18   5     1537.13     1557.69    186.69 o 
   1  18   5    94918.59    90628.98   1134.15 o 
   2  18   5    10891.61    12767.74    538.59 o 
   3  18   5    40590.95    39582.88    627.17 o 
   4  18   5    15756.49    14945.34    709.05 o 
   5  18   5     9130.09     7885.17    558.34 o 
   6  18   5    13672.97    14431.47    547.40 o 
   7  18   5    30305.31    30186.93    678.26 o 
   8  18   5       51.29      257.83    220.03 o 
   9  18   5    13787.80    14589.25    597.52 o 
  10  18   5     6018.27     6329.58    455.90 o 
  11  18   5     3692.58     3423.04    390.77 o 
  12  18   5     6368.18     7028.23    730.91 o 
  13  18   5      533.07      603.39    451.28 o 
  14  18   5      235.80     -352.48    390.88 o 
  15  18   5     6425.02     5830.36   1954.89 o 
 -15  19   5      594.58      599.25    577.30 o 
 -14  19   5     2281.76     3427.70    744.74 o 
 -13  19   5    10244.94    10394.74   1792.19 o 
 -12  19   5     7135.11     6994.49    885.38 o 
 -11  19   5     5843.64     6775.13    556.61 o 
 -10  19   5    39973.18    41157.52   1086.61 o 
  -9  19   5     1168.70      530.12    291.42 o 
  -8  19   5     6710.75     7155.35    527.79 o 
  -7  19   5     7657.80     8484.94    525.72 o 
  -6  19   5    31743.27    33900.93    879.25 o 
  -5  19   5    93835.24    93881.20   1606.09 o 
  -4  19   5    13243.50    15109.21    587.57 o 
  -3  19   5      888.04      821.33    191.75 o 
  -2  19   5    14821.80    14039.69    486.52 o 
  -1  19   5     6696.35     6485.08    249.22 o 
   0  19   5    38927.69    40169.96    683.92 o 
   1  19   5   163560.75   163766.06   1803.12 o 
   2  19   5     2287.98     2435.73    366.84 o 
   3  19   5     3315.03     3620.47    248.75 o 
   4  19   5     1019.65     1104.21    154.93 o 
   5  19   5    26335.04    25443.38    676.48 o 
   6  19   5    97930.97   102228.26   1532.66 o 
   7  19   5    35779.56    36981.97    879.00 o 
   8  19   5    12712.04    11991.16    550.84 o 
   9  19   5     1401.46      667.06    251.36 o 
  10  19   5      273.42      557.48    335.37 o 
  11  19   5    17049.57    17442.06    832.65 o 
  12  19   5    17912.83    18787.43    972.22 o 
  13  19   5       17.67        1.18    341.72 o 
  14  19   5     3965.31     4030.53    754.16 o 
 -15  20   5     7671.15     7987.15   1034.08 o 
 -14  20   5    13279.45    13818.08   1238.95 o 
 -13  20   5       98.95      -75.72    434.29 o 
 -12  20   5      262.56      121.76    842.46 o 
 -11  20   5    17941.04    18573.01   1230.25 o 
 -10  20   5      797.05     1329.34    315.76 o 
  -9  20   5       20.81      722.26    279.75 o 
  -8  20   5      217.78      578.01    634.53 o 
  -7  20   5     8522.63     9335.94    551.77 o 
  -6  20   5     1116.84     1493.30    281.15 o 
  -5  20   5    12407.79    11825.05    554.75 o 
  -4  20   5    20446.46    20146.61    733.23 o 
  -3  20   5     6886.14     7099.33    327.31 o 
  -2  20   5     8947.95     9872.29    435.63 o 
  -1  20   5    17488.24    18272.80    383.67 o 
   0  20   5      282.41      781.08    166.26 o 
   1  20   5      719.72     1090.67    228.74 o 
   2  20   5   121274.47   118765.86   1424.54 o 
   3  20   5    46802.44    46379.98    763.63 o 
   4  20   5     6176.57     6088.39    299.53 o 
   5  20   5    15239.85    15582.98    542.62 o 
   6  20   5      364.76      677.83    242.62 o 
   7  20   5     6736.49     7336.27    497.28 o 
   8  20   5    16579.89    16322.12    633.22 o 
   9  20   5       63.25       37.78    221.39 o 
  10  20   5       90.33      301.64    214.81 o 
  11  20   5     9850.70     9565.80    686.18 o 
  12  20   5        5.83      643.59    396.34 o 
  13  20   5     4678.74     4552.21    787.47 o 
  14  20   5        7.26      101.27    984.25 o 
 -15  21   5     4802.56     4339.48    869.54 o 
 -14  21   5     4683.02     4715.42    833.69 o 
 -13  21   5     1090.34      470.97    847.17 o 
 -12  21   5      604.23      601.45    499.99 o 
 -11  21   5     3507.90     3233.08    651.10 o 
 -10  21   5     4099.08     4405.60    475.48 o 
  -9  21   5    21022.95    19634.45    988.34 o 
  -8  21   5       38.97      205.59    245.53 o 
  -7  21   5       26.99      347.62    213.25 o 
  -6  21   5    17110.07    17429.67    829.08 o 
  -5  21   5      322.09      380.76    214.01 o 
  -4  21   5    56113.79    54738.96   1292.35 o 
  -3  21   5     6887.83     7322.27    379.77 o 
  -2  21   5     5000.78     4657.27    354.94 o 
  -1  21   5      348.04      771.16    144.11 o 
   0  21   5   118977.66   120444.83   1461.81 o 
   1  21   5    40677.86    42385.11    739.22 o 
   2  21   5    76951.55    78415.27   1081.87 o 
   3  21   5     3331.17     3020.89    246.68 o 
   4  21   5      393.81      706.89    171.81 o 
   5  21   5    23881.01    22984.26    724.87 o 
   6  21   5    47706.10    48308.12   1208.98 o 
   7  21   5    17852.51    18522.76    653.40 o 
   8  21   5     6070.53     6202.72    474.06 o 
   9  21   5      658.48      569.73    260.28 o 
  10  21   5     3606.35     4104.21    418.84 o 
  11  21   5    11218.22    10509.28    827.19 o 
  12  21   5     3010.77     4443.04   1520.63 o 
  13  21   5     8732.58     9470.67   1040.30 o 
  14  21   5      277.91      538.34    587.93 o 
 -15  22   5    34406.71    33911.50   1717.51 o 
 -14  22   5     5514.31     5198.31    882.57 o 
 -13  22   5      490.62      171.70    494.75 o 
 -12  22   5     9025.41     7975.51    971.45 o 
 -11  22   5      137.54      123.55    424.35 o 
 -10  22   5     2245.40     2839.02    703.13 o 
  -9  22   5     2236.55     2154.00    363.31 o 
  -8  22   5     3803.09     3686.56    428.96 o 
  -7  22   5      101.01      220.27    228.18 o 
  -6  22   5     5768.66     5792.93    484.41 o 
  -5  22   5     3797.52     3817.68    395.87 o 
  -4  22   5     4792.90     4370.62    408.68 o 
  -3  22   5    28465.05    29658.85    651.71 o 
  -2  22   5    51869.73    54025.66   1011.77 o 
  -1  22   5     8701.00     8797.19    295.56 o 
   0  22   5        2.10      101.57    148.70 o 
   1  22   5    26630.57    26080.87    663.88 o 
   2  22   5     9073.33     9664.64    465.15 o 
   3  22   5    29591.65    28570.50   1078.98 o 
   4  22   5    21169.67    20715.25    680.44 o 
   5  22   5    21285.51    21169.47    711.04 o 
   6  22   5     1405.52     1685.07    349.85 o 
   7  22   5     2296.10     1559.77    416.02 o 
   8  22   5     3006.27     2927.23    409.20 o 
   9  22   5     8143.76     8207.83    578.21 o 
  10  22   5     4006.88     3662.36    528.20 o 
  11  22   5     2032.12     1057.92    469.37 o 
  12  22   5     4931.24     4494.79    770.74 o 
  13  22   5     1486.79      605.30    543.66 o 
  14  22   5      766.48      939.00    622.50 o 
 -15  23   5      768.86     1215.25    693.80 o 
 -14  23   5     1037.70      763.53    562.55 o 
 -13  23   5     4147.15     3496.86    732.65 o 
 -12  23   5     4286.84     3868.80    751.51 o 
 -11  23   5      356.95      648.85    485.68 o 
 -10  23   5    21580.08    20463.74    790.31 o 
  -9  23   5      154.50      147.22    408.99 o 
  -8  23   5     4209.99     5362.74    564.27 o 
  -7  23   5       23.58      324.03    236.37 o 
  -6  23   5     9534.63     9443.25    711.02 o 
  -5  23   5    50356.23    51536.27   1145.16 o 
  -4  23   5    18394.35    19650.04    702.95 o 
  -3  23   5      300.10      297.72    226.08 o 
  -2  23   5     9434.64    10053.89    470.68 o 
  -1  23   5    16827.12    17315.46    400.15 o 
   0  23   5    12506.19    12389.34    438.71 o 
   1  23   5    87379.50    90139.15   1223.53 o 
   2  23   5     1522.00     1843.11    225.97 o 
   3  23   5      311.91      303.72    155.24 o 
   4  23   5      102.44      377.82    256.68 o 
   5  23   5    25586.80    25316.06   1063.64 o 
   6  23   5    26394.15    28307.50    927.04 o 
   7  23   5     8819.08     9379.02    608.54 o 
   8  23   5     3243.91     2640.03    411.84 o 
   9  23   5     4478.44     3642.58    523.45 o 
  10  23   5        1.94      -70.99    337.42 o 
  11  23   5    14126.49    15311.06   1203.92 o 
  12  23   5    30860.47    28154.36   1449.31 o 
  13  23   5     1236.69      700.43    564.92 o 
  14  23   5     6571.20     6634.25    987.57 o 
 -14  24   5     1790.85     1972.94    688.40 o 
 -13  24   5     1780.23     1308.00    758.12 o 
 -12  24   5      112.25      -14.20    450.21 o 
 -11  24   5    17036.15    16540.46   1257.59 o 
 -10  24   5     4601.14     5135.80    750.02 o 
  -9  24   5        1.34      524.90    271.16 o 
  -8  24   5      583.30      984.48    288.42 o 
  -7  24   5    13182.02    12500.28   1274.37 o 
  -6  24   5      902.20      829.07    288.94 o 
  -5  24   5    13904.80    13478.87    620.91 o 
  -4  24   5    30737.64    31703.10    885.59 o 
  -3  24   5    37406.29    36715.87    774.69 o 
  -2  24   5      249.71      175.80    191.18 o 
  -1  24   5     7961.93     7707.04    351.38 o 
   0  24   5       14.37      504.95    191.75 o 
   1  24   5     2192.98     2027.91    251.97 o 
   2  24   5    47137.65    46886.08   1109.45 o 
   3  24   5    27510.58    27600.63    653.67 o 
   4  24   5     2377.36     2729.32    373.63 o 
   5  24   5     3150.46     3046.08    394.81 o 
   6  24   5      289.23        9.34    272.79 o 
   7  24   5     1520.99      936.55    308.19 o 
   8  24   5      944.05       81.98    428.24 o 
   9  24   5     5961.98     6573.15    653.97 o 
  10  24   5      158.92      464.09    443.75 o 
  11  24   5     5239.25     4859.84    771.72 o 
  12  24   5       21.20     -413.94    450.30 o 
  13  24   5       26.69     -132.92    666.98 o 
 -14  25   5     2561.10     3082.45    774.26 o 
 -13  25   5     2880.51     1972.80    693.17 o 
 -12  25   5     3894.73     3241.43    805.60 o 
 -11  25   5     2474.01     2903.76    783.75 o 
 -10  25   5      199.59       40.07    447.41 o 
  -9  25   5    10742.82    11400.35    630.39 o 
  -8  25   5        7.03      276.30    360.75 o 
  -7  25   5      102.72      335.96    233.37 o 
  -6  25   5     3269.84     2516.51    380.33 o 
  -5  25   5     4108.47     4648.27    452.04 o 
  -4  25   5    29507.64    29581.43   1234.98 o 
  -3  25   5     8820.83     8951.91    576.43 o 
  -2  25   5    10886.98    10367.96    484.00 o 
  -1  25   5     3742.06     3360.54    284.46 o 
   0  25   5    10553.82    10974.33    433.16 o 
   1  25   5      740.22      675.20    198.27 o 
   2  25   5    21541.98    21010.55    554.02 o 
   3  25   5      372.15      726.69    187.56 o 
   4  25   5       53.11      341.78    264.47 o 
   5  25   5    17536.95    15826.09    652.13 o 
   6  25   5    24070.51    23355.69    789.04 o 
   7  25   5     3205.78     2808.08    468.61 o 
   8  25   5    10684.17    10431.25    775.09 o 
   9  25   5     1274.80     1150.73    500.39 o 
  10  25   5     2066.68     2088.90    577.25 o 
  11  25   5     5421.84     5244.31    872.05 o 
  12  25   5    11706.01    12281.31   1169.17 o 
  13  25   5    10994.13    12544.40   1224.28 o 
 -14  26   5      158.76     -124.91    922.51 o 
 -13  26   5      108.89     -243.09    441.90 o 
 -12  26   5      873.40      611.62    522.73 o 
 -11  26   5      755.13      647.00    763.80 o 
 -10  26   5      286.09      596.73    461.99 o 
  -9  26   5      786.87     1057.15    306.83 o 
  -8  26   5     4135.23     3925.24    438.53 o 
  -7  26   5     3664.31     3938.93    734.15 o 
  -6  26   5     1036.51      914.83    320.77 o 
  -5  26   5      876.96      844.52    442.70 o 
  -4  26   5    14482.64    15210.32    861.22 o 
  -3  26   5    13047.12    12267.48    597.45 o 
  -2  26   5    16000.12    16526.92    553.55 o 
  -1  26   5       35.68      252.81    173.72 o 
   0  26   5       70.53      198.45    191.87 o 
   1  26   5      265.33      474.36    190.61 o 
   2  26   5    21351.40    21670.74    579.67 o 
   3  26   5     3407.69     3191.53    290.63 o 
   4  26   5      478.28      580.46    292.19 o 
   5  26   5     7942.45     7100.43    554.13 o 
   6  26   5      655.81      490.09    303.07 o 
   7  26   5       81.46     -196.44    302.77 o 
   8  26   5      648.95      443.32    351.76 o 
   9  26   5      305.70       59.94    430.60 o 
  10  26   5     3230.22     3036.44    670.03 o 
  11  26   5     9095.89     6409.19    854.41 o 
  12  26   5       79.27      226.65    677.92 o 
  13  26   5     4019.33     3380.03    803.50 o 
 -14  27   5      977.91      314.59    571.65 o 
 -13  27   5     1027.66      757.71    611.97 o 
 -12  27   5     1334.27      832.52   1630.66 o 
 -11  27   5     3059.00     1787.71    581.33 o 
 -10  27   5     4869.35     4255.07   1148.12 o 
  -9  27   5     4329.90     4111.36    465.00 o 
  -8  27   5     1324.08     1007.13    272.21 o 
  -7  27   5     8948.15     8945.88    715.45 o 
  -6  27   5     8301.51     9118.76    616.14 o 
  -5  27   5     6343.02     6524.51    562.71 o 
  -4  27   5     9686.95    10043.52    698.19 o 
  -3  27   5     5593.67     5392.99    497.60 o 
  -2  27   5     1660.08     1591.63    304.85 o 
  -1  27   5      121.06       80.35    188.28 o 
   0  27   5     2884.50     3108.32    317.72 o 
   1  27   5    32100.50    33505.26    783.97 o 
   2  27   5      818.14      600.20    186.10 o 
   3  27   5      701.60      882.49    249.30 o 
   4  27   5    11400.83    12345.36    605.71 o 
   5  27   5    20241.97    21010.76    737.62 o 
   6  27   5      599.63      467.89    351.72 o 
   7  27   5    21066.12    19940.64    894.89 o 
   8  27   5      292.09       35.19    332.49 o 
   9  27   5     3178.67     2105.00    594.13 o 
  10  27   5     2821.48     1740.14    629.62 o 
  11  27   5    21961.08    19487.17   1279.23 o 
  12  27   5    16447.56    15304.60   1307.66 o 
  13  27   5      692.72      281.86    698.28 o 
 -13  28   5     3586.51     2770.57    746.85 o 
 -12  28   5      206.02     -130.66    445.06 o 
 -11  28   5     2858.07     1491.43    749.22 o 
 -10  28   5        1.15       -6.92    481.76 o 
  -9  28   5     2205.01     2415.69    371.48 o 
  -8  28   5     1329.20     1721.13    585.36 o 
  -7  28   5     1368.04      675.71    394.76 o 
  -6  28   5        0.02       84.49    280.40 o 
  -5  28   5     8516.61     7674.85    901.05 o 
  -4  28   5     1166.79     1130.03    335.09 o 
  -3  28   5    21018.22    21172.63    778.75 o 
  -2  28   5     1236.73      834.35    333.53 o 
  -1  28   5      613.43      811.79    222.07 o 
   0  28   5        8.83      108.50    200.20 o 
   1  28   5      892.14      984.14    237.60 o 
   2  28   5       58.70      327.94    183.94 o 
   3  28   5    11330.86    11549.16    490.37 o 
   4  28   5     3138.34     3131.08    402.15 o 
   5  28   5     1295.69      594.15    350.37 o 
   6  28   5     1153.20      981.06    387.47 o 
   7  28   5      140.44      -65.72    323.63 o 
   8  28   5      315.49     -438.52    387.27 o 
   9  28   5     1445.31      817.35    474.54 o 
  10  28   5     2908.99     1572.18    601.50 o 
  11  28   5      937.40      338.91    527.68 o 
  12  28   5      878.77      977.72    810.58 o 
 -13  29   5     3108.55     3266.22    797.31 o 
 -12  29   5    21724.78    20506.65   1355.34 o 
 -11  29   5      479.93      -23.11    484.12 o 
 -10  29   5     1845.97     1581.69    598.07 o 
  -9  29   5      556.33      822.75    301.41 o 
  -8  29   5     1738.78     1068.16    655.54 o 
  -7  29   5      732.60      439.19    550.31 o 
  -6  29   5    10079.34    10457.99    755.13 o 
  -5  29   5      481.17      595.26    285.54 o 
  -4  29   5     1482.03     1602.68    356.63 o 
  -3  29   5     4254.63     3694.02    451.76 o 
  -2  29   5     3446.81     3350.05    470.89 o 
  -1  29   5    18875.56    17959.21    532.97 o 
   0  29   5       45.47       23.41    208.56 o 
   1  29   5      802.19      618.93    233.49 o 
   2  29   5    38208.98    38273.90    802.95 o 
   3  29   5     1873.14     2487.12    351.45 o 
   4  29   5     3193.48     3431.84    538.26 o 
   5  29   5     3350.12     4462.14    538.14 o 
   6  29   5    15026.47    14395.00    877.96 o 
   7  29   5     2639.48     1705.82    446.78 o 
   8  29   5    23179.53    22599.90   1234.49 o 
   9  29   5       41.75       33.71    445.67 o 
  10  29   5    20902.32    17643.75   1220.06 o 
  11  29   5     7583.24     6508.53    912.51 o 
  12  29   5     9298.09     9773.30   1132.29 o 
 -13  30   5     1946.55     2260.26   1370.01 o 
 -12  30   5      130.19     -462.14    462.00 o 
 -11  30   5      510.12      444.41    529.66 o 
 -10  30   5       33.90     -439.73    391.08 o 
  -9  30   5     1079.07     1875.62    624.63 o 
  -8  30   5      132.54      -35.83    361.83 o 
  -7  30   5     5650.66     5346.31    703.65 o 
  -6  30   5     1360.32     1691.81    353.33 o 
  -5  30   5     2240.32     2448.60    418.43 o 
  -4  30   5     9831.02    10129.03    668.68 o 
  -3  30   5       43.19       53.45    280.66 o 
  -2  30   5     1663.90     1578.65    308.00 o 
  -1  30   5      242.84      869.46    244.37 o 
   0  30   5        5.98      -54.67    209.19 o 
   1  30   5     5398.85     5024.60    391.04 o 
   2  30   5    24868.87    25593.68    668.56 o 
   3  30   5      173.25      470.07    294.13 o 
   4  30   5     2098.62     2315.89    419.06 o 
   5  30   5     1776.15      775.26    370.01 o 
   6  30   5       68.49      -97.06    348.66 o 
   7  30   5     7320.42     7374.86   1643.96 o 
   8  30   5     1466.42       -6.41    489.35 o 
   9  30   5      150.74     -177.25    445.25 o 
  10  30   5     2214.88     2410.41    662.46 o 
  11  30   5     3158.68     3317.85    872.21 o 
  12  30   5        1.18     -253.72    513.50 o 
 -12  31   5     2047.74     3334.00   1029.28 o 
 -11  31   5     3031.10     2403.30    648.21 o 
 -10  31   5      154.97      331.01    482.71 o 
  -9  31   5    12224.07    12214.37   1122.65 o 
  -8  31   5     5569.13     5339.01    527.46 o 
  -7  31   5    19668.61    19072.03   1559.89 o 
  -6  31   5        7.08     -127.88    264.62 o 
  -5  31   5      579.37      472.99    290.17 o 
  -4  31   5       61.78      401.46    466.75 o 
  -3  31   5     8745.08     9117.42    638.79 o 
  -2  31   5    18556.48    19370.38    900.77 o 
  -1  31   5    22319.86    21398.50    714.78 o 
   0  31   5        6.84       -1.32    213.02 o 
   1  31   5    14901.78    14942.12    537.33 o 
   2  31   5     3065.90     2646.42    312.73 o 
   3  31   5      859.50     1271.04    368.01 o 
   4  31   5     9316.45     9661.38    694.96 o 
   5  31   5    10508.63    10034.04    745.58 o 
   6  31   5      557.36      563.05    387.08 o 
   7  31   5    10089.49     9383.56    936.07 o 
   8  31   5     2320.97     2186.67    639.42 o 
   9  31   5    11864.50    11768.80   1115.73 o 
  10  31   5     3146.18     3083.76    809.14 o 
  11  31   5    13383.59    13275.27   1777.95 o 
 -12  32   5      773.38      116.76    503.05 o 
 -11  32   5      121.68      296.80    522.57 o 
 -10  32   5     1861.57     2729.92    674.10 o 
  -9  32   5     6623.59     5277.82    821.46 o 
  -8  32   5      462.37      835.87    331.94 o 
  -7  32   5     2899.14     3069.95    437.70 o 
  -6  32   5      612.42      -35.03    389.69 o 
  -5  32   5       42.91      -62.71    302.28 o 
  -4  32   5      880.58     1096.75    356.74 o 
  -3  32   5    35089.01    34877.56    932.74 o 
  -2  32   5      282.32      273.02    261.53 o 
  -1  32   5     1373.89     2076.42    351.10 o 
   0  32   5       37.99      307.28    224.84 o 
   1  32   5      300.24      417.98    218.67 o 
   2  32   5     6929.27     7752.34    502.46 o 
   3  32   5    20148.81    20869.52   1208.56 o 
   4  32   5      142.04     -532.42    266.21 o 
   5  32   5    16646.24    16808.18    852.22 o 
   6  32   5       19.16     -259.23    359.81 o 
   7  32   5      199.38     -259.14    470.72 o 
   8  32   5     4997.52     5199.58    815.40 o 
   9  32   5      164.98     -352.67    421.28 o 
  10  32   5        0.87     -678.90    514.62 o 
  11  32   5     3218.33     2793.39   1430.69 o 
 -12  33   5    19668.34    17226.99   3005.22 o 
 -11  33   5     9466.53     9680.25   1605.92 o 
 -10  33   5     2796.74     2588.54    686.95 o 
  -9  33   5     3717.38     2108.39    603.14 o 
  -8  33   5     9335.11     8972.08   1262.55 o 
  -7  33   5     5856.65     6412.28    658.19 o 
  -6  33   5    25542.87    25177.15    941.81 o 
  -5  33   5     1129.92     1694.64    389.44 o 
  -4  33   5    11410.47    12109.13    758.41 o 
  -3  33   5     8105.21     8610.35    572.09 o 
  -2  33   5     8105.49     7652.25    540.86 o 
  -1  33   5     2760.93     3803.78    480.28 o 
   0  33   5    29823.51    31031.08    840.78 o 
   1  33   5     1205.87     1860.68    319.34 o 
   2  33   5    20618.93    21531.69    710.75 o 
   3  33   5     9051.34     9357.99    873.00 o 
   4  33   5       66.69     -599.85    320.68 o 
   5  33   5       71.65      476.87    365.44 o 
   6  33   5     1575.68     1001.98    477.51 o 
   7  33   5       20.18      114.50    774.78 o 
   8  33   5    11924.99    10112.30   1022.15 o 
   9  33   5     4359.39     3452.41    744.12 o 
  10  33   5    11907.83    11550.42   1948.09 o 
  11  33   5      731.43      407.97   1054.75 o 
 -11  34   5     1601.77     1183.36    590.32 o 
 -10  34   5     1501.44      982.92   1486.39 o 
  -9  34   5     1264.10     1818.68    860.14 o 
  -8  34   5     6557.73     5586.92   1104.55 o 
  -7  34   5     5020.92     5689.37    571.75 o 
  -6  34   5     1440.41     1791.92    388.80 o 
  -5  34   5     5779.26     6336.23    599.96 o 
  -4  34   5    17429.18    17410.28    804.60 o 
  -3  34   5     2142.07     2237.64    365.67 o 
  -2  34   5      150.53      226.00    278.78 o 
  -1  34   5    14992.07    15519.36    737.44 o 
   0  34   5     8180.78     8816.54    545.18 o 
   1  34   5    18391.48    18857.75    678.59 o 
   2  34   5    35036.90    35391.87    924.25 o 
   3  34   5       10.23      378.94    357.99 o 
   4  34   5     4247.79     4991.56    590.33 o 
   5  34   5     2169.44     2369.27    510.53 o 
   6  34   5     6267.95     7379.11    867.40 o 
   7  34   5    11306.78    10370.76   1012.20 o 
   8  34   5      157.08      815.93    893.78 o 
   9  34   5        4.70      719.90    579.54 o 
  10  34   5     5676.61     3712.15    784.34 o 
 -11  35   5      934.26      365.43    990.73 o 
 -10  35   5     3791.56     4230.57    832.74 o 
  -9  35   5     4515.79     3657.30    760.85 o 
  -8  35   5    10655.88     8559.35    994.95 o 
  -7  35   5    13901.89    13977.90    922.75 o 
  -6  35   5    12491.40    14838.13   1662.01 o 
  -5  35   5       19.64       11.51    310.11 o 
  -4  35   5      489.15      878.64    369.54 o 
  -3  35   5     1747.08     1224.90    382.24 o 
  -2  35   5    22381.78    22283.73    780.10 o 
  -1  35   5     8398.30     9406.05    680.24 o 
   0  35   5       85.21      475.82    309.72 o 
   1  35   5      431.41      941.19    279.40 o 
   2  35   5     1490.51     3323.33    495.38 o 
   3  35   5     1302.96     1271.69    417.27 o 
   4  35   5    11907.76    13202.21    853.00 o 
   5  35   5      179.03      440.35    462.80 o 
   6  35   5      179.50      -67.72    436.10 o 
   7  35   5      137.08      257.22    492.73 o 
   8  35   5     1904.98     2078.67    673.83 o 
   9  35   5    13885.01    11046.87   1123.86 o 
  10  35   5     3750.20     2969.53    770.94 o 
 -10  36   5     1223.09      661.85    576.55 o 
  -9  36   5     7349.09     5342.34    875.01 o 
  -8  36   5        3.78      448.60    561.24 o 
  -7  36   5    14512.93    14038.52    787.45 o 
  -6  36   5      197.10      832.51    317.36 o 
  -5  36   5      196.05      101.47    317.99 o 
  -4  36   5     5079.91     5351.17    510.85 o 
  -3  36   5    20179.45    19882.77    764.62 o 
  -2  36   5      582.66     1121.37    328.95 o 
  -1  36   5        4.16      146.44    287.89 o 
   0  36   5     1284.85     1412.42    308.24 o 
   1  36   5      500.80      648.95    308.60 o 
   2  36   5     7734.51     8565.22    702.93 o 
   3  36   5     8067.54     8952.83    744.59 o 
   4  36   5      448.99      856.85    439.06 o 
   5  36   5    18211.72    16788.09   1087.24 o 
   6  36   5     1715.82     1383.15    587.75 o 
   7  36   5      206.15        6.63    476.08 o 
   8  36   5     8198.66     7295.68    933.12 o 
   9  36   5      814.17      713.31    594.20 o 
 -10  37   5      480.06      298.38    577.59 o 
  -9  37   5     4406.82     3691.64    805.21 o 
  -8  37   5     5831.43     4398.64    935.72 o 
  -7  37   5    10896.72    10311.50    769.51 o 
  -6  37   5    17139.95    18108.15    861.78 o 
  -5  37   5      337.53      405.53    350.24 o 
  -4  37   5      299.07      610.56    299.30 o 
  -3  37   5    25117.43    24539.82   1246.60 o 
  -2  37   5     2413.10     1943.07    371.27 o 
  -1  37   5     4008.64     3959.01    500.14 o 
   0  37   5    11070.34    13083.06    911.14 o 
   1  37   5     6160.97     5775.24    492.76 o 
   2  37   5     2656.26     3715.68    552.70 o 
   3  37   5    13092.70    11912.11    833.91 o 
   4  37   5      612.09      234.02    542.03 o 
   5  37   5     1472.97     2420.27    625.13 o 
   6  37   5     4661.95     5125.07    818.73 o 
   7  37   5      837.67      493.54    609.66 o 
   8  37   5     8215.63     7830.39    989.17 o 
   9  37   5     3617.52     2046.32    721.06 o 
  -9  38   5      894.40      183.14    581.45 o 
  -8  38   5     5774.91     6377.87    930.36 o 
  -7  38   5     2855.22     4764.95    795.81 o 
  -6  38   5     8051.33     8325.15    891.07 o 
  -5  38   5     3859.33     3114.93    508.59 o 
  -4  38   5    16028.24    17008.27    880.50 o 
  -3  38   5     2322.02     3256.81    429.09 o 
  -2  38   5      722.28      686.35    348.60 o 
  -1  38   5     8447.52     9108.87    702.08 o 
   0  38   5      109.11      493.26    305.26 o 
   1  38   5     6654.76     8002.46    580.18 o 
   2  38   5    23201.20    22983.04    994.81 o 
   3  38   5     1016.21      868.61    415.06 o 
   4  38   5    14000.53    15439.45   1184.92 o 
   5  38   5     9930.07     8591.86   1498.55 o 
   6  38   5     3450.43     2944.59    712.38 o 
   7  38   5    12937.48    13602.06   1209.54 o 
   8  38   5     2011.50     2781.10    746.59 o 
  -9  39   5     3820.50     2445.82    746.62 o 
  -8  39   5    24821.34    25603.82   1865.88 o 
  -7  39   5    16111.53    16491.58   1322.78 o 
  -6  39   5     9328.89    10037.05    783.44 o 
  -5  39   5      687.23     1472.81    429.20 o 
  -4  39   5      171.83      773.40    320.28 o 
  -3  39   5     2858.97     3433.30    447.18 o 
  -2  39   5    37518.34    38517.23   1343.00 o 
  -1  39   5       20.19        8.76    311.50 o 
   0  39   5     1223.54     1080.48    354.52 o 
   1  39   5     1633.63     1429.69    528.61 o 
   2  39   5     1844.32     2195.58    484.12 o 
   3  39   5      166.50     -362.18    444.45 o 
   4  39   5    19969.51    21221.38   2215.45 o 
   5  39   5      513.77      307.58    538.80 o 
   6  39   5     5510.10     5794.89    896.03 o 
   7  39   5      222.35      537.57   1690.76 o 
   8  39   5      483.91      418.93    545.09 o 
  -8  40   5       88.71      -48.22    544.50 o 
  -7  40   5     7172.07     7569.22    970.74 o 
  -6  40   5       15.24      778.30    406.35 o 
  -5  40   5     3423.84     4511.94    492.52 o 
  -4  40   5     5109.84     5403.83    617.81 o 
  -3  40   5     4199.91     4904.29    514.14 o 
  -2  40   5      106.31      833.60    368.14 o 
  -1  40   5      817.83      511.39    347.06 o 
   0  40   5     4691.41     5337.33    600.58 o 
   1  40   5     2028.99     2121.66    688.69 o 
   2  40   5    14343.76    15369.74    886.71 o 
   3  40   5      892.18     1436.91    791.84 o 
   4  40   5     5012.60     4786.48   1096.45 o 
   5  40   5    17821.13    18222.74   1281.38 o 
   6  40   5      286.73      314.49    537.94 o 
   7  40   5       62.92     1287.80    609.78 o 
  -7  41   5    12965.43    10963.51   1185.87 o 
  -6  41   5    18672.15    17961.30    976.33 o 
  -5  41   5      453.44     1091.02    578.78 o 
  -4  41   5      132.55      450.83    306.42 o 
  -3  41   5    28654.96    26623.08    934.97 o 
  -2  41   5      157.18      374.64    347.82 o 
  -1  41   5    10041.18    10737.53   1161.32 o 
   0  41   5     9079.61     9349.73    755.97 o 
   1  41   5     2040.11     2731.33    635.20 o 
   2  41   5     1079.84     1743.59    758.71 o 
   3  41   5    11948.73    11423.50   1547.60 o 
   4  41   5     3828.13     4324.09   1083.17 o 
   5  41   5       21.54      938.41    598.59 o 
   6  41   5     5278.39     5637.67    887.48 o 
  -6  42   5     5352.64     4788.18    864.31 o 
  -5  42   5     1120.76     1359.77    358.94 o 
  -4  42   5    13643.88    13703.87    772.06 o 
  -3  42   5     2859.65     3877.89    480.95 o 
  -2  42   5     1810.52     2989.93    648.58 o 
  -1  42   5    14100.85    15274.90    865.35 o 
   0  42   5     1296.59     1312.41    421.86 o 
   1  42   5     9634.25     9652.65   1350.23 o 
   2  42   5     5608.05     6912.34   1198.05 o 
   3  42   5     4864.39     4710.64   1057.32 o 
   4  42   5     7820.00     7809.86   1166.55 o 
   5  42   5    18714.41    18478.68   1395.91 o 
  -5  43   5      849.24      734.52    428.05 o 
  -4  43   5     5004.92     6222.99    668.97 o 
  -3  43   5     2735.69     2458.44    441.75 o 
  -2  43   5    24757.08    23818.52   1025.31 o 
  -1  43   5      257.59      702.14    384.64 o 
   0  43   5     1569.85     1769.67    687.61 o 
   1  43   5     3367.83     4360.30   1018.97 o 
   2  43   5      160.97     1458.92    773.98 o 
   3  43   5     1345.53      660.83    661.35 o 
   4  43   5     9208.57     7495.52   1437.81 o 
  -4  44   5     8276.78     8850.59    686.14 o 
  -3  44   5     3316.17     3882.41    742.22 o 
  -2  44   5       12.00      540.00    395.90 o 
  -1  44   5     1616.88     2727.18    511.72 o 
   0  44   5      910.02     1761.18    806.58 o 
   1  44   5     2835.61     1886.39    813.79 o 
   2  44   5    18318.69    18794.61   1948.73 o 
   3  44   5     1066.33     1780.79    857.43 o 
  -1  45   5     6103.17     7666.71    734.52 o 
   0  45   5     7476.03     6756.45   1202.60 o 
   1  45   5      273.26     -141.53    639.31 o 
 -16   0   6       18.13     -128.95    742.06 o 
 -14   0   6    22396.17    24419.13   1450.77 o 
 -12   0   6     1728.97     1486.70    445.70 o 
 -10   0   6    28384.78    29532.69   1126.97 o 
  -8   0   6    49567.98    49782.22   1316.43 o 
  -6   0   6     6206.69     6055.13    469.07 o 
  -4   0   6    92960.06    99894.41   1955.09 o 
  -2   0   6    63789.74    59647.20    998.42 o 
   0   0   6     1973.30     2050.53    221.91 o 
   2   0   6     2082.49     2906.89    370.88 o 
   6   0   6    34843.37    33653.23    787.46 o 
   8   0   6   139112.22   141143.92   2266.45 o 
  10   0   6    17468.57    16988.59   1085.59 o 
  12   0   6    24300.92    23099.09   1349.13 o 
  14   0   6    70068.87    64559.36   2476.39 o 
  16   0   6     4477.90     4328.62    906.31 o 
 -17   1   6     2700.81     1681.99    800.99 o 
 -16   1   6     1208.54     1520.07    381.89 o 
 -15   1   6        3.86      213.54    295.11 o 
 -14   1   6     6631.55     6969.05    573.17 o 
 -13   1   6    15215.25    15540.71    704.02 o 
 -12   1   6      547.74      568.68    275.37 o 
 -11   1   6     6802.30     7922.15    534.08 o 
 -10   1   6     5939.70     5874.05    439.28 o 
  -9   1   6       31.56      -30.54    172.58 o 
  -8   1   6    16356.37    16009.31    531.02 o 
  -7   1   6    31792.28    33606.72    712.66 o 
  -6   1   6     6576.59     7478.30    368.45 o 
  -5   1   6     8232.32     8324.24    322.85 o 
  -4   1   6     1793.32     1440.60    163.58 o 
  -3   1   6     3912.09     3801.86    195.50 o 
  -2   1   6    12774.20    11777.11    259.66 o 
  -1   1   6       93.07      129.69     69.22 o 
   0   1   6      754.83     1184.30    124.26 o 
   1   1   6     1429.37     1028.98    154.51 o 
   2   1   6      179.07      320.58    111.38 o 
   3   1   6     4174.92     3438.59    325.55 o 
   4   1   6    54647.43    51613.63   1460.25 o 
   5   1   6     1449.73     1453.30    171.88 o 
   6   1   6    68343.47    70409.41   1078.83 o 
   7   1   6    20213.09    19533.17    434.20 o 
   8   1   6       44.42       43.91    117.08 o 
   9   1   6     3968.43     3360.46    315.84 o 
  10   1   6     8279.27     8667.85    653.37 o 
  11   1   6     3676.62     4029.31    500.21 o 
  12   1   6    28201.56    27647.39   1045.54 o 
  13   1   6     9778.20    11800.12    863.06 o 
  14   1   6     1441.39     1613.66    443.85 o 
  15   1   6     6923.76     5918.56    682.36 o 
  16   1   6     3691.26     4323.99    787.57 o 
 -17   2   6     4920.95     4558.17    701.30 o 
 -16   2   6     7671.74     7787.47    665.40 o 
 -15   2   6    15615.26    15945.55    843.61 o 
 -14   2   6     3251.20     3039.23    435.71 o 
 -13   2   6     5192.88     5272.07    488.89 o 
 -12   2   6      262.82       39.55    232.26 o 
 -11   2   6     5431.50     5406.78    455.90 o 
 -10   2   6     8950.34    10409.17    513.95 o 
  -9   2   6    68807.36    74420.17   1255.25 o 
  -8   2   6    14518.56    14866.00    521.89 o 
  -7   2   6     3490.93     3236.72    405.84 o 
  -6   2   6      331.35      293.64    142.71 o 
  -5   2   6    15307.30    15518.58    692.85 o 
  -4   2   6     3172.50     3533.90    234.17 o 
  -3   2   6    10358.90    10538.48    283.51 o 
  -2   2   6    64241.68    63024.76    956.97 o 
  -1   2   6     2200.00     1978.97    125.48 o 
   0   2   6      537.13      530.85    110.41 o 
   1   2   6    25013.27    22418.62    409.59 o 
   2   2   6    84515.77    92260.88   1590.66 o 
   3   2   6    40944.34    38391.63    688.94 o 
   4   2   6     7175.60     7401.42    302.09 o 
   5   2   6      487.03      462.55    116.05 o 
   6   2   6     5458.91     5271.28    299.47 o 
   7   2   6   233258.77   231074.38   2314.85 o 
   8   2   6     6188.64     6336.16    374.43 o 
   9   2   6    16436.20    16066.49    549.24 o 
  10   2   6     1837.85     2143.66    385.97 o 
  11   2   6      156.07       16.92    263.00 o 
  12   2   6     1735.71     1603.00    395.64 o 
  13   2   6   130938.96   121471.67   2482.78 o 
  14   2   6       12.71      552.55    366.40 o 
  15   2   6     8463.21     8115.47    799.71 o 
  16   2   6       63.37      422.73    354.13 o 
 -17   3   6      124.08      -57.52    423.16 o 
 -16   3   6     2142.66     2020.18    356.83 o 
 -15   3   6       52.60      249.15    302.92 o 
 -14   3   6      294.53     1018.17    320.84 o 
 -13   3   6    34705.60    35744.77    997.89 o 
 -12   3   6    38741.86    39896.20   1009.63 o 
 -11   3   6    30679.71    30145.88    954.67 o 
 -10   3   6     1445.29     1582.79    332.75 o 
  -9   3   6     1190.25     1400.94    317.49 o 
  -8   3   6      545.08      784.06    237.21 o 
  -7   3   6    86997.80    90583.30   1297.94 o 
  -6   3   6    39637.55    42654.02    769.66 o 
  -5   3   6     9176.19     7948.47    283.81 o 
  -4   3   6     1266.39     1382.68    156.02 o 
  -3   3   6     1825.17     1966.85    145.27 o 
  -2   3   6   302220.38   296538.41   3018.68 o 
  -1   3   6    29902.02    32569.20    390.92 o 
   0   3   6    53622.30    54167.55    700.03 o 
   1   3   6     6953.03     6158.71    232.18 o 
   2   3   6      357.93      230.12    102.36 o 
   3   3   6     9302.64     8138.43    356.63 o 
   4   3   6    15299.07    13958.94    379.16 o 
   5   3   6    16274.23     8748.00    781.95 o 
   6   3   6     3960.62     2744.53    238.24 o 
   7   3   6    50457.61    49228.11    908.35 o 
   8   3   6      113.75      468.50    179.40 o 
   9   3   6     9519.02     8741.14    437.67 o 
  10   3   6    29332.76    27043.13    785.75 o 
  11   3   6       12.45      176.99    244.15 o 
  12   3   6    15572.05    15533.65    806.51 o 
  13   3   6    10459.83    11038.44    834.29 o 
  14   3   6       74.88      808.30    369.96 o 
  15   3   6     6061.70     5599.41    716.73 o 
  16   3   6     5400.72     5610.31    692.05 o 
 -17   4   6     5852.39     4409.84    687.75 o 
 -16   4   6      235.86      455.98    415.61 o 
 -15   4   6     6233.23     6288.60    482.72 o 
 -14   4   6    38465.80    39029.63    933.69 o 
 -13   4   6      330.05      854.76    298.65 o 
 -12   4   6     9287.25     8617.90    635.59 o 
 -11   4   6    28928.99    27673.20    915.05 o 
 -10   4   6    35648.50    37318.50   1016.18 o 
  -9   4   6    25562.72    27813.38    825.91 o 
  -8   4   6    31171.71    31800.74    848.50 o 
  -7   4   6     4105.54     4199.78    361.83 o 
  -6   4   6    10132.42    10185.26    574.32 o 
  -5   4   6    16539.51    15271.90    422.18 o 
  -4   4   6     8639.94     9722.60    251.87 o 
  -3   4   6    80110.91    85180.02    845.72 o 
  -2   4   6    43171.77    43402.80    832.77 o 
  -1   4   6     2175.20     1798.78    119.36 o 
   0   4   6    36025.86    31164.81    933.97 o 
   1   4   6    11449.52    11421.66    281.59 o 
   2   4   6   148522.92   155582.00   1683.05 o 
   3   4   6    11223.08    12308.29    301.88 o 
   4   4   6    29612.32    26770.36    547.20 o 
   5   4   6     2803.10     2371.25    212.72 o 
   6   4   6    24118.64    22887.85   1587.68 o 
   7   4   6    12739.56    12465.35    445.15 o 
   8   4   6   197663.05   201887.31   2514.81 o 
   9   4   6     5440.71     5885.27    419.32 o 
  10   4   6     7926.99     7128.01    473.18 o 
  11   4   6     1815.04     2027.88    408.07 o 
  12   4   6    17613.78    16580.37    823.42 o 
  13   4   6     7611.68     8073.57    744.42 o 
  14   4   6    55318.05    53833.56   1577.44 o 
  15   4   6     2676.42     2561.72    496.60 o 
  16   4   6     2793.67     2279.90    494.67 o 
 -17   5   6    14432.22    13301.20   1034.57 o 
 -16   5   6     4119.63     3508.52    602.02 o 
 -15   5   6        9.26      113.42    241.00 o 
 -14   5   6    26231.70    25923.21    938.62 o 
 -13   5   6    12295.52    12671.26    620.31 o 
 -12   5   6      955.67      715.72    268.31 o 
 -11   5   6     6644.00     6737.36    511.95 o 
 -10   5   6     9912.55     9529.82    498.30 o 
  -9   5   6     1268.39      959.85    242.52 o 
  -8   5   6    65501.01    64297.82   1073.27 o 
  -7   5   6        7.05      266.78    153.86 o 
  -6   5   6    13221.19    15026.93    454.53 o 
  -5   5   6     1511.39     1452.56    197.03 o 
  -4   5   6     4371.95     3849.63    183.28 o 
  -3   5   6    22217.99    20968.86    488.03 o 
  -2   5   6    43105.27    45339.82    454.66 o 
  -1   5   6        5.46     -145.72     72.86 o 
   0   5   6   117748.21   124357.84   1531.39 o 
   1   5   6    22558.29    20196.98    559.34 o 
   2   5   6     1790.18     1683.60    158.78 o 
   3   5   6    10151.54     9010.00    268.95 o 
   4   5   6    72418.59    69122.38    883.48 o 
   5   5   6    59551.96    61056.13    836.40 o 
   6   5   6    77581.66    77564.18   1296.95 o 
   7   5   6    15203.31    15480.13    995.32 o 
   8   5   6      666.72      816.85    233.14 o 
   9   5   6     6086.99     6883.77    502.58 o 
  10   5   6    10980.94    11476.53    531.29 o 
  11   5   6    37724.74    37654.53   1089.19 o 
  12   5   6    11850.07    12994.89    820.49 o 
  13   5   6     7772.55     7140.29    685.24 o 
  14   5   6     6436.30     5972.66    667.28 o 
  15   5   6     1694.39     2015.27    464.92 o 
  16   5   6      904.88     2101.37    469.59 o 
 -17   6   6      914.45      708.83    657.23 o 
 -16   6   6    26297.05    23613.81   1128.81 o 
 -15   6   6    22120.60    22830.10    950.12 o 
 -14   6   6    18194.03    18473.54    727.15 o 
 -13   6   6     1299.11     1192.52    299.61 o 
 -12   6   6     7971.06     7067.79    499.84 o 
 -11   6   6        0.67      -66.98    218.13 o 
 -10   6   6    59281.15    60544.57   1123.54 o 
  -9   6   6     2189.98     2600.57    315.60 o 
  -8   6   6    22536.29    22531.74    618.07 o 
  -7   6   6      402.01      406.75    179.15 o 
  -6   6   6       15.70      -40.60    126.30 o 
  -5   6   6     2631.12     3181.89    267.47 o 
  -4   6   6   193161.89   207524.77   2091.53 o 
  -3   6   6    48543.32    52906.81    598.66 o 
  -2   6   6    14099.01    12272.85    356.64 o 
  -1   6   6     1334.77     1142.09    122.76 o 
   0   6   6      906.99     1021.99    154.66 o 
   1   6   6   150378.84   148722.92   2315.02 o 
   2   6   6    43575.49    46050.39    636.83 o 
   3   6   6    86049.99    83365.76    991.18 o 
   4   6   6        1.50      341.51    143.29 o 
   5   6   6      352.74      233.64    114.81 o 
   6   6   6    14413.59    13258.74    535.11 o 
   7   6   6   268210.75   266517.47   3771.64 o 
   8   6   6    13418.34    13247.24    531.30 o 
   9   6   6    54734.29    55317.21   1178.22 o 
  10   6   6      614.95      726.89    269.60 o 
  11   6   6       32.75       43.60    266.13 o 
  12   6   6    15671.46    15874.61    803.54 o 
  13   6   6   110624.27   104511.37   2254.37 o 
  14   6   6    11825.41    12686.84    917.75 o 
  15   6   6     8279.60     8531.31    850.22 o 
  16   6   6     1370.80     2240.67    945.03 o 
 -17   7   6     1639.98     1170.66    515.46 o 
 -16   7   6     3525.12     3585.46    607.03 o 
 -15   7   6       10.12      105.08    248.26 o 
 -14   7   6        1.90      257.70    252.14 o 
 -13   7   6    38575.73    40101.76    990.22 o 
 -12   7   6    21514.88    22298.54    726.06 o 
 -11   7   6    19262.07    18094.18    647.37 o 
 -10   7   6      999.70     1007.28    264.47 o 
  -9   7   6      916.67      863.26    214.27 o 
  -8   7   6     4280.19     4043.60    329.97 o 
  -7   7   6    38797.65    39430.12    776.77 o 
  -6   7   6     8508.96     7999.72    355.33 o 
  -5   7   6    42206.75    41487.67    847.37 o 
  -4   7   6       44.60      -12.89     74.37 o 
  -3   7   6      109.99      193.37     82.69 o 
  -2   7   6    21728.28    20030.16    309.75 o 
  -1   7   6   127199.91   135600.53   1241.57 o 
   0   7   6    14362.88    13777.29    386.71 o 
   1   7   6     1766.23     1849.32    153.85 o 
   2   7   6     1133.36     1056.98    146.88 o 
   3   7   6    25924.95    23512.07    520.83 o 
   4   7   6   107878.95   104051.16   1206.89 o 
   5   7   6     5883.72     7166.51    280.97 o 
   6   7   6     4097.30     5172.47    361.39 o 
   7   7   6    50113.13    48989.22    903.38 o 
   8   7   6       37.47      -56.65    161.85 o 
   9   7   6    23656.82    23354.18    747.18 o 
  10   7   6    25408.04    24490.72    810.51 o 
  11   7   6        7.25       93.90    227.90 o 
  12   7   6      527.48     1202.03    346.33 o 
  13   7   6     9614.36     9319.67    761.23 o 
  14   7   6       17.99      357.56    338.65 o 
  15   7   6     3873.52     4564.55    614.26 o 
  16   7   6     9603.19    10399.94    860.12 o 
 -17   8   6     3577.44     3576.84    805.82 o 
 -16   8   6      804.13     1864.23    489.65 o 
 -15   8   6    25547.93    24247.16   1333.87 o 
 -14   8   6    17480.39    17983.66    702.34 o 
 -13   8   6     3670.34     2883.76    367.75 o 
 -12   8   6     4641.32     4791.17    432.89 o 
 -11   8   6    40246.97    39691.93    935.00 o 
 -10   8   6    11963.04    13095.28    564.13 o 
  -9   8   6    39464.53    41871.07    879.78 o 
  -8   8   6     2222.48     2052.00    380.23 o 
  -7   8   6       24.10      139.02    151.91 o 
  -6   8   6    10044.90     9848.11    378.93 o 
  -5   8   6   133118.20   128338.63   3312.79 o 
  -4   8   6    10030.92    11538.93    568.92 o 
  -3   8   6    14396.57    13502.60    329.74 o 
  -2   8   6     2940.60     3670.28    173.95 o 
  -1   8   6     2320.47     2455.42    152.30 o 
   0   8   6    33770.09    30896.84    591.81 o 
   1   8   6    23880.65    24202.27    428.24 o 
   2   8   6   122532.13   128907.50   1369.18 o 
   3   8   6    16927.22    19985.36    417.27 o 
   4   8   6    37949.47    35165.46    625.37 o 
   5   8   6     4156.95     4414.98    326.02 o 
   6   8   6    34873.48    32531.17    642.24 o 
   7   8   6    18039.01    17319.02    738.60 o 
   8   8   6    50303.88    51389.70   1215.80 o 
   9   8   6     9843.93     9953.41    532.64 o 
  10   8   6     6035.35     5515.57    471.96 o 
  11   8   6     2048.75     1980.51    343.36 o 
  12   8   6    12609.52    12057.99    876.45 o 
  13   8   6    42276.36    40114.61   1326.34 o 
  14   8   6    13593.21    13425.55    842.21 o 
  15   8   6       83.95      717.02    371.52 o 
  16   8   6     1884.84     2106.75    442.28 o 
 -17   9   6     7429.74     7464.71   1017.61 o 
 -16   9   6     3797.67     2460.63    842.24 o 
 -15   9   6        6.42     -199.97    443.13 o 
 -14   9   6    48946.17    47354.06   1115.24 o 
 -13   9   6     5241.70     5837.60    477.76 o 
 -12   9   6      156.77       81.97    218.76 o 
 -11   9   6    19102.50    18143.10    862.10 o 
 -10   9   6     5320.89     5484.65    414.29 o 
  -9   9   6     3601.91     4358.67    355.94 o 
  -8   9   6    50370.97    50830.93    948.02 o 
  -7   9   6     1431.62     1916.04    290.63 o 
  -6   9   6    23561.09    23499.22    566.73 o 
  -5   9   6    20570.53    19618.52    495.49 o 
  -4   9   6     1268.70      710.33    161.02 o 
  -3   9   6    17290.84    16594.64    609.31 o 
  -2   9   6    17249.86    18108.48    319.61 o 
  -1   9   6     5487.19     4975.98    247.14 o 
   0   9   6    18318.13    18210.36    348.63 o 
   1   9   6     8899.08     7964.68    292.86 o 
   2   9   6     1034.25     1188.80    150.25 o 
   3   9   6    15450.08    13819.09    352.50 o 
   4   9   6    40806.68    38515.85    672.11 o 
   5   9   6    92298.58    96208.31   1394.89 o 
   6   9   6    91057.90    90889.09   1248.70 o 
   7   9   6     4864.24     4668.36    306.49 o 
   8   9   6     4626.08     5169.26    462.45 o 
   9   9   6       87.72       86.83    210.32 o 
  10   9   6     9112.53     9452.46    568.67 o 
  11   9   6    21692.41    21056.77    778.84 o 
  12   9   6    42955.28    42085.84   1150.35 o 
  13   9   6     1234.21     2433.96    450.11 o 
  14   9   6     5675.31     6758.84    674.52 o 
  15   9   6      259.74     1642.85    703.72 o 
  16   9   6      823.75     1355.12    394.03 o 
 -16  10   6    21242.22    22307.56   1416.42 o 
 -15  10   6     5949.62     6757.98   1120.25 o 
 -14  10   6    26044.53    27377.60    848.53 o 
 -13  10   6        7.22      103.06    284.25 o 
 -12  10   6     1418.21     1159.99    279.53 o 
 -11  10   6     4293.10     4299.72    492.90 o 
 -10  10   6    90583.83    93397.17   1668.02 o 
  -9  10   6      224.46       55.60    168.05 o 
  -8  10   6    34955.59    33403.20    758.46 o 
  -7  10   6      840.67      882.85    190.63 o 
  -6  10   6     3127.10     2729.60    254.79 o 
  -5  10   6     9651.20    11300.55    382.99 o 
  -4  10   6    97032.92    97092.60   1639.93 o 
  -3  10   6      698.34      869.87    115.48 o 
  -2  10   6      111.97      -35.44     86.95 o 
  -1  10   6       10.34      112.54     61.65 o 
   0  10   6     3799.20     3954.42    194.33 o 
   1  10   6    46475.08    46791.18    657.13 o 
   2  10   6    11293.84    12119.79    325.35 o 
   3  10   6    61264.65    62790.68    848.40 o 
   4  10   6      531.71      744.72    154.18 o 
   5  10   6     1804.63     1877.70    208.10 o 
   6  10   6    33842.62    32028.39    656.43 o 
   7  10   6    81720.89    81437.19   1200.20 o 
   8  10   6    13535.55    13854.04    967.53 o 
   9  10   6    22974.56    22027.32    780.02 o 
  10  10   6      676.68      419.83    240.47 o 
  11  10   6      286.92      259.40    238.25 o 
  12  10   6    36594.90    35349.42   1477.63 o 
  13  10   6    40393.80    37592.99   1443.33 o 
  14  10   6    10966.49    12115.89    849.05 o 
  15  10   6       61.50     1084.87    451.18 o 
 -16  11   6     4836.81     4211.05    809.06 o 
 -15  11   6     3163.41     2686.06    657.23 o 
 -14  11   6      176.93      220.83    239.47 o 
 -13  11   6    33832.32    35083.27    920.56 o 
 -12  11   6    12826.91    13177.19    685.78 o 
 -11  11   6    25238.06    25347.35    749.75 o 
 -10  11   6     5450.35     4876.72    401.36 o 
  -9  11   6     2517.85     2345.40    291.08 o 
  -8  11   6    27511.05    26620.50    892.61 o 
  -7  11   6    15564.14    15484.39    500.91 o 
  -6  11   6    29241.65    30105.87    650.75 o 
  -5  11   6    59134.55    57359.95   1008.84 o 
  -4  11   6      225.14      555.11    163.94 o 
  -3  11   6       13.90       25.95     91.31 o 
  -2  11   6    16978.39    15428.56    311.26 o 
  -1  11   6    38285.46    42936.23    829.51 o 
   0  11   6      967.93     1125.11    133.90 o 
   1  11   6     7064.77     8011.02    281.35 o 
   2  11   6     4179.91     3922.09    235.47 o 
   3  11   6     8357.04     7953.78    318.38 o 
   4  11   6    83529.32    84568.14   1148.24 o 
   5  11   6      903.75     1136.16    188.14 o 
   6  11   6      183.92      444.10    164.49 o 
   7  11   6       92.50       36.85    137.72 o 
   8  11   6      135.30      118.28    186.13 o 
   9  11   6    18467.25    18607.39    816.84 o 
  10  11   6    10669.81    10555.91    580.83 o 
  11  11   6      360.50      142.57    240.75 o 
  12  11   6     3993.74     4580.90    497.84 o 
  13  11   6     2923.15     3124.39    557.51 o 
  14  11   6       52.76      350.72    277.29 o 
  15  11   6       42.75     1292.43    596.30 o 
 -16  12   6     1550.87     1363.66    594.51 o 
 -15  12   6    32038.89    31819.81   1562.17 o 
 -14  12   6     1010.83      740.42    499.71 o 
 -13  12   6     2298.73     2520.52    534.42 o 
 -12  12   6     8870.67     8876.78    574.02 o 
 -11  12   6    31463.32    30221.05    805.36 o 
 -10  12   6     1208.71     1001.52    258.52 o 
  -9  12   6    84838.37    86927.51   1362.89 o 
  -8  12   6       39.30      315.24    180.44 o 
  -7  12   6     2845.99     3235.82    295.14 o 
  -6  12   6    11858.43    10378.94    401.26 o 
  -5  12   6   109020.36   105129.73   1615.20 o 
  -4  12   6     6001.78     6280.35    365.07 o 
  -3  12   6    43340.62    42926.86    717.79 o 
  -2  12   6    29057.00    28997.34    590.33 o 
  -1  12   6     3053.94     3264.13    171.61 o 
   0  12   6    12654.97    12259.49    303.32 o 
   1  12   6    11675.94    12053.38    346.29 o 
   2  12   6      154.16      126.07    117.74 o 
   3  12   6     5573.89     6276.52    276.98 o 
   4  12   6    27806.63    26029.01    594.12 o 
   5  12   6     8601.50     9091.44    359.77 o 
   6  12   6    22434.77    21313.96    545.80 o 
   7  12   6    17796.70    18230.13    523.05 o 
   8  12   6     2561.85     2594.52    341.40 o 
   9  12   6     2975.14     2428.97    336.23 o 
  10  12   6     3356.60     2692.91    769.99 o 
  11  12   6      416.22      342.94    257.37 o 
  12  12   6     4429.52     4073.23    487.20 o 
  13  12   6    34925.00    34004.35    987.18 o 
  14  12   6     3120.86     4267.01    578.04 o 
  15  12   6     4436.01     7370.16    733.97 o 
 -16  13   6        2.60     -248.89    472.65 o 
 -15  13   6      193.30      686.53    560.76 o 
 -14  13   6    27156.42    27154.34   1407.15 o 
 -13  13   6     3852.31     3756.29    618.38 o 
 -12  13   6     4913.16     5345.86    509.14 o 
 -11  13   6    25146.05    24738.98    736.51 o 
 -10  13   6     8067.27     8129.22    489.52 o 
  -9  13   6     7507.89     7373.82    556.01 o 
  -8  13   6    22613.92    21453.54    609.94 o 
  -7  13   6     9416.92     9339.13    415.34 o 
  -6  13   6    44425.40    47678.80   1024.15 o 
  -5  13   6    15541.08    14623.41    583.47 o 
  -4  13   6    24664.86    23301.45    643.44 o 
  -3  13   6     2102.59     1337.22    210.69 o 
  -2  13   6    52743.16    55593.91    785.49 o 
  -1  13   6    25345.77    25632.14    411.29 o 
   0  13   6      236.76      759.25    127.09 o 
   1  13   6     1527.53     1593.54    145.82 o 
   2  13   6     8110.80     7404.28    291.68 o 
   3  13   6     3991.89     3845.40    246.63 o 
   4  13   6    43684.04    42025.01    688.66 o 
   5  13   6    37353.03    38835.00    683.61 o 
   6  13   6    22831.59    22930.44    537.75 o 
   7  13   6     9036.48     8671.08    397.06 o 
   8  13   6     4442.88     4608.80    419.89 o 
   9  13   6     1211.97      811.82    279.77 o 
  10  13   6     7327.31     7212.51    545.25 o 
  11  13   6    33257.14    33304.27    915.30 o 
  12  13   6    30940.88    30537.63    916.20 o 
  13  13   6      263.86      549.35    273.59 o 
  14  13   6     1198.92      984.56    501.42 o 
  15  13   6      402.18     1174.29    674.80 o 
 -16  14   6    10317.64     7733.57   1052.78 o 
 -15  14   6     4990.04     4173.80    951.85 o 
 -14  14   6    39898.69    39596.77   1688.75 o 
 -13  14   6     2534.08     2784.85    464.79 o 
 -12  14   6      957.00     1061.38    270.88 o 
 -11  14   6     1046.71     1357.41    295.83 o 
 -10  14   6    80034.99    81361.39   1351.41 o 
  -9  14   6     1384.53     1793.55    276.01 o 
  -8  14   6    58844.57    58986.89   1048.35 o 
  -7  14   6    11543.16    11317.43    749.45 o 
  -6  14   6     4338.35     5035.28    481.53 o 
  -5  14   6     5407.53     5165.49    393.27 o 
  -4  14   6   174902.14   182608.14   1885.73 o 
  -3  14   6     2705.41     2754.20    262.53 o 
  -2  14   6      807.76     1319.69    146.42 o 
  -1  14   6     1584.28     1192.86    131.21 o 
   0  14   6       29.39      104.20     89.64 o 
   1  14   6       48.08      175.23    104.66 o 
   2  14   6     2236.41     2440.05    235.06 o 
   3  14   6     1178.02     1266.32    206.28 o 
   4  14   6       27.89      178.29    122.31 o 
   5  14   6       13.89      -23.67    145.27 o 
   6  14   6    17913.14    17979.87    492.83 o 
   7  14   6     1467.77     1369.65    218.88 o 
   8  14   6    26507.36    27908.78    761.95 o 
   9  14   6      926.30      583.23    237.97 o 
  10  14   6     4714.71     4664.89    505.50 o 
  11  14   6      172.27      209.46    316.99 o 
  12  14   6    20707.06    19839.71    820.74 o 
  13  14   6    10822.77    11062.74    641.35 o 
  14  14   6     3395.63     3376.31    621.44 o 
  15  14   6     3923.31     2861.21    630.41 o 
 -16  15   6     9706.88     9538.58   1140.58 o 
 -15  15   6     3069.89     2529.50   1274.67 o 
 -14  15   6     7714.10     8274.73    987.90 o 
 -13  15   6    35180.25    36136.69    930.76 o 
 -12  15   6    20633.87    21180.70    694.27 o 
 -11  15   6    31811.29    31991.76    829.81 o 
 -10  15   6    10068.23     9732.72    506.12 o 
  -9  15   6     3619.05     3445.18    340.85 o 
  -8  15   6    41230.65    42335.51   1273.59 o 
  -7  15   6     7974.00     8804.24    536.81 o 
  -6  15   6    16933.74    18956.54    653.12 o 
  -5  15   6    42257.91    41462.84    928.75 o 
  -4  15   6       57.16      210.07     90.68 o 
  -3  15   6        1.07       75.28    157.10 o 
  -2  15   6    21222.35    19643.63    590.04 o 
  -1  15   6      348.50      122.10     98.16 o 
   0  15   6      405.64      586.77    109.39 o 
   1  15   6    36908.77    37465.88    538.51 o 
   2  15   6     3737.74     3202.70    210.37 o 
   3  15   6     4319.91     3768.96    292.27 o 
   4  15   6     3871.39     3397.94    250.78 o 
   5  15   6      115.16       66.52    143.26 o 
   6  15   6    11201.39    11655.70    414.67 o 
   7  15   6      540.70      700.08    198.44 o 
   8  15   6      674.08      568.86    242.06 o 
   9  15   6     4888.79     5080.76    420.45 o 
  10  15   6     8970.08     9282.81    570.66 o 
  11  15   6     3935.91     4229.44    670.63 o 
  12  15   6    10954.59    11902.89    661.94 o 
  13  15   6     1530.42     1981.59    411.07 o 
  14  15   6       13.99      249.26    523.58 o 
  15  15   6      495.17     -344.52    621.53 o 
 -16  16   6       80.68      678.47    549.81 o 
 -15  16   6    31076.54    32282.43   2668.12 o 
 -14  16   6     1334.05     1195.22    612.17 o 
 -13  16   6      807.05     1076.32    495.80 o 
 -12  16   6     9696.75     8659.26    807.59 o 
 -11  16   6    45342.07    45048.63    991.70 o 
 -10  16   6     4335.06     4989.99    491.86 o 
  -9  16   6    98547.60    99967.30   1800.23 o 
  -8  16   6     4963.56     6012.98    487.95 o 
  -7  16   6     2419.33     3017.89    356.37 o 
  -6  16   6    10104.80    10182.24    511.69 o 
  -5  16   6    40809.86    37178.30   1018.19 o 
  -4  16   6     9945.27    11133.15    332.31 o 
  -3  16   6    55968.91    55935.43    976.95 o 
  -2  16   6    42487.64    41800.13    733.85 o 
  -1  16   6     1073.72     1326.45    176.19 o 
   0  16   6    22885.78    24167.67    416.13 o 
   1  16   6    38958.68    40167.31    571.23 o 
   2  16   6     4089.75     3841.77    229.89 o 
   3  16   6     6689.35     7876.82    369.44 o 
   4  16   6    12277.23    12432.11    458.22 o 
   5  16   6      400.30      369.22    188.50 o 
   6  16   6     5553.70     5514.97    345.01 o 
   7  16   6    31301.69    31769.59    690.99 o 
   8  16   6     8980.54     9894.40    552.77 o 
   9  16   6     1318.74     1832.17    299.13 o 
  10  16   6     2141.65     1549.30    308.14 o 
  11  16   6        3.61      404.89    232.10 o 
  12  16   6     1129.10     1518.56    525.61 o 
  13  16   6    30540.57    31133.73    956.17 o 
  14  16   6     2001.63     1685.23    495.16 o 
  15  16   6     4459.30     4532.18    942.11 o 
 -16  17   6     1244.09     1235.94   1198.19 o 
 -15  17   6      402.86     1015.35    670.65 o 
 -14  17   6    13061.26    13318.69   1205.51 o 
 -13  17   6     2239.17     1530.71    635.55 o 
 -12  17   6    13331.21    11881.94   1052.60 o 
 -11  17   6    50233.84    48740.80   1241.03 o 
 -10  17   6     1693.92     1826.17    367.78 o 
  -9  17   6       65.88       96.72    277.41 o 
  -8  17   6    12701.35    13655.09    635.51 o 
  -7  17   6     3559.60     3558.29    392.29 o 
  -6  17   6    37163.25    38311.65    946.05 o 
  -5  17   6    21352.51    21853.77    681.38 o 
  -4  17   6    18714.02    18513.28    565.07 o 
  -3  17   6     1058.92      917.07    139.60 o 
  -2  17   6    13448.43    14608.60    441.37 o 
  -1  17   6     3149.09     3478.16    205.00 o 
   0  17   6    38901.36    40353.94    609.37 o 
   1  17   6     1197.02     1445.04    157.45 o 
   2  17   6    24933.31    23456.22    513.86 o 
   3  17   6     3411.68     3316.97    340.68 o 
   4  17   6    28127.87    27325.19    666.14 o 
   5  17   6    17905.48    18755.53    584.89 o 
   6  17   6     2701.80     2300.74    263.81 o 
   7  17   6    18422.21    17051.35    517.73 o 
   8  17   6     6308.41     6498.45    472.66 o 
   9  17   6     7352.84     7822.25    517.88 o 
  10  17   6     8063.26     8847.56    545.61 o 
  11  17   6    30365.39    30506.57    894.94 o 
  12  17   6     4067.55     4261.30    487.26 o 
  13  17   6     3285.48     3499.48    496.77 o 
  14  17   6      736.99      640.58    419.13 o 
  15  17   6      299.77      -62.77   1131.34 o 
 -15  18   6    14549.66    13218.94   1264.14 o 
 -14  18   6    19330.24    19713.02   1286.44 o 
 -13  18   6     9131.15     9079.99   1403.43 o 
 -12  18   6     2426.30     1780.58    379.42 o 
 -11  18   6     1908.88     1702.66    348.33 o 
 -10  18   6    66914.59    66075.02   1438.90 o 
  -9  18   6    10911.52    11525.99    675.65 o 
  -8  18   6    23274.27    21906.67   1252.60 o 
  -7  18   6    12816.69    12857.58    590.99 o 
  -6  18   6     1481.07     1353.11    348.08 o 
  -5  18   6     3428.28     4173.96    387.97 o 
  -4  18   6   107706.02   105943.70   1542.27 o 
  -3  18   6    15101.63    15380.89    383.24 o 
  -2  18   6     3948.45     3825.25    290.04 o 
  -1  18   6    13014.29    12201.27    302.81 o 
   0  18   6       45.62      145.01    176.64 o 
   1  18   6        2.65      265.68    134.00 o 
   2  18   6    15560.91    15951.01    400.34 o 
   3  18   6    17709.91    18851.58    428.71 o 
   4  18   6     7962.86     9136.62    441.03 o 
   5  18   6     3757.79     3864.84    356.44 o 
   6  18   6     2879.42     2706.03    286.20 o 
   7  18   6     5232.47     5134.15    363.80 o 
   8  18   6    10936.46    11093.84    580.74 o 
   9  18   6    17657.97    17626.59    652.51 o 
  10  18   6     9100.05     9672.48    569.13 o 
  11  18   6        6.85      513.13    263.46 o 
  12  18   6    10985.58    12731.44   1107.88 o 
  13  18   6       58.60      142.08    350.93 o 
  14  18   6     4765.58     5006.29    720.06 o 
 -15  19   6     3074.31     4705.40    911.90 o 
 -14  19   6    24207.56    22431.30   1314.65 o 
 -13  19   6     9722.71     9649.51   1013.54 o 
 -12  19   6     2171.59     2329.15    411.70 o 
 -11  19   6    48319.20    46995.28   1493.70 o 
 -10  19   6    26445.99    26028.24    899.70 o 
  -9  19   6      243.69     -207.46    261.03 o 
  -8  19   6    35767.95    37493.09   1993.33 o 
  -7  19   6     4046.74     4157.80    427.74 o 
  -6  19   6     4925.25     5442.99    449.45 o 
  -5  19   6   105515.24   108110.33   1764.30 o 
  -4  19   6     8908.08     8564.78    448.01 o 
  -3  19   6     4019.74     4030.70    243.84 o 
  -2  19   6    18130.10    18712.00    514.24 o 
  -1  19   6    13324.67    14684.56    340.95 o 
   0  19   6       17.94      255.14    121.08 o 
   1  19   6    94579.84    92720.11   1183.03 o 
   2  19   6      169.39      285.04    143.00 o 
   3  19   6    26115.27    26040.25    514.29 o 
   4  19   6      743.38      546.02    259.24 o 
   5  19   6     2566.33     2389.55    323.96 o 
   6  19   6    48801.91    48768.67    997.05 o 
   7  19   6     3425.64     3085.02    307.59 o 
   8  19   6      107.47      207.81    239.00 o 
   9  19   6     1273.04     1250.87    280.47 o 
  10  19   6       36.89      189.65    225.38 o 
  11  19   6     2122.71     2439.76    450.07 o 
  12  19   6    25159.03    25719.96    855.98 o 
  13  19   6     1484.32      470.26    537.88 o 
  14  19   6       26.21      170.96    384.93 o 
 -15  20   6    15773.94    16713.76   2492.25 o 
 -14  20   6    25740.93    26079.05   1436.81 o 
 -13  20   6      366.29      620.75    554.56 o 
 -12  20   6     4295.11     3513.14    959.86 o 
 -11  20   6    44950.82    44215.96   1194.51 o 
 -10  20   6     3223.75     3372.50    446.49 o 
  -9  20   6    60057.93    58381.59   1331.75 o 
  -8  20   6    43167.36    44686.89   1311.31 o 
  -7  20   6        0.75      293.24    240.52 o 
  -6  20   6    25414.19    25051.83    795.22 o 
  -5  20   6    77668.63    75373.66   1410.96 o 
  -4  20   6      731.43      944.91    285.71 o 
  -3  20   6    42240.10    43042.38    727.37 o 
  -2  20   6     5863.59     6034.11    364.65 o 
  -1  20   6       15.54       55.86    100.73 o 
   0  20   6    22741.15    22029.13    465.60 o 
   1  20   6    20466.65    21164.31    689.47 o 
   2  20   6    50725.84    53374.53    844.60 o 
   3  20   6      361.73      682.23    163.73 o 
   4  20   6        0.48      126.79    202.52 o 
   5  20   6     6876.06     7134.36    448.52 o 
   6  20   6    10903.00    10985.75    534.11 o 
   7  20   6     1456.11     1310.99    302.58 o 
   8  20   6    32149.89    31704.81    860.82 o 
   9  20   6      423.92      387.97    244.63 o 
  10  20   6     1349.48     1441.03    311.84 o 
  11  20   6     2679.40     3817.86    409.47 o 
  12  20   6     2107.08     1600.41    416.59 o 
  13  20   6    17943.46    21421.83   2616.48 o 
  14  20   6     9753.01     9986.58   1118.51 o 
 -15  21   6     6241.89     6878.22   1031.01 o 
 -14  21   6     9064.24     7694.92   1026.86 o 
 -13  21   6     9705.35    10817.77   1121.91 o 
 -12  21   6    13324.72    14279.41   1245.84 o 
 -11  21   6    35921.69    33120.35   1036.54 o 
 -10  21   6     7151.35     7382.23    574.79 o 
  -9  21   6      778.76      452.26    291.02 o 
  -8  21   6      197.37      749.37    279.76 o 
  -7  21   6     2362.46     2044.85    506.41 o 
  -6  21   6    25376.81    25765.41   1203.01 o 
  -5  21   6    24632.90    24141.62    854.92 o 
  -4  21   6    32228.04    31525.65    963.86 o 
  -3  21   6     2847.51     2855.11    319.27 o 
  -2  21   6      265.90      156.71    199.43 o 
  -1  21   6      248.83      469.75    129.73 o 
   0  21   6    46432.47    48693.84    733.71 o 
   1  21   6    16285.80    17475.36    478.48 o 
   2  21   6    45970.84    46009.52   1045.78 o 
   3  21   6    12689.61    12967.67    418.79 o 
   4  21   6     1893.80     2057.29    297.27 o 
   5  21   6      157.95      369.57    250.65 o 
   6  21   6     2634.44     2616.10    350.29 o 
   7  21   6    24108.84    23972.41    743.74 o 
   8  21   6     5142.21     4925.79    538.30 o 
   9  21   6     2241.78     2142.90    496.25 o 
  10  21   6    16078.77    15340.81    665.52 o 
  11  21   6     6710.54     6278.41    686.64 o 
  12  21   6      742.42      274.67    351.98 o 
  13  21   6     3708.32     3054.97    705.09 o 
  14  21   6       14.16     -130.71    544.62 o 
 -15  22   6    15704.46    15562.43   1409.22 o 
 -14  22   6    12478.46    12815.18   1230.84 o 
 -13  22   6    12518.59    10578.86   1100.85 o 
 -12  22   6      908.49      -19.92    526.68 o 
 -11  22   6     1605.66     1647.37    347.91 o 
 -10  22   6    51545.82    50633.26   1802.34 o 
  -9  22   6    62152.76    62833.28   1400.76 o 
  -8  22   6     3622.47     4234.56    465.50 o 
  -7  22   6     5088.90     4653.55    581.61 o 
  -6  22   6     2392.00     1906.39    328.68 o 
  -5  22   6     4773.83     5572.90    488.33 o 
  -4  22   6   112050.87   113120.67   2415.63 o 
  -3  22   6      929.52     1236.49    206.78 o 
  -2  22   6    14167.49    15331.94    538.89 o 
  -1  22   6    13148.81    13158.59    351.11 o 
   0  22   6     9335.09     8897.56    332.01 o 
   1  22   6     9120.31     9890.87    507.09 o 
   2  22   6    17624.69    18661.87    498.08 o 
   3  22   6     2402.91     2682.32    251.32 o 
   4  22   6     2482.46     3288.17    374.79 o 
   5  22   6    14799.20    13952.67    611.88 o 
   6  22   6     2025.14     2256.51    356.67 o 
   7  22   6    10580.68    10078.17    562.79 o 
   8  22   6      388.43      764.28    281.39 o 
   9  22   6    15365.14    15848.75    667.81 o 
  10  22   6    12453.51    12040.53    768.36 o 
  11  22   6     2860.43     2765.64    468.63 o 
  12  22   6      762.99     1197.73   1251.17 o 
  13  22   6    14443.58    15437.48   2612.41 o 
  14  22   6     1289.51      737.17    644.75 o 
 -14  23   6     7616.46     7681.62   1021.50 o 
 -13  23   6     2589.72     3135.89    752.44 o 
 -12  23   6     1101.60     1562.18    593.56 o 
 -11  23   6    23704.70    23312.24    964.22 o 
 -10  23   6    40810.86    40131.51   1114.65 o 
  -9  23   6        0.25      140.13    371.95 o 
  -8  23   6    12858.03    13514.14    656.45 o 
  -7  23   6      178.96      -74.48    232.42 o 
  -6  23   6     4960.13     5530.31    745.31 o 
  -5  23   6    63431.79    64002.84   1326.16 o 
  -4  23   6    17951.63    17905.33    687.28 o 
  -3  23   6     4497.25     4160.91    299.89 o 
  -2  23   6     1761.44     2207.15    327.61 o 
  -1  23   6        5.19      -62.39    192.85 o 
   0  23   6     1739.15     1627.89    195.17 o 
   1  23   6    50786.33    52339.18    872.27 o 
   2  23   6      936.19     1031.47    191.73 o 
   3  23   6    10887.65     9986.62    546.57 o 
   4  23   6    10030.00    10417.79    595.84 o 
   5  23   6       63.96      -80.80    278.79 o 
   6  23   6     6584.97     7531.23    555.12 o 
   7  23   6      641.17     1227.12    317.06 o 
   8  23   6      719.72      496.22    305.16 o 
   9  23   6       11.98      385.75    309.41 o 
  10  23   6     2370.32     1727.41    460.53 o 
  11  23   6     6391.54     4963.55   1535.98 o 
  12  23   6    30295.07    29547.10   3926.01 o 
  13  23   6       19.39     -244.30    867.41 o 
 -14  24   6    14560.65    16866.06   2396.09 o 
 -13  24   6     2172.27     1072.44    816.23 o 
 -12  24   6     1016.40     1165.94    980.22 o 
 -11  24   6    14805.40    14305.15   1154.00 o 
 -10  24   6     8408.19     8133.01    627.09 o 
  -9  24   6     9118.78     9358.59    639.04 o 
  -8  24   6     8303.02     8709.85    654.94 o 
  -7  24   6     1196.67     1646.04    622.02 o 
  -6  24   6     8207.23     8330.64    578.02 o 
  -5  24   6    37340.01    37338.62   1131.97 o 
  -4  24   6     4730.27     4937.13    650.29 o 
  -3  24   6    21645.33    21979.30    689.58 o 
  -2  24   6     1847.78     1432.31    269.25 o 
  -1  24   6       35.18     -195.47    157.65 o 
   0  24   6     4160.71     4219.12    286.22 o 
   1  24   6     3129.25     3526.42    420.53 o 
   2  24   6    25778.28    27970.05    631.60 o 
   3  24   6     2695.90     3242.62    303.09 o 
   4  24   6      651.51      786.18    307.67 o 
   5  24   6     4260.92     4486.82    457.59 o 
   6  24   6     1991.32     2100.16    372.31 o 
   7  24   6     2495.27     1949.19    371.15 o 
   8  24   6    49816.80    48487.74   1198.65 o 
   9  24   6     5418.40     5074.24    602.07 o 
  10  24   6     1055.70      410.79    498.67 o 
  11  24   6     7996.03     5730.66   1843.24 o 
  12  24   6     1955.37     2436.08    671.63 o 
  13  24   6     6757.72     6885.35    995.17 o 
 -14  25   6     2706.66     3701.49    808.62 o 
 -13  25   6    15527.98    15111.47   1300.97 o 
 -12  25   6     7557.05     5895.74    851.22 o 
 -11  25   6    20325.35    17255.24   1173.02 o 
 -10  25   6      590.84      236.30    404.87 o 
  -9  25   6     2271.69     2224.83    389.22 o 
  -8  25   6      332.48      396.20    274.87 o 
  -7  25   6     4365.01     4799.22    478.85 o 
  -6  25   6    16464.19    16900.07    788.96 o 
  -5  25   6    20397.34    20179.14    811.04 o 
  -4  25   6    20968.70    20473.29   1305.68 o 
  -3  25   6    11173.89    10551.74    528.44 o 
  -2  25   6     4434.57     3611.54    330.22 o 
  -1  25   6    11397.00    11914.22    433.84 o 
   0  25   6     2027.06     2230.91    271.21 o 
   1  25   6      177.75      594.08    184.08 o 
   2  25   6    13925.42    14880.80    475.73 o 
   3  25   6    25470.38    26216.57    621.79 o 
   4  25   6      340.02      314.49    270.39 o 
   5  25   6     3629.88     3976.04    574.10 o 
   6  25   6      403.68      603.17    286.97 o 
   7  25   6    16411.17    16047.79    752.52 o 
   8  25   6     7045.74     5606.55   1031.18 o 
   9  25   6     8192.30     8769.02   1021.81 o 
  10  25   6    11803.02    10152.93   1005.87 o 
  11  25   6     2712.88     2343.34    623.22 o 
  12  25   6      808.44      604.79    548.54 o 
  13  25   6     8551.47     8149.39   1334.28 o 
 -14  26   6     4297.91     4204.12    834.07 o 
 -13  26   6     2950.60     1718.88    690.40 o 
 -12  26   6       81.27       18.45    443.77 o 
 -11  26   6     1503.81      693.76    509.50 o 
 -10  26   6     2785.38     3745.44    661.33 o 
  -9  26   6    38066.42    37468.02   1707.14 o 
  -8  26   6     9942.41    10280.95    625.99 o 
  -7  26   6     3711.14     3311.33    422.29 o 
  -6  26   6     1637.46     1493.45    385.11 o 
  -5  26   6      301.85      336.33    277.99 o 
  -4  26   6    10328.08    10380.55    619.02 o 
  -3  26   6     2373.47     2730.26    404.00 o 
  -2  26   6     1982.89     2609.27    309.06 o 
  -1  26   6      919.47      845.84    282.59 o 
   0  26   6     2846.31     3299.78    317.62 o 
   1  26   6      187.17      490.68    199.98 o 
   2  26   6       48.03      141.33    221.78 o 
   3  26   6    15547.22    16317.41    652.89 o 
   4  26   6     1002.46     1361.72    341.36 o 
   5  26   6     6233.69     6057.68    504.77 o 
   6  26   6     1152.47      969.46    330.79 o 
   7  26   6    19703.86    18847.68   1052.56 o 
   8  26   6       43.23      226.41    370.70 o 
   9  26   6     6700.67     7321.17    884.60 o 
  10  26   6     6470.78     7177.40   1155.56 o 
  11  26   6     7726.98     7566.83    949.75 o 
  12  26   6     1754.64     1057.93   1442.85 o 
  13  26   6    24261.73    22985.84   1595.39 o 
 -13  27   6       67.68     -219.72    536.10 o 
 -12  27   6      498.11      693.71    528.80 o 
 -11  27   6     7125.26     5297.03    824.79 o 
 -10  27   6    37558.52    36546.46   1096.54 o 
  -9  27   6     2602.21     2694.81    392.19 o 
  -8  27   6     2930.96     2967.90    485.47 o 
  -7  27   6     1344.01     1232.64    352.48 o 
  -6  27   6     1633.51     1851.54    359.33 o 
  -5  27   6    10356.31    10741.24    621.83 o 
  -4  27   6    17286.81    17099.99    738.22 o 
  -3  27   6    12168.29    11321.78    557.17 o 
  -2  27   6    33505.78    32877.21    782.52 o 
  -1  27   6     3451.83     3440.98    308.84 o 
   0  27   6     3420.58     3728.30    341.20 o 
   1  27   6     1898.48     1853.14    290.50 o 
   2  27   6      106.47      572.64    208.16 o 
   3  27   6      262.79      459.55    245.22 o 
   4  27   6    56848.54    56211.84   1198.47 o 
   5  27   6      219.08       21.40    439.73 o 
   6  27   6     5165.62     5625.88    597.26 o 
   7  27   6    16093.68    15847.76    837.60 o 
   8  27   6     1619.13     1565.01    498.94 o 
   9  27   6      884.17      392.74    376.62 o 
  10  27   6    10647.60     9977.82   1027.88 o 
  11  27   6      742.26     1361.21    595.83 o 
  12  27   6    27014.31    26597.35   1468.89 o 
 -13  28   6     4061.16     2237.75    964.12 o 
 -12  28   6        1.87      819.57    776.69 o 
 -11  28   6     4394.37     4828.09    796.93 o 
 -10  28   6     1523.71     1560.46    571.71 o 
  -9  28   6      952.10      828.48    310.84 o 
  -8  28   6      113.30      295.62    250.90 o 
  -7  28   6     3136.48     3504.63    455.20 o 
  -6  28   6      449.37      242.13    249.34 o 
  -5  28   6    10775.90     9572.17    640.39 o 
  -4  28   6     1188.97      792.10    319.87 o 
  -3  28   6      291.37      508.09    274.11 o 
  -2  28   6      771.63     1085.02    265.05 o 
  -1  28   6    11021.90    10944.64    554.48 o 
   0  28   6      218.84      325.35    215.54 o 
   1  28   6     8711.48     9160.01    446.48 o 
   2  28   6    18743.16    19991.85    583.31 o 
   3  28   6      962.74     1703.57    455.56 o 
   4  28   6      236.87      589.97    303.35 o 
   5  28   6     3296.96     3534.23    454.50 o 
   6  28   6      808.37      740.62    504.11 o 
   7  28   6     5215.94     4080.93    566.30 o 
   8  28   6    50986.82    49161.49   1441.94 o 
   9  28   6     1477.65      734.92    515.59 o 
  10  28   6      231.13      -31.43    499.23 o 
  11  28   6    11821.17    11923.62   1132.64 o 
  12  28   6     1297.40     1492.33    650.56 o 
 -13  29   6    10474.19    10567.66   1831.61 o 
 -12  29   6      569.25      219.14    437.61 o 
 -11  29   6     5393.47     4315.36    760.96 o 
 -10  29   6     1056.55      241.07    480.63 o 
  -9  29   6     8256.09     7579.31    614.92 o 
  -8  29   6     1565.67     1506.11    343.96 o 
  -7  29   6     2836.85     3693.21    471.43 o 
  -6  29   6     6895.19     6836.08    578.65 o 
  -5  29   6    11731.88    10882.88    654.55 o 
  -4  29   6      865.41      709.93    309.77 o 
  -3  29   6    17583.30    17496.99    754.90 o 
  -2  29   6     2578.50     2417.29    314.79 o 
  -1  29   6    10785.33    11236.73    461.91 o 
   0  29   6      474.20      378.98    242.59 o 
   1  29   6     1266.00     1248.34    245.05 o 
   2  29   6     1374.02     1633.68    240.53 o 
   3  29   6    46401.27    45484.80   1065.46 o 
   4  29   6     5006.09     5443.66    485.27 o 
   5  29   6     1578.66     2604.81    453.88 o 
   6  29   6    10079.54     8886.29    725.44 o 
   7  29   6     4476.65     5659.33    628.47 o 
   8  29   6      492.62      261.75    511.37 o 
   9  29   6    15780.33    13847.38   1143.75 o 
  10  29   6     9559.95     9877.69   1038.50 o 
  11  29   6     2037.50     1428.82    602.09 o 
  12  29   6     1862.90     1178.28    638.12 o 
 -13  30   6       98.92      730.26    606.23 o 
 -12  30   6     1072.08      477.40    586.72 o 
 -11  30   6     2863.15     2906.22    754.18 o 
 -10  30   6      507.21      993.51    531.06 o 
  -9  30   6    13903.39    13749.18    740.01 o 
  -8  30   6      289.93      720.31    276.85 o 
  -7  30   6      588.72      289.03    320.83 o 
  -6  30   6     1714.63     2476.14    411.83 o 
  -5  30   6     4932.17     4553.83    509.60 o 
  -4  30   6      970.40     1030.40    328.43 o 
  -3  30   6     2133.20     2556.54    350.85 o 
  -2  30   6      268.93      773.39    288.54 o 
  -1  30   6       66.35      370.91    218.75 o 
   0  30   6     1637.36     1977.47    311.76 o 
   1  30   6     2945.14     3566.46    339.25 o 
   2  30   6     1617.98     1565.43    251.40 o 
   3  30   6    32863.60    31991.90   1045.67 o 
   4  30   6     5113.80     6346.85    597.56 o 
   5  30   6     7142.44     6795.54    633.80 o 
   6  30   6     2677.89     2996.04    499.84 o 
   7  30   6    38438.97    37722.46   1718.74 o 
   8  30   6     5669.12     3260.73    968.80 o 
   9  30   6    20727.60    20958.55   1950.50 o 
  10  30   6     3431.81     2844.14    686.39 o 
  11  30   6     8839.61     7453.42    981.32 o 
  12  30   6     3698.50     2713.10    718.38 o 
 -12  31   6      962.94      744.02    538.00 o 
 -11  31   6      629.52       16.31    507.45 o 
 -10  31   6    27250.51    23711.79   1350.71 o 
  -9  31   6     2776.12     3032.40    613.21 o 
  -8  31   6       25.97      -26.80    465.69 o 
  -7  31   6      267.08      310.93    308.10 o 
  -6  31   6      230.03      336.22    348.05 o 
  -5  31   6     3287.78     3439.49    493.25 o 
  -4  31   6    36992.90    34898.91   1058.22 o 
  -3  31   6    11768.01    10989.40    623.37 o 
  -2  31   6    31464.84    30886.02    868.80 o 
  -1  31   6      390.55      720.02    272.28 o 
   0  31   6     2255.68     1935.55    301.84 o 
   1  31   6     4789.10     5027.82    390.10 o 
   2  31   6    12129.08    11585.06    507.14 o 
   3  31   6     2553.48     2070.36    401.08 o 
   4  31   6    71396.17    70406.51   1788.14 o 
   5  31   6        5.23      502.52    339.51 o 
   6  31   6     5267.86     6073.41    769.38 o 
   7  31   6    12261.97    11083.91    840.53 o 
   8  31   6     4252.68     2717.94    665.57 o 
   9  31   6    11185.91    12037.31   1676.01 o 
  10  31   6    19705.52    18185.78   1285.58 o 
  11  31   6      355.91      -90.70    505.48 o 
 -12  32   6     4397.29     4510.82    851.40 o 
 -11  32   6      588.98      575.32    560.21 o 
 -10  32   6     2129.70     3256.90    739.85 o 
  -9  32   6     2807.33     2099.93    665.31 o 
  -8  32   6      506.81      677.57    315.07 o 
  -7  32   6     9261.27     8557.93    662.07 o 
  -6  32   6     1450.94     1647.39    380.22 o 
  -5  32   6     5576.16     5386.06    564.86 o 
  -4  32   6     3881.68     4388.22    502.69 o 
  -3  32   6     3409.69     4422.39    603.77 o 
  -2  32   6     8897.85     8302.48    561.13 o 
  -1  32   6    33287.25    33281.79    911.04 o 
   0  32   6        7.52      396.33    235.50 o 
   1  32   6     5154.54     5774.39    462.12 o 
   2  32   6    13823.58    16228.37    782.27 o 
   3  32   6      744.04     1435.83    423.72 o 
   4  32   6     2527.33     2875.97    499.07 o 
   5  32   6    17251.46    16732.35    852.97 o 
   6  32   6     1546.65     1628.07    483.08 o 
   7  32   6     6074.66     6026.03    823.46 o 
   8  32   6    35933.34    35814.83   3147.91 o 
   9  32   6     1286.75     1899.23    646.35 o 
  10  32   6     2851.08     3046.08    780.73 o 
  11  32   6     8252.48     5930.28    935.16 o 
 -11  33   6     1342.78      878.60    581.91 o 
 -10  33   6       59.14      942.50    528.95 o 
  -9  33   6     7146.77     7125.56   2220.40 o 
  -8  33   6    15267.36    15313.06    811.09 o 
  -7  33   6      959.20     1507.54    388.29 o 
  -6  33   6      750.56      903.98    357.37 o 
  -5  33   6     7166.81     6980.74    611.71 o 
  -4  33   6      117.70      348.45    290.35 o 
  -3  33   6    54290.86    54212.66   1665.88 o 
  -2  33   6     6368.74     6788.07    605.32 o 
  -1  33   6     5481.84     6613.23    576.50 o 
   0  33   6     1169.81     1870.00    328.45 o 
   1  33   6    12292.23    10652.56    565.81 o 
   2  33   6       57.81     -114.82    308.83 o 
   3  33   6    27489.88    28298.61   1126.56 o 
   4  33   6     6413.39     6020.95    644.12 o 
   5  33   6    17435.11    18072.00    899.66 o 
   6  33   6     5341.49     5385.67    987.59 o 
   7  33   6     2151.81     1674.31    613.20 o 
   8  33   6     5057.89     5907.60    869.80 o 
   9  33   6     8047.97     7084.46   1056.53 o 
  10  33   6     9934.70    10240.84   3186.07 o 
 -11  34   6     1073.92     1881.57    709.92 o 
 -10  34   6     2577.88     1912.71    700.89 o 
  -9  34   6     8118.71     8763.72    990.75 o 
  -8  34   6      685.78     1059.35    600.07 o 
  -7  34   6     4656.83     4000.97    495.36 o 
  -6  34   6     9199.17     7812.81    660.77 o 
  -5  34   6       10.68      308.44    438.42 o 
  -4  34   6      104.00      551.90    292.61 o 
  -3  34   6      484.07      666.73    312.15 o 
  -2  34   6     2800.76     3734.93    439.31 o 
  -1  34   6     1352.67     1590.73    395.70 o 
   0  34   6    14774.02    14962.51    563.37 o 
   1  34   6     5348.37     5470.75    457.96 o 
   2  34   6     6024.04     6834.28    679.68 o 
   3  34   6    15956.57    15948.39    832.69 o 
   4  34   6     2637.75     3662.42    545.47 o 
   5  34   6     2399.26     1724.20    485.40 o 
   6  34   6    16598.38    16242.05   1089.11 o 
   7  34   6    19637.64    20981.33   1202.95 o 
   8  34   6     5555.27     6126.71    881.57 o 
   9  34   6     8591.21     9072.79   1034.81 o 
  10  34   6      616.77      332.63    600.12 o 
 -11  35   6      323.30     -221.85    542.27 o 
 -10  35   6     7569.39     6968.17    973.56 o 
  -9  35   6     3228.58     2320.72    697.92 o 
  -8  35   6      232.20      450.14    329.82 o 
  -7  35   6      356.23      373.81    526.54 o 
  -6  35   6      414.19      648.72    354.99 o 
  -5  35   6     5265.61     4582.52    554.15 o 
  -4  35   6    23540.61    22172.22    796.00 o 
  -3  35   6      443.96      413.53    333.30 o 
  -2  35   6    14796.66    14572.98    679.06 o 
  -1  35   6     6714.26     7040.95    874.14 o 
   0  35   6      776.60      130.94    436.97 o 
   1  35   6      682.37      993.83    388.57 o 
   2  35   6    20603.70    21366.47    925.72 o 
   3  35   6     2631.24     2532.94    502.51 o 
   4  35   6    47653.27    46636.90   1413.40 o 
   5  35   6       20.72      196.18    409.14 o 
   6  35   6     3317.20     2465.95   1001.31 o 
   7  35   6       13.95      -85.49    450.69 o 
   8  35   6       48.26      591.26    567.03 o 
   9  35   6    15098.29    16227.74   1730.21 o 
  10  35   6    14704.82    13656.46   1282.57 o 
 -10  36   6     1581.23      761.23    615.05 o 
  -9  36   6     9721.51     7862.36   1008.37 o 
  -8  36   6      303.31      159.74    520.20 o 
  -7  36   6    16102.49    14311.26    822.07 o 
  -6  36   6      797.35     1073.64    400.03 o 
  -5  36   6        5.70      138.22    449.73 o 
  -4  36   6      330.82     1038.11    316.61 o 
  -3  36   6     1214.97     2363.57    390.30 o 
  -2  36   6     2744.44     2951.20    414.99 o 
  -1  36   6    12203.59    11469.12    711.48 o 
   0  36   6     2107.84     2447.08    621.63 o 
   1  36   6        0.76     -136.06    272.31 o 
   2  36   6    11493.39    12448.31    830.51 o 
   3  36   6     1596.94     2375.15    489.92 o 
   4  36   6        3.06      356.01    397.12 o 
   5  36   6    18700.49    16560.50   1220.12 o 
   6  36   6     5320.66     3663.20    732.41 o 
   7  36   6      712.27      327.03    517.23 o 
   8  36   6    10643.74    11706.90   1144.01 o 
   9  36   6      272.67      441.16    938.81 o 
 -10  37   6     2539.21     2415.79    764.39 o 
  -9  37   6     4611.51     4306.13    833.44 o 
  -8  37   6    12134.46    10321.51   1477.71 o 
  -7  37   6        1.03     1091.57    448.73 o 
  -6  37   6    16092.23    17303.09    915.51 o 
  -5  37   6     3243.80     3083.79    426.57 o 
  -4  37   6     1461.43     1534.31    411.54 o 
  -3  37   6    21977.32    23435.10   1394.90 o 
  -2  37   6      760.57      560.86    337.63 o 
  -1  37   6     2482.68     2231.11    480.40 o 
   0  37   6     8641.67    10474.15    738.03 o 
   1  37   6     7951.14     8409.21   1410.35 o 
   2  37   6      425.58      759.87    421.21 o 
   3  37   6    16510.09    16734.87    899.69 o 
   4  37   6     3370.03     3218.64    576.19 o 
   5  37   6    10858.51    10011.97    999.58 o 
   6  37   6      717.57      350.01   1077.64 o 
   7  37   6      193.28     -149.23    468.12 o 
   8  37   6     2142.04     1591.31    722.24 o 
   9  37   6      757.50       37.22    996.45 o 
  -9  38   6     3217.39     3999.16    999.05 o 
  -8  38   6     3099.11     4416.63    849.18 o 
  -7  38   6    10261.96     9962.35   1288.26 o 
  -6  38   6     8102.60     6465.14    634.87 o 
  -5  38   6     2330.93     2483.90    393.48 o 
  -4  38   6     3453.68     3390.38    439.17 o 
  -3  38   6     2906.44     3042.09    417.34 o 
  -2  38   6     4195.04     3479.87    488.24 o 
  -1  38   6     1706.04     2587.21    493.28 o 
   0  38   6     1889.55     1861.43    403.12 o 
   1  38   6      888.93      585.43    490.86 o 
   2  38   6      306.42      711.00    488.64 o 
   3  38   6     5958.78     6269.35    669.12 o 
   4  38   6      179.64     1095.48    481.18 o 
   5  38   6      871.89      580.74    554.49 o 
   6  38   6     5165.63     4353.38    795.61 o 
   7  38   6     4206.10     4599.26    834.52 o 
   8  38   6     4600.56     3495.86    773.68 o 
  -8  39   6     4244.57     3555.36    792.05 o 
  -7  39   6      919.97      928.43    410.34 o 
  -6  39   6      283.41      817.11    392.08 o 
  -5  39   6    13881.53    14714.28    852.73 o 
  -4  39   6     5118.67     4690.04    499.29 o 
  -3  39   6     2313.02     1866.14    422.90 o 
  -2  39   6    16713.45    17507.96    836.63 o 
  -1  39   6     4309.59     4132.09    609.96 o 
   0  39   6      318.50      553.03    323.35 o 
   1  39   6     3688.08     2995.50    663.42 o 
   2  39   6     5594.89     5959.72    991.92 o 
   3  39   6    21880.53    21625.42    989.62 o 
   4  39   6    27836.54    29248.22   1406.50 o 
   5  39   6       21.46     -554.21    482.56 o 
   6  39   6     2184.16     1615.55    665.90 o 
   7  39   6       23.53      189.57    518.88 o 
  -8  40   6        2.36      655.17    651.98 o 
  -7  40   6    18644.46    15731.45   1351.68 o 
  -6  40   6     3822.73     4069.27    653.34 o 
  -5  40   6      293.77      316.61    432.66 o 
  -4  40   6      114.59      953.45    319.67 o 
  -3  40   6     3130.31     3323.78    445.88 o 
  -2  40   6     1820.49     1598.23    425.97 o 
  -1  40   6     2363.02     3396.81    510.72 o 
   0  40   6     3966.88     4351.24    552.52 o 
   1  40   6      415.15      291.82    462.68 o 
   2  40   6     1057.69     1152.91    541.04 o 
   3  40   6      441.43     2091.39    794.84 o 
   4  40   6      338.53     1283.86    589.03 o 
   5  40   6     7806.69     7348.39    946.06 o 
   6  40   6     9288.75     9254.72   1542.13 o 
   7  40   6      850.57      569.48    610.31 o 
  -7  41   6      270.70      966.42    904.19 o 
  -6  41   6    13552.23    13768.32    778.23 o 
  -5  41   6      150.80      505.94    444.73 o 
  -4  41   6    10561.50     9519.73    683.27 o 
  -3  41   6    11238.22    13811.56    772.95 o 
  -2  41   6     1499.04     1457.13    786.33 o 
  -1  41   6      334.33      340.49    359.02 o 
   0  41   6    11877.72    11690.98   1068.99 o 
   1  41   6     1082.05     1313.64    519.70 o 
   2  41   6     2491.97     2980.56    883.01 o 
   3  41   6     2098.58     3505.22    923.00 o 
   4  41   6    21791.04    23161.96   1794.14 o 
   5  41   6     1323.92      618.69    610.80 o 
   6  41   6      719.64     1724.62    690.44 o 
  -6  42   6     9763.54     9201.13    683.71 o 
  -5  42   6      145.31      -63.98    383.66 o 
  -4  42   6     1666.26     2181.38    558.84 o 
  -3  42   6      148.42      325.37    350.06 o 
  -2  42   6       62.32      603.97    373.14 o 
  -1  42   6     8522.11     8009.14    725.62 o 
   0  42   6     2166.72     2805.78    670.97 o 
   1  42   6     1752.10     1774.96    866.10 o 
   2  42   6      126.62      426.17    616.36 o 
   3  42   6     1818.56     2254.68    879.79 o 
   4  42   6      298.56     1016.63    728.62 o 
   5  42   6     2076.04     2064.44    859.23 o 
  -5  43   6    16415.44    16314.76    826.87 o 
  -4  43   6     1916.38     2018.99    457.74 o 
  -3  43   6     3926.94     3998.90    578.70 o 
  -2  43   6    10277.47    10987.66    832.51 o 
  -1  43   6     6753.51     7999.34    742.21 o 
   0  43   6     2569.53     2776.15    653.49 o 
   1  43   6     3087.91     3699.79    989.87 o 
   2  43   6     2441.76     3281.60    932.51 o 
   3  43   6    20551.22    22879.80   1858.32 o 
   4  43   6     2510.43     1732.91    867.13 o 
  -3  44   6     1357.25     2114.45    476.73 o 
  -2  44   6     2376.14     1949.09    675.99 o 
  -1  44   6    10021.19     8353.35    754.31 o 
   0  44   6     7490.01     7287.95    905.31 o 
   1  44   6      450.72      862.65    746.81 o 
   2  44   6        3.16      369.44    652.24 o 
 -17   0   7     8576.37     9859.84   1074.30 o 
 -15   0   7     2272.59     2634.56    912.17 o 
 -13   0   7       39.14       38.78    374.19 o 
 -11   0   7    10807.17    10997.29    852.64 o 
  -9   0   7    78907.80    81328.59   1873.19 o 
  -7   0   7      287.59      310.98    249.38 o 
  -5   0   7    77110.23    73966.33   1284.35 o 
  -3   0   7   141855.97   139543.14   2018.74 o 
  -1   0   7      515.37      582.04    113.97 o 
   1   0   7    65745.98    65380.65    912.39 o 
   5   0   7      510.22      123.19    135.32 o 
   7   0   7      124.53     -120.38    199.73 o 
   9   0   7      717.04      834.36    391.94 o
[truncated: 720,203 more chars]
